# Supplementary material for: Rotifers in space: transcriptomic response of the bdelloid rotifer Adineta vaga aboard the International Space Station
Source: BMC Biol. 2025 Jul 1;23:182. doi: 10.1186/s12915-025-02272-1 (PMC12220480; doi:10.1186/s12915-025-02272-1)
Supplement: Supplementary file 3 — Additional file 3: Tables S1-S3. Table S1 Samples sequenced and mapping statistics. The columns give the sample ID, the NCBI sample number, the GC number, the condition of the sample, its pool, the total raw reads before and after trimming, the percentage of reads after trimming, uniquely mapped, mapped to multiple or many loci and unmapped. Table S2 Genes within Adineta vaga genome. The columns give the gene ids from the gene assembly in Simion et al., the correspondence gene ids in the genome published by Simion et al., if the gene is annotated as HGT, the blast hits, the KEGG ids, GO ids, pfam domains, the results for all analyses with DESeq2 and EdgeR, and the TPM values for all the different analyzed conditions. The columns with the results from DESeq2 and EdgeR are explained in the second table sheet. Table S3 Temperature profiles of the two flights hardwareand the two ground controls hardware [file 12915_2025_2272_MOESM3_ESM.zip › Table_S2_v2.xlsx]

## Sheet: Results_deseq2_all_smaller_GO_K
gene ID AV19	HGT				Kegg	GO	GO	GO	GO	GO	GO	GO	GO	GO	Pfam	Pfam	Pfam	Pfam	Pfam	Pfam	Pfam	Pfam	Pfam	gene id	baseMean	transf(base_mean)	Rob1 lfc	Pvalue	FDR	logFC	logCPM	PValue	FDR	mean_ground_even	mean_ground_odd	mean_flight_even	mean_flight_odd
FUN_000001-T1		2.5e-150|ACI90376.1 TPR repeat containing protein-like protein [Philodina roseola]	1.7e-114|ACD54705.1 TPR repeat containing protein-like protein [Adineta vaga]	3.1e-113|ACC43969.1 TPRA_2 [Philodina roseola]		GO:0005576	GO:0009405	GO:0005515							PF03496,ADP-ribosyltransferase exoenzyme	PF13374,Tetratricopeptide repeat	PF13424,Tetratricopeptide repeat							FUN_000001-T1	NA	NA	NA	NA	NA	-0.358052	1.14812	0.0200687	0.0717226	1.58978	1.03724	1.0645	0.93144
FUN_000002-T1		2.4e-11|OGT08617.1 hypothetical protein A2V89_05050 [Gammaproteobacteria bacterium RBG_16_37_9]	2.6e-10|XP_020605257.1 LOW QUALITY PROTEIN: protein NLRC5-like [Orbicella faveolata]	1.3e-09|KFH68943.1 hypothetical protein, variant [Mortierella verticillata NRRL 6337]																				FUN_000002-T1	7.37212	0.922836	-0.152144	0.324873	0.518417	NA	NA	NA	NA	1.47231	0.609351	1.23732	0.481637
FUN_000003-T1	HGT	1.1e-50|OMJ93244.1 hypothetical protein SteCoe_3822 [Stentor coeruleus]	1.1e-50|OMJ93243.1 hypothetical protein SteCoe_3821 [Stentor coeruleus]	1.9e-42|KOO22087.1 protein deltex-2 [Chrysochromulina sp. CCMP291]		GO:0006471	GO:0003824	GO:0009058	GO:0003956						PF01129,NAD:arginine ADP-ribosyltransferase	PF01467,Cytidylyltransferase-like								FUN_000003-T1	68.6392	1.84285	-0.507817	0.000128948	0.00190399	-0.696199	2.70142	5.15817e-05	0.000845314	4.05441	1.90901	2.93586	0.838914
FUN_000004-T1	HGT	3.8e-59|XP_018735593.1 arylsulfatase (predicted) [Sugiyamaella lignohabitans]<>ANB13116.1 arylsulfatase (predicted) [Sugiyamaella lignohabitans]	4.7e-57|NP_595046.1 putative arylsulfatase [Schizosaccharomyces pombe]<>Q9C0V7.1 RecName: Full=Uncharacterized sulfatase PB10D8.02c<>CAC36911.1 arylsulfatase (predicted) [Schizosaccharomyces pombe]	8.9e-56|WP_052145209.1 arylsulfatase [Burkholderia sp. ABCPW 111]<>KGR93325.1 arylsulfatase [Burkholderia sp. ABCPW 111]		GO:0003824	GO:0016021	GO:0008484							PF00884,Sulfatase									FUN_000004-T1	5.61629	0.820614	-0.247745	0.0953663	0.230589	NA	NA	NA	NA	0.4547	0.409211	0.3135	0.162691
FUN_000005-T1	HGT	0.0e+00|ACD54778.1 FAD-binding monooxygenase-like protein [Adineta vaga]	1.2e-248|RDW75363.1 hypothetical protein BP6252_06505 [Coleophoma cylindrospora]	2.7e-208|XP_016253989.1 hypothetical protein PV07_00597 [Cladophialophora immunda]<>KIW33773.1 hypothetical protein PV07_00597 [Cladophialophora immunda]<>OQU94273.1 FAD binding domain-containing protein [Cladophialophora immunda]		GO:0071949									PF01494,FAD binding domain									FUN_000005-T1	59.0293	1.77836	-0.164249	0.23468	0.421245	-0.247938	2.43714	0.187133	0.343923	3.98989	2.42642	3.567	1.69947
FUN_000006-T1																								FUN_000006-T1	0	0	NA	NA	NA	NA	NA	NA	NA	0	0	0	0
FUN_000007-T1																								FUN_000007-T1	0	0	NA	NA	NA	NA	NA	NA	NA	0	0	0	0
FUN_000008-T1		8.1e-34|XP_024510286.1 Hypothetical protein SRAE_X000041700 [Strongyloides ratti]<>CEF71090.1 Hypothetical protein SRAE_X000041700 [Strongyloides ratti]	1.1e-09|OXA38425.1 Transposable element Tc3 transposase [Folsomia candida]	1.5e-08|OXA37561.1 Transposable element Tc3 transposase [Folsomia candida]<>OXA47728.1 Transposable element Tc3 transposase [Folsomia candida]<>OXA55585.1 Transposable element Tc3 transposase [Folsomia candida]																				FUN_000008-T1	0	0	NA	NA	NA	NA	NA	NA	NA	0	0	0	0
FUN_000009-T1		1.2e-99|WP_052425165.1 alpha/beta hydrolase [Streptomyces fulvoviolaceus]	1.8e-95|WP_054216502.1 alpha/beta hydrolase [Actinobacteria bacterium OK074]<>KPI10590.1 hypothetical protein OK074_3121 [Actinobacteria bacterium OK074]	2.8e-93|WP_043664910.1 alpha/beta hydrolase [Streptomyces xylophagus]		GO:0016787									PF07859,alpha/beta hydrolase fold									FUN_000009-T1	0.312298	0.118033	0.00150296	0.980931	NA	NA	NA	NA	NA	0.055468	0	0.0575703	0
FUN_000010-T1																								FUN_000010-T1	18.5268	1.29063	-0.514364	0.000268738	0.00326391	-0.767363	0.914954	2.63912e-06	7.54742e-05	4.59392	3.57373	3.14166	1.81791
FUN_000011-T1																								FUN_000011-T1	0.048262	0.0204699	0.00645783	0.835048	NA	NA	NA	NA	NA	0	0	0	0.0261717
FUN_000012-T1		5.6e-12|XP_018897048.1 PREDICTED: DNA-directed primase/polymerase protein-like [Bemisia tabaci]	4.9e-08|XP_014220526.1 DNA-directed primase/polymerase protein-like [Trichogramma pretiosum]	2.4e-07|XP_011497411.1 PREDICTED: DNA-directed primase/polymerase protein-like [Ceratosolen solmsi marchali]																				FUN_000012-T1	21.4323	1.35087	-0.265033	0.0589145	0.165803	-0.388897	1.04862	0.0292051	0.0943253	2.07294	2.05728	1.52484	1.48074
FUN_000013-T1																								FUN_000013-T1	0.0427856	0.018195	-0.000851272	0.978102	NA	NA	NA	NA	NA	0	0.014772	0	0
FUN_000014-T1																								FUN_000014-T1	0.263476	0.101567	0.0169727	0.759093	NA	NA	NA	NA	NA	0.0280198	0	0	0.0589129
FUN_000015-T1																								FUN_000015-T1	0.102372	0.0423281	0.00644272	0.835433	NA	NA	NA	NA	NA	0	0	0.0675679	0
FUN_000016-T1																								FUN_000016-T1	0.440409	0.158486	-0.0211699	0.497592	NA	NA	NA	NA	NA	0.0479307	0.0116907	0	0
FUN_000017-T1		0.0e+00|ACD54724.1 non-ribosomal peptide synthetase-like protein [Adineta vaga]	0.0e+00|ACD54728.1 non-ribosomal peptide synthetase, NRPS-like protein [Adineta vaga]	2.5e-188|WP_017308082.1 non-ribosomal peptide synthetase [Fischerella sp. PCC 9339]<>DAB41917.1 TPA_exp: ArzO - NRPS (Cy, A, Ox, PCP) [Fischerella sp. PCC 9339]		GO:0003824									PF00501,AMP-binding enzyme	PF00668,Condensation domain								FUN_000017-T1	2.80031	0.579819	-0.208554	0.120625	0.270246	NA	NA	NA	NA	0.10321	0.0433381	0.0659201	0.0257839
FUN_000018-T1																								FUN_000018-T1	0.35821	0.132967	-0.0612615	0.381538	NA	NA	NA	NA	NA	0.209675	0.089069	0.125108	0
FUN_000019-T1																								FUN_000019-T1	2.0867	0.489494	-0.00087139	0.994645	NA	NA	NA	NA	NA	0.699743	0.231735	0.649205	0.268186
FUN_000020-T1	HGT	2.6e-203|ACD54725.1 TrkA monooxygenase/FAD dependent oxidoreductase [Adineta vaga]	4.3e-182|RLT40562.1 NAD(P)/FAD-dependent oxidoreductase [Chloroflexi bacterium]	8.1e-181|PYN54529.1 cyclohexanone monooxygenase [Candidatus Rokubacteria bacterium]											PF13738,Pyridine nucleotide-disulphide oxidoreductase									FUN_000020-T1	20.2503	1.32736	-0.155829	0.264862	0.456508	-0.246823	0.997422	0.141617	0.283235	1.1948	1.00218	0.95304	0.851283
FUN_000021-T1		9.5e-19|EKC20480.1 Glycogen debranching enzyme [Crassostrea gigas]	9.5e-19|XP_011420399.2 PREDICTED: glycogen debranching enzyme, partial [Crassostrea gigas]	6.1e-18|XP_014237279.1 glycogen debranching enzyme isoform X1 [Trichogramma pretiosum]											PF14701,Glycogen debranching enzyme, glucanotransferase domain									FUN_000021-T1	0.239065	0.0930942	0.00686466	0.899	NA	NA	NA	NA	NA	0.0845386	0.0327765	0.083747	0
FUN_000022-T1																								FUN_000022-T1	0	0	NA	NA	NA	NA	NA	NA	NA	0	0	0	0
FUN_000023-T1	HGT					GO:0003676									PF00076,RNA recognition motif. (a.k.a. RRM, RBD, or RNP domain)	PF02373,JmjC domain, hydroxylase								FUN_000023-T1	0.180173	0.0719457	-0.0205949	0.6489	NA	NA	NA	NA	NA	0.0303385	0.0082837	0	0
FUN_000024-T1		7.3e-08|ETN59770.1 cytochrome P450 4d1 [Anopheles darlingi]	6.1e-07|PIK54573.1 putative cytochrome P450 4V2, partial [Apostichopus japonicus]	8.0e-07|pir||JC8026 cytochrome P450 enzyme, CYP4C39 enzyme - green crab, common shore crab<>AAQ93010.1 cytochrome P450 CYP4C39 [Carcinus maenas]		GO:0005506	GO:0016705	GO:0055114	GO:0020037						PF00067,Cytochrome P450									FUN_000024-T1	0	0	NA	NA	NA	NA	NA	NA	NA	0	0	0	0
FUN_000025-T1		9.8e-56|XP_020786958.1 cytochrome P450 4V2-like [Boleophthalmus pectinirostris]	8.3e-55|XP_020786959.1 cytochrome P450 4V2-like [Boleophthalmus pectinirostris]	1.8e-54|KPP66447.1 cytochrome P450 4V2-like, partial [Scleropages formosus]		GO:0005506	GO:0016705	GO:0055114	GO:0020037						PF00067,Cytochrome P450									FUN_000025-T1	0	0	NA	NA	NA	NA	NA	NA	NA	0	0	0	0
FUN_000026-T1		1.8e-116|AEQ19307.1 p-glycoprotein [Brachionus orientalis]<>AEQ19309.1 p-glycoprotein [Brachionus orientalis]	1.8e-116|APD26524.1 ATP-binding cassette transporter subfamily B member 1 X1 protein [Brachionus koreanus]	5.9e-115|APD26525.1 ATP-binding cassette transporter subfamily B member 1 X2 protein [Brachionus koreanus]		GO:0016887	GO:0016021	GO:0042626	GO:0005524	GO:0055085					PF00005,ABC transporter	PF00664,ABC transporter transmembrane region								FUN_000026-T1	67.0967	1.83313	-0.152552	0.119012	0.267793	-0.192618	2.64712	0.0541554	0.14551	2.35223	1.85486	2.04324	1.52971
FUN_000027-T1		2.8e-84|XP_017950347.1 PREDICTED: phosphatidylcholine translocator ABCB4-like [Xenopus tropicalis]	4.9e-84|XP_018122311.1 PREDICTED: phosphatidylcholine translocator ABCB4-like [Xenopus laevis]	2.7e-82|XP_008492418.1 PREDICTED: multidrug resistance protein 1-like [Calypte anna]	K06147	GO:0016021	GO:0016887	GO:0005524							PF00005,ABC transporter									FUN_000027-T1	33.8116	1.54172	-0.152632	0.239115	0.426626	-0.218507	1.67151	0.170393	0.322108	3.23208	3.63765	3.18551	2.58758
FUN_000028-T1																								FUN_000028-T1	0.331658	0.124393	-0.0464948	0.423465	NA	NA	NA	NA	NA	0.169733	0.0262345	0.0284557	0
FUN_000029-T1		3.8e-12|XP_022541431.1 uncharacterized protein LOC111196435 [Astyanax mexicanus]	3.8e-12|XP_022542777.1 uncharacterized protein LOC111197578 [Astyanax mexicanus]	1.5e-08|XP_021323163.1 uncharacterized protein LOC110438052 [Danio rerio]																				FUN_000029-T1	0	0	NA	NA	NA	NA	NA	NA	NA	0	0	0	0
FUN_000030-T1			3.8e-22|PKB94336.1 hypothetical protein RhiirA5_386722, partial [Rhizophagus irregularis]	3.8e-22|PKB95066.1 hypothetical protein RhiirA5_386249 [Rhizophagus irregularis]											PF07592,Rhodopirellula transposase DDE domain									FUN_000030-T1	0	0	NA	NA	NA	NA	NA	NA	NA	0	0	0	0
FUN_000031-T1																								FUN_000031-T1	0	0	NA	NA	NA	NA	NA	NA	NA	0	0	0	0
FUN_000032-T1																								FUN_000032-T1	0.838238	0.264402	-0.0341793	0.704539	NA	NA	NA	NA	NA	0.132231	0.127503	0.0940359	0.0383925
FUN_000033-T1		1.9e-76|ABQ08076.1 hypothetical protein [Adineta vaga]<>ABQ08081.1 hypothetical protein [Adineta vaga]																						FUN_000033-T1	0.396373	0.145001	-0.0272008	0.642606	NA	NA	NA	NA	NA	0.00421533	0.0566654	0	0.0169378
FUN_000034-T1																								FUN_000034-T1	0.587001	0.200577	-0.116893	0.15218	NA	NA	NA	NA	NA	0.0257194	0.117364	0.017457	0.0123847
FUN_000035-T1																								FUN_000035-T1	0.0958616	0.0397557	-0.000866382	0.977714	NA	NA	NA	NA	NA	0.131319	0	0	0
FUN_000036-T1		3.6e-04|XP_002112043.1 hypothetical protein TRIADDRAFT_55681 [Trichoplax adhaerens]<>EDV26010.1 hypothetical protein TRIADDRAFT_55681 [Trichoplax adhaerens]	3.6e-04|RDD47045.1 Protein Jumonji [Trichoplax sp. H2]	6.2e-04|RHN78369.1 putative [histone H3]-lysine-36 demethylase [Medicago truncatula]		GO:0003676									PF00076,RNA recognition motif. (a.k.a. RRM, RBD, or RNP domain)	PF02373,JmjC domain, hydroxylase								FUN_000036-T1	4.88152	0.76949	-0.192905	0.200938	0.380524	NA	NA	NA	NA	0.26788	0.263407	0.176976	0.151145
FUN_000037-T1		9.3e-06|XP_025192179.1 uncharacterized protein LOC112592370 [Melanaphis sacchari]	3.9e-04|XP_022866979.1 uncharacterized protein LOC111386749 [Olea europaea var. sylvestris]	5.1e-04|XP_019104328.1 PREDICTED: zinc finger MYM-type protein 1-like isoform X1 [Beta vulgaris subsp. vulgaris]		GO:0046983									PF05699,hAT family C-terminal dimerisation region									FUN_000037-T1	3.42644	0.646055	-0.248254	0.0638906	0.17542	NA	NA	NA	NA	0.6597	0.23126	0.221441	0.159
FUN_000038-T1																								FUN_000038-T1	1.44577	0.388415	-0.257447	0.020933	NA	NA	NA	NA	NA	0.338175	0.0663197	0.0548133	0.044129
FUN_000039-T1																								FUN_000039-T1	0.689292	0.227705	-0.0122231	0.891814	NA	NA	NA	NA	NA	0.210392	0.100622	0.0374578	0.228566
FUN_000040-T1	HGT	1.6e-45|WP_058503709.1 NAD(P)/FAD-dependent oxidoreductase [Legionella nautarum]<>KTD37708.1 FAD dependent oxidoreductase [Legionella nautarum]	2.7e-40|WP_058462281.1 FAD-binding oxidoreductase [Legionella adelaidensis]<>KTC66624.1 hypothetical protein Lade_1282 [Legionella adelaidensis]	2.3e-39|CEE13759.1 tRNA 5-methylaminomethyl-2-thiouridine biosynthesis bifunctional protein MnmC [Legionella massiliensis]<>CDZ78021.1 pyridine nucleotide-disulfide oxidoreductase [Legionella massiliensis]																				FUN_000040-T1	0.256481	0.0991561	-0.0282586	0.641193	NA	NA	NA	NA	NA	0.0745827	0.0467654	0.0351406	0
FUN_000041-T1	HGT	1.2e-27|OOF93146.1 hypothetical protein ASPCADRAFT_398764 [Aspergillus carbonarius ITEM 5010]	1.5e-27|WP_058462281.1 FAD-binding oxidoreductase [Legionella adelaidensis]<>KTC66624.1 hypothetical protein Lade_1282 [Legionella adelaidensis]	2.6e-27|KTC81595.1 NADH:flavorubredoxin oxidoreductase [Legionella brunensis]		GO:0055114	GO:0016491								PF01266,FAD dependent oxidoreductase									FUN_000041-T1	0.427714	0.154641	-0.0737196	0.210102	NA	NA	NA	NA	NA	0.327811	0.132183	0	0
FUN_000042-T1		3.4e-78|XP_010286286.1 PREDICTED: ATP-binding cassette sub-family G member 2-like, partial [Phaethon lepturus]	7.6e-78|XP_005109370.2 PREDICTED: ATP-binding cassette sub-family G member 2-like, partial [Aplysia californica]	7.6e-78|XP_013092661.1 PREDICTED: ATP-binding cassette sub-family G member 2-like [Biomphalaria glabrata]		GO:0016020	GO:0016887	GO:0005524							PF00005,ABC transporter	PF01061,ABC-2 type transporter								FUN_000042-T1	1.07733	0.317506	-0.150057	0.149184	NA	NA	NA	NA	NA	0.0646139	0.121469	0.0429616	0.0436233
FUN_000043-T1	HGT																							FUN_000043-T1	0.143359	0.0581827	0.0036222	0.920729	NA	NA	NA	NA	NA	NA	NA	NA	NA
FUN_000044-T1	HGT	1.5e-05|CDS10928.1 hypothetical protein LRAMOSA11414 [Lichtheimia ramosa]	5.7e-05|XP_018688965.1 hypothetical protein AYL99_09749 [Fonsecaea erecta]<>OAP55598.1 hypothetical protein AYL99_09749 [Fonsecaea erecta]	5.7e-05|OHT16160.1 hypothetical protein TRFO_42012 [Tritrichomonas foetus]											PF13358,DDE superfamily endonuclease									FUN_000044-T1	0.320309	0.120676	-0.0461861	0.432414	NA	NA	NA	NA	NA	0.164736	0.0338978	0	0.0737686
FUN_000045-T1																								FUN_000045-T1	0.048262	0.0204699	0.00645783	0.835048	NA	NA	NA	NA	NA	0	0	0	0.0623362
FUN_000046-T1																								FUN_000046-T1	0.536074	0.186412	0.0482778	0.500449	NA	NA	NA	NA	NA	0.0170156	0.131295	0.125252	0.133795
FUN_000047-T1		5.4e-52|WP_030066281.1 glycine amidinotransferase [Streptomyces natalensis]<>KIZ19539.1 glycine amidinotransferase [Streptomyces natalensis ATCC 27448]	7.1e-52|WP_004956345.1 glycine amidinotransferase [Streptomyces mobaraensis]<>EME96307.1 Glycine amidinotransferase [Streptomyces mobaraensis NBRC 13819 = DSM 40847]	9.3e-52|WP_043635897.1 glycine amidinotransferase [Nonomuraea candida]	K00613																			FUN_000047-T1	27.4459	1.45402	-0.365847	0.0074968	0.0382822	-0.521241	1.45361	0.00256852	0.0161188	2.14523	2.01391	1.0744	1.74149
FUN_000048-T1		7.2e-09|ACD54667.1 unknown [Adineta vaga]																						FUN_000048-T1	0.329721	0.123761	0.0204476	0.748652	NA	NA	NA	NA	NA	0.0227905	0	0.0238538	0.00649148
FUN_000049-T1	HGT																							FUN_000049-T1	1.18413	0.339278	-0.0174	0.870846	NA	NA	NA	NA	NA	0.115531	0.244287	0.17636	0.124154
FUN_000050-T1																								FUN_000050-T1	0.810806	0.257872	-0.0814315	0.361961	NA	NA	NA	NA	NA	0.265243	0.120968	0.1154	0.0938113
FUN_000051-T1	HGT																							FUN_000051-T1	3.04525	0.606945	-0.229394	0.0929188	0.226444	NA	NA	NA	NA	1.45238	0.825967	0.899229	0.293029
FUN_000052-T1																								FUN_000052-T1	4.93827	0.77366	-0.131726	0.367833	0.560787	NA	NA	NA	NA	1.8461	1.69019	1.32994	0.956417
FUN_000053-T1	HGT	6.2e-60|WP_034045983.1 glucuronyl hydrolase [Flaviramulus ichthyoenteri]	1.1e-59|PQB09074.1 glucuronyl hydrolase [Polaribacter filamentus]	1.1e-59|WP_104808170.1 DUF4982 domain-containing protein [Polaribacter filamentus]		GO:0003824									PF07470,Glycosyl Hydrolase Family 88									FUN_000053-T1	21.1602	1.34557	-0.221886	0.1433	0.303973	-0.384009	0.956525	0.11714	0.248751	2.48732	1.1716	1.78597	0.853842
FUN_000054-T1		4.1e-16|WP_062493189.1 PrsW family intramembrane metalloprotease [Paenibacillus sp. 32O-W]<>ALS28271.1 membrane protein [Paenibacillus sp. 32O-W]	7.0e-16|WP_082792970.1 type IV secretion protein Rhs [Collimonas pratensis]<>AMP06164.1 RHS repeat-associated core domain protein [Collimonas pratensis]	2.9e-14|KQV53966.1 hypothetical protein ASD07_05320 [Duganella sp. Root336D2]											PF13930,DNA/RNA non-specific endonuclease									FUN_000054-T1	21.3983	1.35021	-0.0192662	0.890705	0.943579	-0.0383625	1.07201	0.827045	0.897505	3.60649	2.08383	4.06065	1.47861
FUN_000055-T1	HGT	2.0e-30|WP_010040799.1 hypothetical protein [Gemmata obscuriglobus]<>AWM41378.1 penicillin-binding protein [Gemmata obscuriglobus]	1.3e-26|WP_082871204.1 hypothetical protein [Nocardia terpenica]	1.8e-26|OGD20262.1 hypothetical protein A2W03_04315 [Candidatus Aminicenantes bacterium RBG_16_63_16]											PF00144,Beta-lactamase									FUN_000055-T1	22.6041	1.37299	0.162812	0.24043	0.428039	0.209462	1.10052	0.219574	0.382423	0.880986	0.749986	1.01204	0.771627
FUN_000056-T1		2.5e-09|XP_026222138.1 uncharacterized protein LOC113166290 [Anabas testudineus]	1.2e-08|XP_015048861.1 uncharacterized protein Dyak_GE10671, isoform B [Drosophila yakuba]<>KRK04433.1 uncharacterized protein Dyak_GE10671, isoform B [Drosophila yakuba]	1.2e-08|XP_015048865.1 uncharacterized protein Dyak_GE10671, isoform F [Drosophila yakuba]<>KRK04437.1 uncharacterized protein Dyak_GE10671, isoform F [Drosophila yakuba]		GO:0005515									PF00057,Low-density lipoprotein receptor domain class A									FUN_000056-T1	0.282173	0.107947	0.0122015	0.803298	NA	NA	NA	NA	NA	0.0175966	0	0	0.0153457
FUN_000057-T1		6.4e-09|KWW25535.1 hypothetical protein F082_768 [bacterium F082]<>KWW30707.1 hypothetical protein AUK64_599 [bacterium P201]	3.5e-07|XP_013402393.1 tetratricopeptide repeat protein 28-like, partial [Lingula anatina]	2.3e-06|XP_004989893.1 TPR repeat containing protein [Salpingoeca rosetta]<>EGD78217.1 TPR repeat containing protein [Salpingoeca rosetta]		GO:0005515									PF13424,Tetratricopeptide repeat									FUN_000057-T1	0.408488	0.148753	0.0175544	0.801579	NA	NA	NA	NA	NA	0.0639111	0.0204788	0.0785013	0.0492088
FUN_000058-T1		2.3e-192|XP_018735593.1 arylsulfatase (predicted) [Sugiyamaella lignohabitans]<>ANB13116.1 arylsulfatase (predicted) [Sugiyamaella lignohabitans]	5.1e-192|NP_595046.1 putative arylsulfatase [Schizosaccharomyces pombe]<>Q9C0V7.1 RecName: Full=Uncharacterized sulfatase PB10D8.02c<>CAC36911.1 arylsulfatase (predicted) [Schizosaccharomyces pombe]		K01130	GO:0003824	GO:0008484								PF00884,Sulfatase									FUN_000058-T1	46.4856	1.67656	0.346899	0.00229763	0.016225	0.391974	2.12222	0.00133979	0.010028	1.86232	1.74234	2.10512	2.41352
FUN_000059-T1															PF13148,Protein of unknown function (DUF3987)									FUN_000059-T1	0	0	NA	NA	NA	NA	NA	NA	NA	0	0	0	0
FUN_000060-T1		3.6e-12|XP_012559035.1 PREDICTED: neurogenic locus notch homolog protein 2-like isoform X1 [Hydra vulgaris]	3.6e-12|XP_012559038.1 PREDICTED: fibropellin-1-like isoform X2 [Hydra vulgaris]	1.4e-11|KXJ25790.1 Protein jagged-1 [Exaiptasia pallida]		GO:0005515									PF00008,EGF-like domain									FUN_000060-T1	1.06051	0.313974	-0.119498	0.191862	NA	NA	NA	NA	NA	0.0617143	0.0157388	0.0220977	0.014554
FUN_000061-T1		3.1e-05|WP_091861549.1 tetratricopeptide repeat protein [Prevotella sp. khp1]<>SDQ55541.1 Tetratricopeptide (TPR) repeat [Prevotella sp. khp1]	5.4e-05|ETO01726.1 hypothetical protein RFI_35713, partial [Reticulomyxa filosa]	9.1e-05|XP_012554477.1 PREDICTED: uncharacterized protein LOC105843529 [Hydra vulgaris]		GO:0005515									PF13424,Tetratricopeptide repeat									FUN_000061-T1	0.136145	0.0554339	-0.0198404	0.635313	NA	NA	NA	NA	NA	0.0242562	0.031243	0	0
FUN_000062-T1		3.5e-64|XP_023930798.1 uncharacterized protein LOC106156230 isoform X3 [Lingula anatina]		8.7e-63|XP_013386825.1 uncharacterized protein LOC106156230 isoform X4 [Lingula anatina]		GO:0005515									PF00023,Ankyrin repeat	PF12796,Ankyrin repeats (3 copies)	PF13857,Ankyrin repeats (many copies)							FUN_000062-T1	373.022	2.5729	-0.49148	0.000296484	0.00350344	-0.688078	5.08315	5.48673e-06	0.000137106	7.00477	5.30557	5.27982	2.49142
FUN_000063-T1						GO:0005515																		FUN_000063-T1	15.5751	1.21946	-0.288491	0.0622069	0.172362	-0.6211	0.572589	0.0393085	0.115776	2.26098	2.10296	2.21385	0.652943
FUN_000064-T1		1.2e-25|ACD54707.1 unknown [Adineta vaga]	1.5e-23|ACD54582.1 kelch repeat protein-like protein [Adineta vaga]	5.7e-23|ACD54601.1 kelch repeat protein-like protein [Adineta vaga]		GO:0005515																		FUN_000064-T1	98.9221	1.99966	-0.570491	3.98934e-08	2.65848e-06	-0.676237	3.19581	1.31112e-08	7.57917e-07	20.2643	12.9248	13.707	6.89615
FUN_000065-T1																								FUN_000065-T1	77.2272	1.89336	-1.0135	2.29172e-17	8.41061e-15	-1.26676	2.88021	3.01697e-18	9.27717e-16	7.27004	4.05182	3.59652	1.25933
FUN_000066-T1																								FUN_000066-T1	1.51294	0.400182	-0.06645	0.565304	NA	NA	NA	NA	NA	0.142822	0.14289	0.061804	0.124173
FUN_000067-T1		7.6e-61|ACD54717.1 NHL repeat containing protein-like protein [Adineta vaga]	2.3e-57|ACD54777.1 NHL repeat containing-like protein [Adineta vaga]	1.5e-37|ACD54804.1 NHL repeat containing protein-like protein [Adineta vaga]		GO:0005515									PF01436,NHL repeat									FUN_000067-T1	67.0965	1.83312	0.264768	0.0128537	0.0564507	0.285569	2.65433	0.0164925	0.0620851	5.15475	3.57607	6.49484	3.93712
FUN_000068-T1		5.6e-23|XP_008279010.1 PREDICTED: sonic hedgehog protein [Stegastes partitus]	7.3e-23|XP_023143330.1 sonic hedgehog protein [Amphiprion ocellaris]	1.2e-22|XP_022062649.1 sonic hedgehog protein [Acanthochromis polyacanthus]		GO:0007267	GO:0006508	GO:0008233	GO:0007275						PF01079,Hint module									FUN_000068-T1	213.211	2.33084	-0.113271	0.462769	0.646247	-0.194171	4.28633	0.397624	0.568804	13.1018	37.2867	16.3362	20.9779
FUN_000069-T1		6.4e-23|XP_008279010.1 PREDICTED: sonic hedgehog protein [Stegastes partitus]	8.4e-23|XP_023143330.1 sonic hedgehog protein [Amphiprion ocellaris]	1.4e-22|XP_022062649.1 sonic hedgehog protein [Acanthochromis polyacanthus]	K06224	GO:0007267	GO:0006508	GO:0008233	GO:0007275						PF01079,Hint module									FUN_000069-T1	20.6451	1.33536	-0.0126227	0.934644	0.967699	-0.0398338	1.01324	0.879446	0.930364	1.06368	2.86142	1.43459	2.01575
FUN_000070-T1																								FUN_000070-T1	26.0917	1.43284	-0.186606	0.157298	0.324184	-0.267165	1.33454	0.0793563	0.188676	5.31483	3.79747	4.30661	3.12143
FUN_000071-T1	HGT	5.5e-24|BAJ97444.1 predicted protein [Hordeum vulgare subsp. vulgare]																						FUN_000071-T1	189.436	2.27975	-0.209422	0.0592106	0.166418	-0.266554	4.11667	0.0373879	0.11177	42.4905	25.6677	35.2683	20.5045
FUN_000072-T1	HGT					GO:0005515																		FUN_000072-T1	0	0	NA	NA	NA	NA	NA	NA	NA	0	0	0	0
FUN_000073-T1																								FUN_000073-T1	2.02936	0.481351	-0.195807	0.115415	NA	NA	NA	NA	NA	0.456845	0.295387	0.271077	0.0903446
FUN_000074-T1		1.1e-18|PRP88303.1 hypothetical protein PROFUN_03412 [Planoprotostelium fungivorum]	1.8e-18|XP_012560289.1 PREDICTED: probable serine/threonine-protein kinase DDB_G0284251 [Hydra vulgaris]	2.4e-18|XP_022120674.1 tyrosine-protein kinase Btk29A isoform X1 [Pieris rapae]<>XP_022120675.1 tyrosine-protein kinase Btk29A isoform X2 [Pieris rapae]		GO:0016567	GO:0006468	GO:0004842	GO:0005524	GO:0004672					PF04564,U-box domain	PF07714,Protein tyrosine kinase								FUN_000074-T1	0	0	NA	NA	NA	NA	NA	NA	NA	0	0	0	0
FUN_000075-T1		1.2e-80|XP_001869444.1 conserved hypothetical protein [Culex quinquefasciatus]<>EDS29276.1 conserved hypothetical protein [Culex quinquefasciatus]	1.2e-80|CRL04095.1 CLUMA_CG017208, isoform A [Clunio marinus]												PF13632,Glycosyl transferase family group 2									FUN_000075-T1	0	0	NA	NA	NA	NA	NA	NA	NA	0	0	0	0
FUN_000076-T1	HGT	1.3e-33|YP_009448682.1 Domain of unknown function (DUF4419) [Orpheovirus IHUMI-LCC2]<>SNW62380.1 Domain of unknown function (DUF4419) [Orpheovirus IHUMI-LCC2]	2.1e-31|XP_001012458.1 hypothetical protein TTHERM_01034410 [Tetrahymena thermophila SB210]<>EAR92213.1 hypothetical protein TTHERM_01034410 [Tetrahymena thermophila SB210]	8.0e-31|KWW41732.1 hypothetical protein F083_946 [bacterium F083]											PF14388,Domain of unknown function (DUF4419)									FUN_000076-T1	50.5082	1.71188	-0.625623	7.72352e-07	3.18565e-05	-0.814824	2.25368	2.14634e-07	8.84914e-06	4.77791	4.80951	2.87288	2.33229
FUN_000077-T1	HGT					GO:0005515																		FUN_000077-T1	0	0	NA	NA	NA	NA	NA	NA	NA	0	0	0	0
FUN_000078-T1																								FUN_000078-T1	0	0	NA	NA	NA	NA	NA	NA	NA	0	0	0	0
FUN_000079-T1		5.1e-29|PRP88303.1 hypothetical protein PROFUN_03412 [Planoprotostelium fungivorum]	2.5e-28|XP_023222439.1 tyrosine-protein kinase Btk29A-like [Centruroides sculpturatus]	5.6e-28|OQR80376.1 tyrosine-protein kinase Btk29A-like, partial [Tropilaelaps mercedesae]		GO:0016567	GO:0006468	GO:0004842	GO:0005524	GO:0004672					PF04564,U-box domain	PF07714,Protein tyrosine kinase								FUN_000079-T1	0	0	NA	NA	NA	NA	NA	NA	NA	0	0	0	0
FUN_000080-T1		1.2e-80|XP_001869444.1 conserved hypothetical protein [Culex quinquefasciatus]<>EDS29276.1 conserved hypothetical protein [Culex quinquefasciatus]	1.2e-80|CRL04095.1 CLUMA_CG017208, isoform A [Clunio marinus]												PF13632,Glycosyl transferase family group 2									FUN_000080-T1	0	0	NA	NA	NA	NA	NA	NA	NA	0	0	0	0
FUN_000081-T1	HGT	1.5e-23|YP_009448682.1 Domain of unknown function (DUF4419) [Orpheovirus IHUMI-LCC2]<>SNW62380.1 Domain of unknown function (DUF4419) [Orpheovirus IHUMI-LCC2]	3.1e-21|KWW41732.1 hypothetical protein F083_946 [bacterium F083]	9.3e-18|PXV65554.1 uncharacterized protein DUF4419 [Dysgonomonas alginatilytica]											PF14388,Domain of unknown function (DUF4419)									FUN_000081-T1	0	0	NA	NA	NA	NA	NA	NA	NA	0	0	0	0
FUN_000082-T1	HGT					GO:0005515																		FUN_000082-T1	0	0	NA	NA	NA	NA	NA	NA	NA	0	0	0	0
FUN_000083-T1																								FUN_000083-T1	0	0	NA	NA	NA	NA	NA	NA	NA	0	0	0	0
FUN_000084-T1		1.1e-18|PRP88303.1 hypothetical protein PROFUN_03412 [Planoprotostelium fungivorum]	1.8e-18|XP_012560289.1 PREDICTED: probable serine/threonine-protein kinase DDB_G0284251 [Hydra vulgaris]	2.4e-18|XP_022120674.1 tyrosine-protein kinase Btk29A isoform X1 [Pieris rapae]<>XP_022120675.1 tyrosine-protein kinase Btk29A isoform X2 [Pieris rapae]		GO:0016567	GO:0006468	GO:0004842	GO:0005524	GO:0004672					PF04564,U-box domain	PF07714,Protein tyrosine kinase								FUN_000084-T1	0	0	NA	NA	NA	NA	NA	NA	NA	0	0	0	0
FUN_000085-T1		1.2e-80|XP_001869444.1 conserved hypothetical protein [Culex quinquefasciatus]<>EDS29276.1 conserved hypothetical protein [Culex quinquefasciatus]	1.2e-80|CRL04095.1 CLUMA_CG017208, isoform A [Clunio marinus]												PF13632,Glycosyl transferase family group 2									FUN_000085-T1	0	0	NA	NA	NA	NA	NA	NA	NA	0	0	0	0
FUN_000086-T1	HGT	1.2e-22|XP_001012458.1 hypothetical protein TTHERM_01034410 [Tetrahymena thermophila SB210]<>EAR92213.1 hypothetical protein TTHERM_01034410 [Tetrahymena thermophila SB210]	1.2e-20|YP_009448682.1 Domain of unknown function (DUF4419) [Orpheovirus IHUMI-LCC2]<>SNW62380.1 Domain of unknown function (DUF4419) [Orpheovirus IHUMI-LCC2]	7.8e-17|ORY42294.1 hypothetical protein BCR33DRAFT_718462 [Rhizoclosmatium globosum]											PF14388,Domain of unknown function (DUF4419)									FUN_000086-T1	0	0	NA	NA	NA	NA	NA	NA	NA	0	0	0	0
FUN_000087-T1																								FUN_000087-T1	71.1337	1.85814	-0.0123106	0.906555	0.952678	-0.0363293	2.72817	0.7571	0.852257	16.1868	17.3752	14.979	16.9622
FUN_000088-T1		1.8e-25|WP_096429135.1 hypothetical protein [Marinifilaceae bacterium SPP2]<>BAX80273.1 hypothetical protein ALGA_1914 [Marinifilaceae bacterium SPP2]	3.0e-25|WP_024631307.1 MULTISPECIES: hypothetical protein [Paenibacillus]<>KGP81432.1 hypothetical protein P364_0116510 [Paenibacillus sp. MAEPY2]<>KGP87117.1 hypothetical protein P363_0113900 [Paenibacillus sp. MAEPY1]	1.1e-24|WP_076174079.1 serine hydrolase [Clostridium botulinum]<>KEI83239.1 beta-lactamase [Clostridium botulinum A2 117]											PF00144,Beta-lactamase									FUN_000088-T1	27.943	1.46154	-0.24839	0.0576247	0.163267	-0.348806	1.42331	0.0222751	0.0773601	1.7843	1.6798	1.43844	1.22749
FUN_000089-T1		3.2e-22|PZC42082.1 Broad specificity phosphatase PhoE, partial [Chloroflexi bacterium]	1.1e-19|PCH89519.1 hypothetical protein COB86_07125 [Dehalococcoidia bacterium]	3.7e-10|PSC71101.1 histidine phosphatase [Micractinium conductrix]											PF00300,Histidine phosphatase superfamily (branch 1)									FUN_000089-T1	3.1777	0.620937	0.0669689	0.632715	0.777098	NA	NA	NA	NA	0.352612	0.347975	0.410045	0.372622
FUN_000090-T1	HGT	8.8e-30|AGC39168.1 kiwellin [Actinidia chinensis]	8.8e-30|4PMK_A Chain A, Crystal structure of kiwellin<>4PMK_B Chain B, Crystal structure of kiwellin	2.0e-29|AGC39166.1 kiwellin [Actinidia deliciosa]																				FUN_000090-T1	0.536715	0.186593	0.0393168	0.622147	NA	NA	NA	NA	NA	0.0749549	0.0189913	0.105267	0.0683971
FUN_000091-T1		9.1e-07|ODN02567.1 Sodium/potassium-transporting ATPase subunit alpha [Orchesella cincta]	1.6e-06|XP_026667920.1 sodium/potassium-transporting ATPase subunit alpha-like [Ceratina calcarata]	5.9e-06|XP_024220195.1 sodium/potassium-transporting ATPase subunit alpha-like [Bombus impatiens]											PF00690,Cation transporter/ATPase, N-terminus									FUN_000091-T1	2.86077	0.586673	0.209161	0.105442	0.246661	NA	NA	NA	NA	0.309358	0.11782	0.362645	0.429078
FUN_000092-T1		1.7e-157|ORY05462.1 calcium ATPase [Basidiobolus meristosporus CBS 931.73]	2.8e-155|RIB24818.1 Na/K ATPase alpha 1 subunit [Gigaspora rosea]	3.6e-155|RIA98676.1 hypothetical protein C1645_748901 [Glomus cerebriforme]		GO:0016021									PF00122,E1-E2 ATPase	PF00689,Cation transporting ATPase, C-terminus	PF00702,haloacid dehalogenase-like hydrolase	PF13246,Cation transport ATPase (P-type)						FUN_000092-T1	32.0802	1.51957	0.453257	0.000828504	0.00761631	0.591096	1.60261	0.000643366	0.00584975	0.732857	0.702292	1.13831	0.897946
FUN_000093-T1	HGT	2.6e-122|CCG80668.1 Norsolorinic acid reductase [Taphrina deformans PYCC 5710]	1.1e-112|ORY81016.1 norsolorinic acid reductase [Protomyces lactucaedebilis]	1.1e-112|XP_011125888.1 hypothetical protein AOL_s00169g229 [Arthrobotrys oligospora ATCC 24927]<>EGX45623.1 hypothetical protein AOL_s00169g229 [Arthrobotrys oligospora ATCC 24927]											PF00248,Aldo/keto reductase family									FUN_000093-T1	3.40485	0.643932	-0.206574	0.142127	0.302469	NA	NA	NA	NA	0.30393	0.314132	0.268526	0.111431
FUN_000094-T1																								FUN_000094-T1	148.557	2.17481	-0.325273	0.0019969	0.0146445	-0.396362	3.77875	0.000933662	0.00767308	17.8397	10.6373	14.7226	6.89709
FUN_000095-T1	HGT	3.2e-22|ACD54718.1 natterin-like protein [Adineta vaga]	8.9e-12|KDN37964.1 hypothetical protein RSAG8_09815, partial [Rhizoctonia solani AG-8 WAC10335]	2.0e-11|CEL54060.1 hypothetical protein RSOLAG1IB_06769 [Rhizoctonia solani AG-1 IB]											PF01419,Jacalin-like lectin domain									FUN_000095-T1	0.699783	0.230393	-0.0846333	0.30319	NA	NA	NA	NA	NA	0.259299	0.0897492	0.035603	0.0510363
FUN_000096-T1		2.7e-63|KFH72997.1 hypothetical protein MVEG_00222 [Mortierella verticillata NRRL 6337]	1.0e-62|KFH63702.1 hypothetical protein MVEG_10395 [Mortierella verticillata NRRL 6337]	2.0e-61|KFH66485.1 hypothetical protein MVEG_07010 [Mortierella verticillata NRRL 6337]		GO:0005515									PF13516,Leucine Rich repeat									FUN_000096-T1	49.4998	1.70329	-0.114339	0.374972	0.567432	-0.166064	2.17334	0.308739	0.480931	3.56804	2.40621	3.19429	2.00596
FUN_000097-T1		1.3e-05|ODM88747.1 hypothetical protein Ocin01_17935 [Orchesella cincta]	6.3e-05|XP_015376875.1 PREDICTED: uncharacterized protein LOC107171154 [Diuraphis noxia]	1.4e-04|RNA24307.1 hypothetical protein BpHYR1_014380 [Brachionus plicatilis]																				FUN_000097-T1	13.0649	1.14814	-0.137359	0.363811	0.556596	-0.22329	0.389697	0.300717	0.471654	4.33162	3.09887	3.57886	2.20449
FUN_000098-T1		2.1e-52|OQV20838.1 Ras-related protein Rab-10 [Hypsibius dujardini]	4.6e-52|XP_001901230.1 Ras-related protein Rab-10 [Brugia malayi]<>CDQ02413.1 BMA-RAB-10, isoform b [Brugia malayi]	4.6e-52|EJW87994.1 rab family protein 10 [Wuchereria bancrofti]		GO:0003924	GO:0005525								PF00071,Ras family									FUN_000098-T1	15.1458	1.20806	-0.449215	0.00211611	0.0152406	-0.697897	0.742063	9.51498e-05	0.0013706	3.4506	1.58113	2.09306	0.88715
FUN_000099-T1	HGT	1.5e-22|XP_001012458.1 hypothetical protein TTHERM_01034410 [Tetrahymena thermophila SB210]<>EAR92213.1 hypothetical protein TTHERM_01034410 [Tetrahymena thermophila SB210]	1.8e-20|YP_009448682.1 Domain of unknown function (DUF4419) [Orpheovirus IHUMI-LCC2]<>SNW62380.1 Domain of unknown function (DUF4419) [Orpheovirus IHUMI-LCC2]	7.7e-16|KWW41732.1 hypothetical protein F083_946 [bacterium F083]											PF14388,Domain of unknown function (DUF4419)									FUN_000099-T1	61.3118	1.79457	-0.625733	1.88026e-06	6.60386e-05	-0.842364	2.51994	8.00002e-07	2.77184e-05	10.6315	7.96002	7.19558	3.21235
FUN_000100-T1																								FUN_000100-T1	32.547	1.52565	-0.448145	0.000787132	0.00735789	-0.614539	1.63249	0.000282471	0.00314735	13.4874	8.78339	9.18075	5.16249
FUN_000101-T1		3.3e-90|RNA05362.1 glycylpeptide N-tetradecanoyltransferase 2 [Brachionus plicatilis]	1.2e-84|XP_021798771.1 glycylpeptide N-tetradecanoyltransferase 2 isoform X3 [Papio anubis]	1.6e-84|XP_006717602.1 glycylpeptide N-tetradecanoyltransferase 2 isoform X6 [Homo sapiens]<>XP_016818195.1 glycylpeptide N-tetradecanoyltransferase 2 isoform X4 [Pan troglodytes]		GO:0004379	GO:0006499								PF01233,Myristoyl-CoA:protein N-myristoyltransferase, N-terminal domain	PF02799,Myristoyl-CoA:protein N-myristoyltransferase, C-terminal domain								FUN_000101-T1	59.4491	1.78139	0.0564928	0.645479	0.786563	0.0494653	2.45771	0.739203	0.839926	4.29449	4.61937	4.9395	4.05795
FUN_000102-T1	HGT																							FUN_000102-T1	1.37312	0.375319	-0.0242013	0.825784	NA	NA	NA	NA	NA	0.120708	0.208222	0.213807	0.034499
FUN_000103-T1																								FUN_000103-T1	0.0468982	0.0199044	0.00645783	0.835048	NA	NA	NA	NA	NA	0	0	0	0.0295977
FUN_000104-T1	HGT	4.8e-94|PRP74763.1 hypothetical protein PROFUN_06624 [Planoprotostelium fungivorum]	2.9e-14|XP_013759015.1 hypothetical protein AMSG_04234 [Thecamonas trahens ATCC 50062]<>KNC48000.1 hypothetical protein AMSG_04234 [Thecamonas trahens ATCC 50062]																					FUN_000104-T1	36.0224	1.56847	0.0685222	0.59317	0.748423	0.070387	1.78468	0.649531	0.779902	4.19299	3.02765	4.97972	2.46131
FUN_000105-T1		4.9e-07|KFH72850.1 hypothetical protein MVEG_00075 [Mortierella verticillata NRRL 6337]	1.4e-06|KFH71192.1 hypothetical protein MVEG_01494 [Mortierella verticillata NRRL 6337]	1.4e-06|KJE95450.1 NOD3 protein [Capsaspora owczarzaki ATCC 30864]		GO:0005515									PF13516,Leucine Rich repeat									FUN_000105-T1	2.35748	0.526014	0.0338241	0.791917	0.885725	NA	NA	NA	NA	0.606122	0.339665	0.860524	0.184148
FUN_000106-T1		2.5e-14|ACD54614.1 VIP2 [Adineta vaga]	1.2e-13|ACD54639.1 VIP2 [Adineta vaga]	1.1e-11|ACD54615.1 unknown [Adineta vaga]		GO:0006471	GO:0003956								PF01129,NAD:arginine ADP-ribosyltransferase									FUN_000106-T1	26.3131	1.43637	-0.322076	0.0238802	0.0877549	-0.487839	1.39452	0.0122994	0.0503808	3.10413	2.33345	2.81604	1.27917
FUN_000107-T1		5.9e-16|PZO43272.1 GTPase [Pseudanabaena frigida]	6.7e-12|WP_062056571.1 hypothetical protein [Aquimarina longa]	1.1e-11|OJJ23997.1 hypothetical protein BKI52_04960 [marine bacterium AO1-C]		GO:0005515																		FUN_000107-T1	235.713	2.37422	-0.486813	3.04084e-05	0.000602058	-0.607027	4.44222	9.85867e-06	0.00022182	34.5769	17.539	22.2863	11.3582
FUN_000108-T1																								FUN_000108-T1	0.216966	0.0852783	-0.0320339	0.561045	NA	NA	NA	NA	NA	0.0204578	0.00557205	0.00631635	0
FUN_000109-T1		3.7e-09|XP_013904369.1 WD repeat, SAM and U-box domain-containing protein 1 [Monoraphidium neglectum]<>KIZ05350.1 WD repeat, SAM and U-box domain-containing protein 1 [Monoraphidium neglectum]	3.7e-09|PRW51129.1 vacuolar sorting 23A [Chlorella sorokiniana]	8.4e-09|EWM27716.1 SMAD/FHA domain protein [Nannochloropsis gaditana]		GO:0016567	GO:0004842								PF04564,U-box domain									FUN_000109-T1	2.231	0.509337	-0.0719557	0.578892	NA	NA	NA	NA	NA	0.216888	0.159543	0.200665	0.0919786
FUN_000110-T1																								FUN_000110-T1	0.0397173	0.0169153	-0.000851272	0.978102	NA	NA	NA	NA	NA	0	0.00531725	0	0
FUN_000111-T1																								FUN_000111-T1	0.0970449	0.0402244	0.00644272	0.835433	NA	NA	NA	NA	NA	0	0	0.0274449	0
FUN_000112-T1																								FUN_000112-T1	0.048262	0.0204699	0.00645783	0.835048	NA	NA	NA	NA	NA	0	0	0	0.052746
FUN_000113-T1		7.3e-63|ACD54748.1 ADP-ribosyltransferase 1-like protein [Adineta vaga]	1.4e-21|SCL52786.1 Uracil-DNA glycosylase [Micromonospora eburnea]	1.4e-21|WP_091118216.1 hypothetical protein [Micromonospora eburnea]		GO:0006471	GO:0003956								PF01129,NAD:arginine ADP-ribosyltransferase									FUN_000113-T1	33.6963	1.54028	-0.155098	0.232446	0.41886	-0.220384	1.68811	0.164419	0.314438	2.80733	2.95972	2.99693	1.83686
FUN_000114-T1		4.5e-17|XP_012882813.1 PREDICTED: low-density lipoprotein receptor-related protein 2 [Dipodomys ordii]	2.9e-16|XP_012822697.1 PREDICTED: sortilin-related receptor [Xenopus tropicalis]	2.9e-16|OCA29360.1 hypothetical protein XENTR_v900188572mg, partial [Xenopus tropicalis]		GO:0005515									PF00057,Low-density lipoprotein receptor domain class A									FUN_000114-T1	7.07014	0.906881	0.0552401	0.718473	0.838298	NA	NA	NA	NA	0.266574	0.12456	0.248453	0.155333
FUN_000115-T1																								FUN_000115-T1	75.7892	1.8853	0.0226823	0.830929	0.90952	0.00365757	2.80482	0.976249	0.987263	18.2881	19.0915	15.0983	22.2405
FUN_000116-T1																								FUN_000116-T1	0.348303	0.129787	-0.0303889	0.59226	NA	NA	NA	NA	NA	0.344969	0.0501212	0	0.0522855
FUN_000117-T1	HGT	3.9e-48|XP_011667574.1 PREDICTED: cullin-3-B isoform X1 [Strongylocentrotus purpuratus]<>XP_011667575.1 PREDICTED: cullin-3-B isoform X2 [Strongylocentrotus purpuratus]	3.9e-48|XP_011680739.1 PREDICTED: LOW QUALITY PROTEIN: cullin-3-B [Strongylocentrotus purpuratus]	5.1e-48|XP_021003946.1 cullin-3-A-like [Parasteatoda tepidariorum]		GO:0031625	GO:0006511								PF00888,Cullin family	PF10557,Cullin protein neddylation domain								FUN_000117-T1	8.74599	0.988826	-0.168781	0.273484	0.466233	NA	NA	NA	NA	1.304	0.715566	1.04899	0.554142
FUN_000118-T1		1.0e-33|XP_021340176.1 cullin-3-A-like [Mizuhopecten yessoensis]<>OWF36641.1 Cullin-3-A [Mizuhopecten yessoensis]	8.5e-33|XP_022087967.1 cullin-3-like [Acanthaster planci]	1.5e-32|XP_022341973.1 cullin-3-B-like [Crassostrea virginica]		GO:0031625	GO:0006511								PF00888,Cullin family									FUN_000118-T1	36.7665	1.57711	-0.501034	0.000210336	0.00272866	-0.699008	1.79704	8.99937e-05	0.00131602	5.45027	3.24034	4.19731	1.34331
FUN_000119-T1		1.4e-09|PRW51129.1 vacuolar sorting 23A [Chlorella sorokiniana]	3.0e-09|XP_013904369.1 WD repeat, SAM and U-box domain-containing protein 1 [Monoraphidium neglectum]<>KIZ05350.1 WD repeat, SAM and U-box domain-containing protein 1 [Monoraphidium neglectum]	5.2e-09|EWM27716.1 SMAD/FHA domain protein [Nannochloropsis gaditana]		GO:0016567	GO:0004842								PF04564,U-box domain									FUN_000119-T1	4.55314	0.744538	0.112475	0.442676	0.628321	NA	NA	NA	NA	0.446828	0.322532	0.712522	0.222743
FUN_000120-T1																								FUN_000120-T1	0.124164	0.0508298	-0.00588052	0.865063	NA	NA	NA	NA	NA	0.0241644	0.0112303	0	0
FUN_000121-T1																								FUN_000121-T1	0	0	NA	NA	NA	NA	NA	NA	NA	0	0	0	0
FUN_000122-T1	HGT	8.1e-132|AOW02863.1 hypothetical protein YALI1_C20023g [Yarrowia lipolytica]<>RMI95267.1 PrpF protein [Yarrowia lipolytica]	2.4e-131|RDW25503.1 PrpF protein [Yarrowia lipolytica]<>RDW34228.1 PrpF protein [Yarrowia lipolytica]<>RDW37333.1 PrpF protein [Yarrowia lipolytica]<>RDW44886.1 PrpF protein [Yarrowia lipolytica]<>RDW50966.1 PrpF protein [Yarrowia lipolytica]	1.2e-127|XP_501823.1 YALI0C14322p [Yarrowia lipolytica CLIB122]<>CAG82134.1 YALI0C14322p [Yarrowia lipolytica CLIB122]<>SEI34085.1 YALIA101S04e09868g1_1 [Yarrowia lipolytica]<>VBB89022.1 Conserved hypothetical protein [Yarrowia lipolytica]	K09788										PF04303,PrpF protein									FUN_000122-T1	109.071	2.04167	-0.17097	0.0821929	0.208075	-0.212795	3.31484	0.05183	0.141476	8.9505	8.21304	6.68012	7.27227
FUN_000123-T1		7.8e-68|XP_013394171.1 solute carrier family 13 member 5 [Lingula anatina]	3.1e-64|XP_021364952.1 solute carrier family 13 member 5-like isoform X1 [Mizuhopecten yessoensis]<>OWF44815.1 Solute carrier family 13 member 2 [Mizuhopecten yessoensis]	5.2e-64|XP_021364953.1 solute carrier family 13 member 2-like isoform X2 [Mizuhopecten yessoensis]	K14445	GO:0022857	GO:0016020	GO:0055085							PF00939,Sodium:sulfate symporter transmembrane region									FUN_000123-T1	244.346	2.38978	-0.168445	0.0384866	0.123335	-0.202279	4.47328	0.0202335	0.0721254	17.6846	13.5061	16.2867	10.1849
FUN_000124-T1		3.7e-10|XP_013184641.1 PREDICTED: uncharacterized protein LOC106130363 [Amyelois transitella]	9.2e-09|ROT67361.1 hypothetical protein C7M84_014563 [Penaeus vannamei]	9.5e-06|XP_022194487.1 uncharacterized protein LOC111052160 isoform X1 [Nilaparvata lugens]																				FUN_000124-T1	113.058	2.05712	-0.134749	0.12727	0.280713	-0.168909	3.3981	0.0712077	0.175465	6.83834	5.77581	6.5397	4.40129
FUN_000125-T1		3.6e-41|OYY11108.1 hypothetical protein B7Y66_03895 [Sphingobacteriia bacterium 35-36-14]<>OYZ55582.1 hypothetical protein B7Y11_00525 [Sphingobacteriia bacterium 24-36-13]<>OZA65962.1 hypothetical protein B7X68_01825 [Sphingobacteriia bacterium 39-36-14]	7.9e-41|OHC85009.1 hypothetical protein A2472_09660 [Sphingobacteriia bacterium RIFOXYC2_FULL_35_18]	7.9e-41|OHC87060.1 hypothetical protein A2546_14250 [Sphingobacteriia bacterium RIFOXYD2_FULL_35_12]		GO:0005515									PF01436,NHL repeat									FUN_000125-T1	160.68	2.20866	-0.00303482	0.977919	0.98767	-0.0247077	3.8957	0.841778	0.906909	12.227	13.2739	12.9767	11.2599
FUN_000126-T1		5.9e-13|RHZ44576.1 hypothetical protein Glove_718g57 [Diversispora versiformis]	3.8e-12|RHZ70068.1 hypothetical protein Glove_275g57 [Diversispora versiformis]	4.7e-10|PSC74978.1 kelch 8 [Micractinium conductrix]																				FUN_000126-T1	280.098	2.44886	-0.606464	4.75085e-13	8.53232e-11	-0.679757	4.68277	6.91283e-14	1.04829e-11	118.423	69.4253	79.285	37.2928
FUN_000127-T1	HGT	6.5e-106|WP_081853495.1 hypothetical protein [Candidatus Magnetobacterium casensis]	6.7e-103|PKL37725.1 hypothetical protein CVV44_15400 [Spirochaetae bacterium HGW-Spirochaetae-1]	7.4e-102|KJU86623.1 MORN repeat-containing protein [Candidatus Magnetobacterium bavaricum]											PF02493,MORN repeat									FUN_000127-T1	11.1685	1.08524	0.216417	0.161513	0.330107	0.394036	0.214628	0.128701	0.265163	0.521646	0.471233	0.62994	0.581907
FUN_000128-T1																								FUN_000128-T1	0.454679	0.162767	0.0286821	0.685079	NA	NA	NA	NA	NA	0.0630142	0.108967	0.134335	0.0696237
FUN_000129-T1		1.8e-12|XP_015809302.1 PREDICTED: delta-like protein D [Nothobranchius furzeri]	1.8e-12|XP_022799985.1 fibropellin-1-like isoform X1 [Stylophora pistillata]<>PFX19697.1 Fibropellin-1 [Stylophora pistillata]	1.8e-12|XP_022799986.1 delta-like protein D isoform X2 [Stylophora pistillata]																				FUN_000129-T1	6.87855	0.896446	0.205892	0.182371	0.357362	NA	NA	NA	NA	0.274617	0.240211	0.380185	0.208412
FUN_000130-T1		3.1e-36|WP_082846436.1 carotenoid oxygenase family protein [Planctomyces sp. SH-PL14]<>AMV20734.1 Apocarotenoid-15,15'-oxygenase [Planctomyces sp. SH-PL14]	2.5e-33|WP_103017445.1 carotenoid oxygenase family protein [Salinibacter ruber]	5.5e-33|PSQ85444.1 beta-carotene 15,15'-dioxygenase [Bacteroidetes bacterium QH_2_63_10]	K11159	GO:0016702	GO:0055114								PF03055,Retinal pigment epithelial membrane protein									FUN_000130-T1	0.535089	0.186134	-0.0141569	0.858856	NA	NA	NA	NA	NA	0.0332623	0.0823405	0.0551045	0.0142799
FUN_000131-T1	HGT																							FUN_000131-T1	1.76734	0.442063	0.095309	0.414356	NA	NA	NA	NA	NA	0.134993	0.149922	0.177388	0.174988
FUN_000132-T1		1.1e-10|YP_009482085.1 MORN repeat protein [Pandoravirus neocaledonia]<>AVK76082.1 MORN repeat protein [Pandoravirus neocaledonia]	1.8e-10|XP_004026838.1 hypothetical protein IMG5_189440 [Ichthyophthirius multifiliis]<>EGR27771.1 hypothetical protein IMG5_189440 [Ichthyophthirius multifiliis]	1.8e-10|XP_010701350.1 hypothetical protein LPMP_303280 [Leishmania panamensis]<>AIO00550.1 hypothetical protein LPMP_303280 [Leishmania panamensis]<>CCM17728.1 hypothetical protein, conserved [Leishmania guyanensis]											PF02493,MORN repeat									FUN_000132-T1	0.964156	0.293176	-0.114794	0.234137	NA	NA	NA	NA	NA	0.674529	0.451295	0.340794	0.136439
FUN_000133-T1		2.5e-16|WP_056174265.1 MULTISPECIES: protease [Lysobacter]<>KRA20510.1 protease [Lysobacter sp. Root604]<>KRD39528.1 protease [Lysobacter sp. Root916]<>KRD79497.1 protease [Lysobacter sp. Root983]	4.2e-16|WP_036109560.1 protease [Lysobacter capsici]<>KWS03409.1 Extracellular protease precursor [Lysobacter capsici AZ78]	4.2e-16|WP_046656315.1 protease [Lysobacter capsici]		GO:0004222	GO:0008237								PF14521,Lysine-specific metallo-endopeptidase									FUN_000133-T1	0.816733	0.259291	0.0448103	0.60666	NA	NA	NA	NA	NA	0.209417	0.175151	0.270779	0.23581
FUN_000134-T1																								FUN_000134-T1	50.2012	1.70928	-0.00353504	0.974896	0.98619	-0.0271008	2.23354	0.827051	0.897505	2.97185	2.10513	2.91019	2.00456
FUN_000135-T1		6.3e-75|XP_001455739.1 hypothetical protein [Paramecium tetraurelia strain d4-2]<>CAK88342.1 unnamed protein product [Paramecium tetraurelia]	2.4e-74|KRX05213.1 Mitochondrial carrier domain [Pseudocohnilembus persalinus]	2.0e-73|XP_020435746.1 ADP/ATP translocase [Heterostelium album PN500]<>EFA83629.1 ADP/ATP translocase [Heterostelium album PN500]	K05863	GO:0005743	GO:0022857	GO:0055085							PF00153,Mitochondrial carrier protein									FUN_000135-T1	8.23062	0.965231	-0.456041	0.00320771	0.0206795	NA	NA	NA	NA	1.14131	1.08414	0.820609	0.37739
FUN_000136-T1		2.9e-108|XP_014679439.1 PREDICTED: b(0,+)-type amino acid transporter 1-like isoform X1 [Priapulus caudatus]	3.2e-107|XP_021354654.1 b(0,+)-type amino acid transporter 1-like [Mizuhopecten yessoensis]<>OWF49892.1 B(0,+)-type amino acid transporter 1 [Mizuhopecten yessoensis]	7.9e-106|XP_009061450.1 hypothetical protein LOTGIDRAFT_234854 [Lottia gigantea]<>ESO87846.1 hypothetical protein LOTGIDRAFT_234854 [Lottia gigantea]	K13868	GO:0022857	GO:0016020	GO:0055085							PF13520,Amino acid permease									FUN_000136-T1	38.8506	1.60044	-0.364248	0.00557008	0.0307502	-0.497882	1.88684	0.00256653	0.0161108	2.93773	1.9025	2.72728	0.882016
FUN_000137-T1																								FUN_000137-T1	7.51759	0.930317	-0.0602348	0.69681	0.823009	NA	NA	NA	NA	3.15175	2.9971	2.86387	2.36585
FUN_000138-T1																								FUN_000138-T1	41.6472	1.62989	-0.500496	0.000598385	0.00597975	-0.779675	1.95444	0.000314563	0.00342907	12.3999	9.15563	9.0679	3.6848
FUN_000139-T1		2.6e-55|AEN94425.1 pentapeptide repeat family protein [Adineta vaga]	5.8e-55|AEN94407.1 pentapeptide repeat family protein [Adineta vaga]	5.0e-06|ACD54822.1 pentapeptide repeat protein-like protein [Adineta vaga]											PF00805,Pentapeptide repeats (8 copies)									FUN_000139-T1	120.789	2.08561	-0.305562	0.00949063	0.0455173	-0.390442	3.49179	0.00486166	0.025805	7.53918	8.6251	6.99876	4.85664
FUN_000140-T1		2.0e-06|PIK56151.1 putative proteasome activator complex subunit 4 isoform X2 [Apostichopus japonicus]	7.8e-06|PAA46679.1 hypothetical protein BOX15_Mlig005545g5, partial [Macrostomum lignano]	7.8e-06|PAA64587.1 hypothetical protein BOX15_Mlig005545g3 [Macrostomum lignano]											PF11919,Domain of unknown function (DUF3437)									FUN_000140-T1	25.7913	1.42799	-0.0573545	0.665173	0.800313	-0.0936953	1.34182	0.545053	0.697259	4.39193	5.63324	4.50684	4.42147
FUN_000141-T1		1.2e-72|XP_003224682.1 PREDICTED: dnaJ homolog subfamily A member 1 [Anolis carolinensis]	3.5e-72|XP_026568417.1 dnaJ homolog subfamily A member 1 [Pseudonaja textilis]	4.6e-72|XP_026528676.1 dnaJ homolog subfamily A member 1 [Notechis scutatus]		GO:0031072	GO:0006457	GO:0051082							PF00226,DnaJ domain	PF00684,DnaJ central domain	PF01556,DnaJ C terminal domain							FUN_000141-T1	39.2424	1.60468	-0.346319	0.0138118	0.0593712	-0.510023	1.87137	0.0089514	0.0401589	3.26791	2.98984	1.94353	2.28632
FUN_000142-T1	HGT	4.7e-139|PRP80775.1 hypothetical protein PROFUN_11515 [Planoprotostelium fungivorum]	7.6e-105|XP_636922.1 K+ potassium transporter [Dictyostelium discoideum AX4]<>EAL63453.1 K+ potassium transporter [Dictyostelium discoideum AX4]	5.5e-103|ODV22597.1 potassium transporter Kup [Rhodanobacter sp. SCN 68-63]	K03549	GO:0016020	GO:0015079	GO:0071805							PF02705,K+ potassium transporter									FUN_000142-T1	1.80365	0.447724	-0.043013	0.713168	NA	NA	NA	NA	NA	0.115429	0.0166957	0.0643335	0.0633792
FUN_000143-T1																								FUN_000143-T1	98.5455	1.99802	-0.433956	2.28992e-06	7.74202e-05	-0.501281	3.21654	3.58394e-07	1.37997e-05	19.3986	13.7906	13.9705	8.89398
FUN_000144-T1																								FUN_000144-T1	1.88873	0.460706	-0.0669015	0.562839	NA	NA	NA	NA	NA	0.615611	0.295047	0.472585	0.213954
FUN_000145-T1	HGT	9.8e-157|KIK82033.1 hypothetical protein PAXRUDRAFT_832445 [Paxillus rubicundulus Ve08.2h10]	2.0e-154|KIJ59769.1 hypothetical protein HYDPIDRAFT_100080 [Hydnomerulius pinastri MD-312]	7.8e-154|KIJ12916.1 hypothetical protein PAXINDRAFT_136623 [Paxillus involutus ATCC 200175]	K16297	GO:0006508	GO:0004185								PF00450,Serine carboxypeptidase									FUN_000145-T1	150.421	2.18019	-0.350916	0.000498423	0.005222	-0.419698	3.77471	0.000252502	0.00286687	11.3625	7.2967	9.52546	4.4759
FUN_000146-T1	HGT	9.7e-170|KRT70068.1 putative FAD-binding protein [candidate division NC10 bacterium CSP1-5]	4.1e-160|PLY27013.1 hypothetical protein CAF43_03195 [Nitrospira sp. CG24C]	5.3e-160|PYX78515.1 hypothetical protein DMG66_05395 [Acidobacteria bacterium]		GO:0003824	GO:0050660	GO:0055114	GO:0071949	GO:0016491					PF01565,FAD binding domain									FUN_000146-T1	39.4153	1.60655	-0.707714	3.80315e-08	2.56136e-06	-0.925347	1.93213	3.26145e-09	2.19479e-07	3.55295	2.39878	1.79383	1.103
FUN_000147-T1	HGT	3.7e-43|AEN94405.1 hypothetical protein [Adineta vaga]													PF11927,Protein of unknown function (DUF3445)	PF13517,Repeat domain in Vibrio, Colwellia, Bradyrhizobium and Shewanella								FUN_000147-T1	4.46332	0.737457	-0.184367	0.215298	0.399004	NA	NA	NA	NA	0.141237	0.0896491	0.0785066	0.0748375
FUN_000148-T1		1.5e-33|KFH65185.1 hypothetical protein MVEG_08666 [Mortierella verticillata NRRL 6337]	1.7e-32|OAQ31898.1 RNI-like protein [Mortierella elongata AG-77]	4.8e-32|KFH65703.1 hypothetical protein MVEG_07807 [Mortierella verticillata NRRL 6337]		GO:0005515									PF13516,Leucine Rich repeat									FUN_000148-T1	12.399	1.12707	-0.0134185	0.929486	0.965184	-0.0237899	0.383608	0.911613	0.950017	1.34924	1.51711	1.36457	1.18458
FUN_000149-T1	HGT	5.5e-54|ETO02849.1 von Willebrand factor type A domain containing protein, partial [Reticulomyxa filosa]	8.0e-45|ETO05373.1 hypothetical protein RFI_32025, partial [Reticulomyxa filosa]	2.8e-37|ORY04980.1 hypothetical protein K493DRAFT_345258 [Basidiobolus meristosporus CBS 931.73]	K22698	GO:0005525																		FUN_000149-T1	234.424	2.37185	-0.607685	3.99245e-14	9.27531e-12	-0.675868	4.43031	6.74818e-15	1.26614e-12	3.64615	2.47371	2.47272	1.29999
FUN_000150-T1		1.8e-44|ACC43983.1 low density lipoprotein receptor [Philodina roseola]	2.6e-43|ACC43940.1 low density lipoprotein receptor [Philodina roseola]	1.3e-05|XP_026696395.1 uncharacterized protein LOC100178651 isoform X1 [Ciona intestinalis]																				FUN_000150-T1	0.787606	0.252272	-0.00688273	0.938223	NA	NA	NA	NA	NA	0.0646888	0.057858	0.124676	0.0298214
FUN_000151-T1		1.2e-72|XP_005818196.1 hypothetical protein GUITHDRAFT_61650, partial [Guillardia theta CCMP2712]<>EKX31216.1 hypothetical protein GUITHDRAFT_61650, partial [Guillardia theta CCMP2712]	1.1e-70|XP_005828703.1 hypothetical protein GUITHDRAFT_74502 [Guillardia theta CCMP2712]<>EKX41723.1 hypothetical protein GUITHDRAFT_74502 [Guillardia theta CCMP2712]	1.3e-63|XP_009040728.1 hypothetical protein AURANDRAFT_60311 [Aureococcus anophagefferens]<>EGB04622.1 hypothetical protein AURANDRAFT_60311 [Aureococcus anophagefferens]		GO:0008270	GO:0016491								PF13602,Zinc-binding dehydrogenase									FUN_000151-T1	12.116	1.1178	-0.264898	0.0812915	0.206619	-0.465817	0.413822	0.032863	0.102203	1.00619	0.928503	0.747	0.607895
FUN_000152-T1	HGT	2.2e-26|KRO38898.1 hypothetical protein ABR58_02055, partial [Acidimicrobium sp. BACL19 MAG-120924-bin39]	3.1e-20|WP_069611632.1 cupin domain-containing protein [Rhizobium sp. YK2]<>OEC99852.1 cupin [Rhizobium sp. YK2]	3.1e-20|WP_113468729.1 cupin domain-containing protein [Rhizobiales bacterium]											PF07883,Cupin domain									FUN_000152-T1	50.6954	1.71345	-0.259937	0.0291226	0.100842	-0.336169	2.2589	0.0175098	0.0649141	12.797	9.48941	11.6558	5.79192
FUN_000153-T1																								FUN_000153-T1	121.549	2.08831	-0.254018	0.00853502	0.0420491	-0.305209	3.48231	0.00469367	0.0251496	11.3531	9.30502	10.2547	6.07177
FUN_000154-T1						GO:0007165	GO:0005515								PF13676,TIR domain									FUN_000154-T1	12.3576	1.12573	-0.188814	0.222179	0.406813	-0.383515	0.397308	0.176109	0.329202	5.88373	4.23697	5.12721	1.95121
FUN_000155-T1		1.0e-94|WP_105482721.1 sugar phosphate isomerase/epimerase [Abditibacterium utsteinense]<>PQV64840.1 Sugar phosphate isomerase/epimerase [Abditibacterium utsteinense]	2.0e-34|WP_113674152.1 sugar phosphate isomerase/epimerase [Vallitalea guaymasensis]												PF01261,Xylose isomerase-like TIM barrel									FUN_000155-T1	11.6935	1.10358	-0.054477	0.724577	0.84162	-0.117391	0.306314	0.64865	0.778971	1.27856	1.03268	1.42268	0.688911
FUN_000156-T1		5.7e-45|XP_025425855.1 leukotriene A-4 hydrolase [Sipha flava]	1.8e-43|XP_025203900.1 leukotriene A-4 hydrolase [Melanaphis sacchari]	7.7e-42|XP_015367689.1 PREDICTED: leukotriene A-4 hydrolase [Diuraphis noxia]											PF17900,Peptidase M1 N-terminal domain									FUN_000156-T1	4.27302	0.72206	-0.118683	0.413517	0.602782	NA	NA	NA	NA	0.202746	0.208205	0.238368	0.0929905
FUN_000157-T1	HGT	1.2e-33|PYJ07443.1 hypothetical protein DMF06_15700 [Verrucomicrobia bacterium]	4.3e-31|OYU70463.1 hypothetical protein CFE28_10970 [Alphaproteobacteria bacterium PA2]	9.8e-28|ADG11243.1 peptidase M10A and M12B matrixin and adamalysin [Caulobacter segnis ATCC 21756]		GO:0008237																		FUN_000157-T1	236.743	2.37611	-0.494475	4.49425e-07	2.02505e-05	-0.577893	4.44031	1.03983e-07	4.69835e-06	19.6057	15.4687	14.2498	8.88179
FUN_000158-T1																								FUN_000158-T1	0	0	NA	NA	NA	NA	NA	NA	NA	0	0	0	0
FUN_000159-T1																								FUN_000159-T1	7.55819	0.932382	-0.190131	0.218209	0.402211	NA	NA	NA	NA	2.24958	2.48093	1.80748	1.2831
FUN_000160-T1																								FUN_000160-T1	1.24731	0.351663	0.11523	0.298523	NA	NA	NA	NA	NA	0.199347	0.327612	0.493031	0.488099
FUN_000161-T1															PF00396,Granulin									FUN_000161-T1	0.0781169	0.0326659	0.00358039	0.908117	NA	NA	NA	NA	NA	0.0214658	0	0.0582794	0
FUN_000162-T1		1.3e-12|WP_092193472.1 argininosuccinate synthase [Desulfomicrobium norvegicum]<>SFL99695.1 argininosuccinate synthase [Desulfomicrobium norvegicum]	3.7e-12|WP_066446873.1 argininosuccinate synthase [Candidatus Stoquefichus sp. KLE1796]<>KXU49925.1 argininosuccinate synthase [Candidatus Stoquefichus sp. KLE1796]	4.8e-12|PKN40096.1 argininosuccinate synthase [Deltaproteobacteria bacterium HGW-Deltaproteobacteria-18]		GO:0004055	GO:0006526	GO:0005524							PF00764,Arginosuccinate synthase									FUN_000162-T1	7.07477	0.90713	0.332889	0.0305569	0.104468	NA	NA	NA	NA	0.377554	0.240976	0.560773	0.401586
FUN_000163-T1		1.1e-33|OJW72965.1 hypothetical protein BGO68_02610 [Candidatus Amoebophilus sp. 36-38]	2.5e-33|XP_001011357.1 tetratricopeptide repeat protein [Tetrahymena thermophila SB210]<>EAR91112.1 tetratricopeptide repeat protein [Tetrahymena thermophila SB210]	9.5e-33|WP_012473088.1 tetratricopeptide repeat protein [Candidatus Amoebophilus asiaticus]<>ACE06324.1 hypothetical protein Aasi_0966 [Candidatus Amoebophilus asiaticus 5a2]		GO:0005515									PF13424,Tetratricopeptide repeat	PF13432,Tetratricopeptide repeat								FUN_000163-T1	9.35975	1.01535	-0.248845	0.105277	0.246481	NA	NA	NA	NA	0.967515	0.867044	0.602448	0.736259
FUN_000164-T1																								FUN_000164-T1	3.41539	0.64497	0.0604971	0.671493	0.804923	NA	NA	NA	NA	0.0987648	0.246338	0.189258	0.234505
FUN_000165-T1		2.7e-78|ACD54717.1 NHL repeat containing protein-like protein [Adineta vaga]																						FUN_000165-T1	0.145135	0.0588566	-0.00821023	0.848981	NA	NA	NA	NA	NA	0.0425332	0	0	0.0172717
FUN_000166-T1																								FUN_000166-T1	0	0	NA	NA	NA	NA	NA	NA	NA	NA	NA	NA	NA
FUN_000167-T1		7.4e-125|ACD54721.1 unknown [Adineta vaga]																						FUN_000167-T1	13.3543	1.15698	0.0762443	0.613831	0.763495	0.110294	0.412533	0.608201	0.748545	1.34071	1.91321	1.67607	1.54091
FUN_000168-T1						GO:0006629	GO:0008081																	FUN_000168-T1	1.58975	0.413257	-0.0108649	0.921588	NA	NA	NA	NA	NA	1.01117	0.319595	0.838167	0.345609
FUN_000169-T1																								FUN_000169-T1	1.86977	0.457847	0.0782654	0.519592	NA	NA	NA	NA	NA	0.275982	0.176745	0.333044	0.252811
FUN_000170-T1		8.6e-68|ACD54645.1 short-chain dehydrogenase/reductase-like protein [Adineta vaga]	3.3e-67|ACD54621.1 short-chain dehydrogenase/reductase-like protein [Adineta vaga]	3.1e-65|WP_074317782.1 glucose 1-dehydrogenase [Singulisphaera sp. GP187]<>SIO67453.1 NAD(P)-dependent dehydrogenase, short-chain alcohol dehydrogenase family [Singulisphaera sp. GP187]											PF13561,Enoyl-(Acyl carrier protein) reductase									FUN_000170-T1	0.184291	0.0734585	-0.00745987	0.84841	NA	NA	NA	NA	NA	0.0482902	0.0424128	0	0
FUN_000171-T1		3.0e-183|ACD54718.1 natterin-like protein [Adineta vaga]	5.6e-12|PWA24186.1 hypothetical protein CCH79_00016246 [Gambusia affinis]	9.5e-12|PYX92692.1 hypothetical protein DMG67_06110 [Acidobacteria bacterium]											PF01419,Jacalin-like lectin domain	PF03318,Clostridium epsilon toxin ETX/Bacillus mosquitocidal toxin MTX2	PF14295,PAN domain							FUN_000171-T1	16.2968	1.23796	-0.120618	0.426456	0.613692	-0.219311	0.756917	0.342142	0.515303	0.739457	0.57202	0.774568	0.363456
FUN_000172-T1																								FUN_000172-T1	1.70694	0.432479	0.0823705	0.470491	NA	NA	NA	NA	NA	0.523212	0.136995	0.499859	0.159663
FUN_000173-T1		5.7e-128|ACD54717.1 NHL repeat containing protein-like protein [Adineta vaga]																						FUN_000173-T1	1.38984	0.378368	-0.114424	0.298956	NA	NA	NA	NA	NA	0.144859	0.258995	0.119576	0.124237
FUN_000174-T1		1.7e-57|ACD54718.1 natterin-like protein [Adineta vaga]	1.1e-08|XP_014872285.1 PREDICTED: natterin-3-like [Poecilia latipinna]	2.8e-07|XP_014861300.1 PREDICTED: natterin-3-like [Poecilia mexicana]											PF03318,Clostridium epsilon toxin ETX/Bacillus mosquitocidal toxin MTX2									FUN_000174-T1	1.22733	0.347785	0.0921405	0.371395	NA	NA	NA	NA	NA	0.164682	0.196743	0.529233	0.143387
FUN_000175-T1		0.0e+00|ACD54716.1 TPR repeat containing protein-like protein [Adineta vaga]	7.6e-59|ACI90376.1 TPR repeat containing protein-like protein [Philodina roseola]	8.2e-53|ACD54747.1 tetratricopeptide 2-like protein [Adineta vaga]		GO:0005515									PF13424,Tetratricopeptide repeat									FUN_000175-T1	9.20149	1.00866	-0.451476	0.00352633	0.0221307	NA	NA	NA	NA	0.603756	0.348897	0.359659	0.141358
FUN_000176-T1																								FUN_000176-T1	0.665833	0.221631	-0.0427958	0.604746	NA	NA	NA	NA	NA	0.294273	0.0787564	0.337698	0
FUN_000177-T1		7.3e-260|ACD54715.1 unknown [Adineta vaga]																						FUN_000177-T1	1.12595	0.327553	0.0648	0.532175	NA	NA	NA	NA	NA	0.0444824	0.0680542	0.0988908	0.0501981
FUN_000178-T1		1.1e-39|GAW23733.1 hypothetical protein ANO14919_133080 [fungal sp. No.14919]	1.5e-38|GAP90219.1 putative urea active transporter [Rosellinia necatrix]	4.5e-38|OTB17167.1 hypothetical protein K445DRAFT_316660 [Daldinia sp. EC12]																				FUN_000178-T1	5.72678	0.827807	-0.205054	0.172154	0.34418	NA	NA	NA	NA	1.72948	0.878165	1.1512	0.594182
FUN_000179-T1		0.0e+00|ACD54712.1 galactocerebrosidase-like protein [Adineta vaga]	0.0e+00|ACD54702.1 galactosylceramidase [Adineta vaga]	8.9e-155|XP_002734950.1 PREDICTED: galactocerebrosidase-like [Saccoglossus kowalevskii]	K01202	GO:0006683	GO:0004336	GO:0003824							PF02057,Glycosyl hydrolase family 59	PF17387,Glycosyl hydrolase family 59 central domain								FUN_000179-T1	395.392	2.59813	-0.442229	0.000331255	0.00381984	-0.57045	5.17036	0.000112197	0.00155515	20.5516	19.6748	15.3496	11.0059
FUN_000180-T1		8.5e-07|PDM63030.1 cytochrome P450 [Pristionchus pacificus]	2.5e-06|XP_013384990.1 putative cytochrome P450 CYP13A4 [Lingula anatina]	2.5e-06|XP_023932293.1 cytochrome P450 3A29-like [Lingula anatina]		GO:0005506	GO:0016705	GO:0055114	GO:0020037						PF00067,Cytochrome P450									FUN_000180-T1	0	0	NA	NA	NA	NA	NA	NA	NA	0	0	0	0
FUN_000181-T1	HGT	1.3e-66|ACD54701.1 GCN5-related N-acetyltransferase-like protein [Adineta vaga]	6.0e-19|WP_012287344.1 GNAT family N-acetyltransferase [Caulobacter sp. K31]<>ABZ72447.1 GCN5-related N-acetyltransferase [Caulobacter sp. K31]	1.8e-15|OJU11763.1 hypothetical protein BGN86_03885 [Caulobacterales bacterium 68-7]		GO:0008080									PF00583,Acetyltransferase (GNAT) family									FUN_000181-T1	0.316935	0.119564	-0.0396351	0.533196	NA	NA	NA	NA	NA	0.110483	0.0590317	0.0759072	0
FUN_000182-T1		2.1e-216|ACD54711.1 hypothetical protein [Adineta vaga]	1.0e-125|ACD54710.1 NHL repeat containing hypothetical protein RRC374-like protein [Adineta vaga]	2.3e-117|ACD54700.1 NHL repeat containing protein [Adineta vaga]		GO:0005515									PF13181,Tetratricopeptide repeat	PF13374,Tetratricopeptide repeat								FUN_000182-T1	1.62239	0.418698	-0.0373714	0.736636	NA	NA	NA	NA	NA	0.0898029	0.0433278	0.089616	0.0182339
FUN_000183-T1		4.5e-96|ACD54709.1 hypothetical protein [Adineta vaga]	6.7e-23|PDH43866.1 hypothetical protein CNE34_04910 [Rhodothermaeota bacterium MED-G18]	1.1e-22|WP_118975319.1 T9SS C-terminal target domain-containing protein [Taibaiella koreensis]																				FUN_000183-T1	4.3737	0.730274	-0.307674	0.0379196	0.12195	NA	NA	NA	NA	0.593165	0.427013	0.319102	0.196942
FUN_000184-T1		0.0e+00|ACD54708.1 beta-D-galactosidase-like protein [Adineta vaga]	0.0e+00|ACD54699.1 beta-D-galactosidase [Adineta vaga]	3.4e-134|POM60369.1 Beta-galactosidase [Phytophthora palmivora var. palmivora]		GO:0005975	GO:0004553								PF01301,Glycosyl hydrolases family 35									FUN_000184-T1	321.062	2.50794	-0.253777	0.0305768	0.104494	-0.328793	4.87003	0.0163555	0.0617409	16.721	9.5772	15.3372	6.00879
FUN_000185-T1																								FUN_000185-T1	7.74811	0.941914	0.216838	0.160884	0.329297	NA	NA	NA	NA	1.14182	1.41562	1.87319	1.70525
FUN_000186-T1		2.2e-31|RMZ98102.1 low choriolytic enzyme-like [Brachionus plicatilis]	6.0e-29|RNA43350.1 zinc metallo ase nas-15-like [Brachionus plicatilis]	3.0e-28|XP_022523896.1 low choriolytic enzyme-like [Astyanax mexicanus]<>XP_007244960.2 low choriolytic enzyme-like [Astyanax mexicanus]		GO:0006508	GO:0004222	GO:0008270	GO:0008237						PF01400,Astacin (Peptidase family M12A)									FUN_000186-T1	11.4131	1.09388	0.117722	0.443159	0.628866	NA	NA	NA	NA	1.67889	1.62543	1.86259	1.86457
FUN_000187-T1		1.4e-144|ACD54698.1 unknown [Adineta vaga]	3.3e-13|SBO90707.1 predicted protein [Nonomuraea gerenzanensis]	1.2e-10|XP_019957915.1 PREDICTED: Golgi-associated plant pathogenesis-related protein 1-like [Paralichthys olivaceus]											PF00188,Cysteine-rich secretory protein family	PF14295,PAN domain								FUN_000187-T1	10.9023	1.07563	0.156259	0.308974	0.50274	NA	NA	NA	NA	1.12163	0.414014	0.924399	0.741894
FUN_000188-T1																								FUN_000188-T1	9.01282	1.00056	-0.0541171	0.723364	0.840977	NA	NA	NA	NA	1.57096	0.843167	1.30653	0.938696
FUN_000189-T1		1.1e-100|ACD54694.1 GIMAP7 GTPase [Adineta vaga]																						FUN_000189-T1	0.563375	0.194063	0.0577019	0.47444	NA	NA	NA	NA	NA	0.0505148	0.0127989	0.0341771	0.0864128
FUN_000190-T1																								FUN_000190-T1	6.41959	0.87038	0.0454652	0.768294	0.870843	NA	NA	NA	NA	1.03055	1.00344	1.15301	0.957729
FUN_000191-T1		9.2e-169|ACD54693.1 unknown [Adineta vaga]				GO:0016021																		FUN_000191-T1	3.35432	0.63892	-0.332757	0.0185441	0.0735575	NA	NA	NA	NA	0.448208	0.398974	0.063657	0.217471
FUN_000192-T1	HGT	3.2e-136|ACD54691.1 DUF1628-like protein [Adineta vaga]	2.7e-135|ACD54690.1 putative lipoprotein-like protein [Adineta vaga]	6.9e-62|GBG24284.1 Proteasome activator complex subunit 3 [Hondaea fermentalgiana]											PF13385,Concanavalin A-like lectin/glucanases superfamily									FUN_000192-T1	1.81046	0.448777	0.00777869	0.949209	NA	NA	NA	NA	NA	0.0470898	0.0250959	0.0464961	0.0191278
FUN_000193-T1	HGT	8.7e-29|OJY23062.1 hypothetical protein BGO98_46605 [Myxococcales bacterium 68-20]	2.5e-28|PKN27562.1 hypothetical protein CVU65_02085 [Deltaproteobacteria bacterium HGW-Deltaproteobacteria-22]	5.6e-28|PZM92905.1 hypothetical protein DIU72_04695 [Proteobacteria bacterium]																				FUN_000193-T1	2.61247	0.557804	-0.228627	0.080492	0.205288	NA	NA	NA	NA	0.1306	0.0775325	0.0408823	0.0504425
FUN_000194-T1		6.0e-69|ACD54780.1 NHL repeat containing protein-like protein, partial [Philodina roseola]	1.7e-47|ADB40701.1 NHL repeat containing protein [Spirosoma linguale DSM 74]	3.8e-47|WP_078830413.1 T9SS C-terminal target domain-containing protein [Sediminibacterium ginsengisoli]<>SJZ53423.1 Por secretion system C-terminal sorting domain-containing protein [Sediminibacterium ginsengisoli]		GO:0005515									PF01436,NHL repeat									FUN_000194-T1	94.1653	1.97848	0.0592452	0.535133	0.704616	0.0469149	3.10785	0.655099	0.783505	8.14116	4.99564	8.10751	4.84806
FUN_000195-T1																								FUN_000195-T1	17.0716	1.257	0.205431	0.161616	0.330209	0.277002	0.712733	0.160908	0.309728	3.29268	1.56501	3.46759	2.37933
FUN_000196-T1																								FUN_000196-T1	25.7102	1.42668	0.0133052	0.919923	0.960183	-0.00801008	1.33094	0.957254	0.976214	4.44283	3.42001	3.78741	3.83583
FUN_000197-T1																								FUN_000197-T1	25.7179	1.4268	0.160395	0.264729	0.456451	0.222449	1.24936	0.265108	0.433024	4.2482	3.35556	5.48158	2.88274
FUN_000198-T1		4.1e-60|ACD54597.1 TPR repeat containing protein-like protein [Adineta vaga]	8.1e-40|ACD54716.1 TPR repeat containing protein-like protein [Adineta vaga]	2.4e-28|WP_120486959.1 tetratricopeptide repeat protein [Anaerotruncus sp. 1XD22-93]<>RKJ75766.1 tetratricopeptide repeat protein [Anaerotruncus sp. 1XD22-93]		GO:0005576	GO:0009405	GO:0005515							PF03496,ADP-ribosyltransferase exoenzyme	PF13374,Tetratricopeptide repeat	PF13424,Tetratricopeptide repeat							FUN_000198-T1	51.8028	1.72266	0.0838389	0.43229	0.618678	0.0769312	2.27214	0.484034	0.646586	2.29498	1.61087	2.34534	1.62007
FUN_000199-T1	HGT	9.9e-91|PRP85852.1 hypothetical protein PROFUN_06126 [Planoprotostelium fungivorum]	3.0e-87|PRP76943.1 OPT oligopeptide transporter [Planoprotostelium fungivorum]	1.5e-83|OZJ07038.1 hypothetical protein BZG36_00095 [Bifiguratus adelaidae]		GO:0055085									PF03169,OPT oligopeptide transporter protein									FUN_000199-T1	55.2121	1.74983	0.127148	0.253886	0.44391	0.125409	2.36673	0.320341	0.493484	2.54151	1.5682	2.68913	1.80463
FUN_000200-T1																								FUN_000200-T1	79.1319	1.90381	0.237764	0.021896	0.0823331	0.25337	2.83324	0.0327883	0.102115	10.1502	7.95505	11.559	9.1881
FUN_000201-T1		4.5e-08|XP_017488292.1 PREDICTED: lysine-specific demethylase 4C-like [Rhagoletis zephyria]	4.5e-08|XP_019701575.1 PREDICTED: lysine-specific demethylase JMJ706-like [Elaeis guineensis]			GO:0003676									PF02373,JmjC domain, hydroxylase									FUN_000201-T1	11.9005	1.11061	-0.12898	0.391473	0.583305	-0.199123	0.349225	0.321868	0.495147	0.887392	0.54936	0.698503	0.395988
FUN_000202-T1																								FUN_000202-T1	1.43609	0.386693	0.00320318	0.974992	NA	NA	NA	NA	NA	0.551558	0.094963	0.409118	0.223839
FUN_000203-T1		6.8e-226|XP_012936336.1 PREDICTED: multidrug resistance protein 1A-like isoform X1 [Aplysia californica]	7.5e-225|XP_012936337.1 PREDICTED: multidrug resistance protein 1A-like isoform X2 [Aplysia californica]	8.3e-224|XP_026140629.1 multidrug resistance protein 1-like isoform X1 [Carassius auratus]		GO:0016887	GO:0016021	GO:0042626	GO:0005524	GO:0055085					PF00005,ABC transporter	PF00664,ABC transporter transmembrane region								FUN_000203-T1	145.845	2.16686	-0.0739888	0.334354	0.528121	-0.0999646	3.73953	0.215722	0.377705	3.68263	2.63703	3.2907	2.45502
FUN_000204-T1		2.4e-92|WP_067578101.1 amidinotransferase [Nocardia terpenica]<>KZM69959.1 amidinotransferase [Nocardia terpenica]	5.3e-92|WP_098696751.1 amidinotransferase [Nocardia terpenica]<>ATL69742.1 amidinotransferase [Nocardia terpenica]	5.9e-91|KPJ82936.1 amidinotransferase [Gemmatimonas sp. SG8_23]											PF02274,Amidinotransferase									FUN_000204-T1	246.047	2.39278	0.117073	0.155075	0.321074	0.106291	4.48414	0.231642	0.396548	21.7216	18.8988	21.1005	21.5104
FUN_000205-T1	HGT	5.9e-208|ACD54725.1 TrkA monooxygenase/FAD dependent oxidoreductase [Adineta vaga]	2.9e-186|RLT40562.1 NAD(P)/FAD-dependent oxidoreductase [Chloroflexi bacterium]	6.4e-186|PYM27810.1 cyclohexanone monooxygenase [Candidatus Rokubacteria bacterium]<>PYN19946.1 cyclohexanone monooxygenase [Candidatus Rokubacteria bacterium]											PF13738,Pyridine nucleotide-disulphide oxidoreductase									FUN_000205-T1	179.857	2.25734	0.0756369	0.372309	0.565062	0.0621253	4.02783	0.501123	0.661511	9.42101	8.27762	8.76801	8.93804
FUN_000206-T1		4.7e-78|ORZ14038.1 pyridoxal-dependent decarboxylase [Absidia repens]	6.1e-78|RDD43310.1 Ornithine decarboxylase [Trichoplax sp. H2]	1.4e-77|XP_020623629.1 ornithine decarboxylase-like [Orbicella faveolata]	K01586	GO:0003824	GO:0006596								PF00278,Pyridoxal-dependent decarboxylase, C-terminal sheet domain	PF02784,Pyridoxal-dependent decarboxylase, pyridoxal binding domain								FUN_000206-T1	135.133	2.13396	-0.0487476	0.601641	0.754712	-0.074403	3.635	0.473623	0.637099	5.88116	4.10823	6.10279	3.40402
FUN_000207-T1		2.3e-39|WP_048869994.1 NAD-dependent epimerase/dehydratase family protein [Scytonema tolypothrichoides]<>KIJ82614.1 polyketide synthase [Scytonema tolypothrichoides VB-61278]		5.6e-38|WP_027403734.1 NAD-dependent epimerase/dehydratase family protein [Aphanizomenon flos-aquae]											PF07993,Male sterility protein									FUN_000207-T1	80.0327	1.90866	-0.160434	0.0836772	0.21059	-0.194409	2.9033	0.0396588	0.116575	5.12933	3.9854	3.92697	3.48539
FUN_000208-T1		0.0e+00|ACD54728.1 non-ribosomal peptide synthetase, NRPS-like protein [Adineta vaga]	0.0e+00|ACD54724.1 non-ribosomal peptide synthetase-like protein [Adineta vaga]	9.8e-174|WP_017308082.1 non-ribosomal peptide synthetase [Fischerella sp. PCC 9339]<>DAB41917.1 TPA_exp: ArzO - NRPS (Cy, A, Ox, PCP) [Fischerella sp. PCC 9339]	K04788	GO:0003824									PF00501,AMP-binding enzyme	PF00668,Condensation domain								FUN_000208-T1	3.9564	0.695166	0.0659424	0.639813	0.782477	NA	NA	NA	NA	0.101633	0.0568719	0.145351	0.0447656
FUN_000209-T1		2.8e-08|WP_003343538.1 non-ribosomal peptide synthetase [Brevibacillus laterosporus]<>CCF15396.1 gramicidin S synthase 2 [Brevibacillus laterosporus GI-9]	3.1e-07|WP_121761397.1 non-ribosomal peptide synthetase [Corallococcus sp. AB038B]<>RKH96488.1 non-ribosomal peptide synthetase [Corallococcus sp. AB038B]	3.1e-07|WP_120593864.1 non-ribosomal peptide synthetase [Corallococcus sp. AB004]<>RKI49109.1 non-ribosomal peptide synthetase [Corallococcus sp. AB004]											PF00668,Condensation domain									FUN_000209-T1	0.834265	0.263462	-0.0201717	0.819819	NA	NA	NA	NA	NA	0.0804251	0.0492108	0.0680443	0.0218139
FUN_000210-T1																								FUN_000210-T1	6.75753	0.889723	0.00124764	0.993542	0.996139	NA	NA	NA	NA	1.04787	0.277612	0.722749	0.463073
FUN_000211-T1						GO:0016021																		FUN_000211-T1	5.76534	0.83029	-0.168861	0.270292	0.462598	NA	NA	NA	NA	0.425107	0.622582	0.410733	0.373091
FUN_000212-T1		3.3e-221|KFH69034.1 hypothetical protein MVEG_05836 [Mortierella verticillata NRRL 6337]	1.1e-219|XP_021879051.1 glycoside hydrolase superfamily [Lobosporangium transversale]<>ORZ09781.1 glycoside hydrolase superfamily [Lobosporangium transversale]	7.7e-218|ORZ25155.1 glycoside hydrolase superfamily [Absidia repens]	K12373	GO:0016021	GO:0005975	GO:0004563	GO:0004553						PF00728,Glycosyl hydrolase family 20, catalytic domain	PF14845,beta-acetyl hexosaminidase like								FUN_000212-T1	153.315	2.18841	-0.303132	0.00183036	0.0137334	-0.361268	3.81648	0.00086155	0.00723898	3.8995	2.50815	3.15585	1.74344
FUN_000213-T1		9.4e-21|SIO91038.1 Beta-lactamase [Nocardiopsis sp. JB363]	9.4e-21|WP_087103421.1 serine hydrolase [Nocardiopsis sp. JB363]	1.6e-20|WP_077864807.1 serine hydrolase [Clostridium saccharobutylicum]<>OOM14555.1 putative penicillin-binding protein PbpX [Clostridium saccharobutylicum]											PF00144,Beta-lactamase									FUN_000213-T1	52.6006	1.72917	0.13951	0.296559	0.490098	0.166864	2.26148	0.341849	0.515007	5.3111	4.78004	6.25811	4.48888
FUN_000214-T1															PF00144,Beta-lactamase									FUN_000214-T1	33.2962	1.53525	0.0588943	0.640537	0.783061	0.0634598	1.66089	0.664099	0.789727	6.42341	4.61222	6.5185	4.23815
FUN_000215-T1																								FUN_000215-T1	53.8711	1.73934	-0.0494206	0.660702	0.797852	-0.0787579	2.3401	0.534368	0.688291	11.29	7.30428	10.8137	6.30109
FUN_000216-T1	HGT	1.5e-85|KDQ08700.1 hypothetical protein BOTBODRAFT_165628 [Botryobasidium botryosum FD-172 SS1]	9.8e-85|PPR05141.1 hypothetical protein CVT26_012227 [Gymnopilus dilepis]	1.3e-84|RDB19405.1 hypothetical protein Hypma_013600 [Hypsizygus marmoreus]																				FUN_000216-T1	471.585	2.67448	0.0788991	0.44644	0.63167	0.0697914	5.43016	0.530411	0.685272	39.7041	46.293	41.5809	45.2511
FUN_000217-T1																								FUN_000217-T1	3.45023	0.648382	-0.304265	0.0257172	0.092492	NA	NA	NA	NA	1.94498	0.373762	0.635888	0.146368
FUN_000218-T1		2.6e-103|ROL64417.1 hypothetical protein BK634_30155 [Pseudomonas chlororaphis]	1.5e-100|WP_090457829.1 hypothetical protein [Nitrosospira sp. Nsp1]<>SCX48750.1 Peptidoglycan/LPS O-acetylase OafA/YrhL, contains acyltransferase and SGNH-hydrolase domains [Nitrosospira sp. Nsp1]	7.7e-100|WP_107729731.1 acyltransferase [Nitrosospira sp. Nsp22]<>PTM64728.1 peptidoglycan/LPS O-acetylase OafA/YrhL [Nitrosospira sp. Nsp22]		GO:0016020	GO:0016747	GO:0004970	GO:0015276						PF01757,Acyltransferase family	PF10613,Ligated ion channel L-glutamate- and glycine-binding site								FUN_000218-T1	103.946	2.02096	-0.120876	0.248328	0.437212	-0.159028	3.26811	0.179936	0.334295	3.43411	2.4902	2.94602	2.12423
FUN_000219-T1			7.7e-73|KRO35653.1 hypothetical protein ABR57_02655 [Acidimicrobium sp. BACL17 MAG-120924-bin0]	1.8e-69|KRO63684.1 hypothetical protein ABR76_00680, partial [Acidimicrobiia bacterium BACL6 MAG-121220-bin61]											PF00144,Beta-lactamase									FUN_000219-T1	76.1777	1.88749	-0.141716	0.245815	0.434418	-0.194551	2.79624	0.196353	0.355168	8.82961	4.57286	7.43903	3.74632
FUN_000220-T1																								FUN_000220-T1	0.605457	0.205599	-0.108083	0.180216	NA	NA	NA	NA	NA	0.313527	0.0257623	0.0378816	0.0268747
FUN_000221-T1		1.4e-41|ACD54614.1 VIP2 [Adineta vaga]	1.9e-41|ACD54639.1 VIP2 [Adineta vaga]	3.2e-17|ACD54695.1 ankyrin repeat protein-like protein [Adineta vaga]		GO:0006471	GO:0005515	GO:0003956							PF01129,NAD:arginine ADP-ribosyltransferase	PF12796,Ankyrin repeats (3 copies)								FUN_000221-T1	19.2793	1.30705	-0.579289	7.28151e-05	0.00121389	-0.88686	1.06283	3.77536e-06	0.000100344	2.58836	0.867082	1.46159	0.371253
FUN_000222-T1																								FUN_000222-T1	0	0	NA	NA	NA	NA	NA	NA	NA	0	0	0	0
FUN_000223-T1						GO:0030246									PF02140,Galactose binding lectin domain									FUN_000223-T1	53.5601	1.73688	0.272509	0.0233726	0.0863674	0.314278	2.28202	0.0310697	0.0983955	5.90643	6.52704	8.41786	6.65979
FUN_000224-T1	HGT	8.3e-51|OMJ93244.1 hypothetical protein SteCoe_3822 [Stentor coeruleus]	7.0e-50|OMJ93243.1 hypothetical protein SteCoe_3821 [Stentor coeruleus]	2.6e-44|KOO22087.1 protein deltex-2 [Chrysochromulina sp. CCMP291]	K18047	GO:0016311	GO:0006470	GO:0006471	GO:0008138	GO:0003956					PF00581,Rhodanese-like domain	PF00782,Dual specificity phosphatase, catalytic domain	PF01129,NAD:arginine ADP-ribosyltransferase							FUN_000224-T1	142.65	2.15731	-0.071362	0.471355	0.654178	-0.100275	3.68273	0.371894	0.544812	5.49909	5.23255	5.52969	4.2328
FUN_000225-T1																								FUN_000225-T1	0.37823	0.139322	0.0227204	0.748751	NA	NA	NA	NA	NA	NA	NA	NA	NA
FUN_000226-T1																								FUN_000226-T1	57.7604	1.76908	0.143299	0.211181	0.393739	0.151015	2.41429	0.254956	0.422131	6.98699	5.21862	8.38756	4.99366
FUN_000227-T1																								FUN_000227-T1	0.622588	0.210208	-0.0519497	0.54839	NA	NA	NA	NA	NA	0.167736	0.104791	0.0634154	0.0528476
FUN_000228-T1		1.5e-81|ACD54687.1 TPR repeat containing protein-like protein [Adineta vaga]	3.8e-48|KZT51675.1 hypothetical protein CALCODRAFT_122946 [Calocera cornea HHB12733]	1.1e-47|KZT51176.1 hypothetical protein CALCODRAFT_503875 [Calocera cornea HHB12733]											PF17784,Sulfotransferase domain									FUN_000228-T1	18.0766	1.2805	0.411226	0.00583438	0.0318688	0.619319	0.852414	0.00409971	0.0227545	1.20419	1.76812	2.12093	2.38158
FUN_000229-T1		7.3e-207|KRX18079.1 Elongation factor 1-alpha, partial [Trichinella nelsoni]	7.3e-207|KRX18080.1 Elongation factor 1-alpha, partial [Trichinella nelsoni]	7.3e-207|KRX47314.1 Elongation factor 1-alpha [Trichinella murrelli]	K03231	GO:0003746	GO:0006414	GO:0003924	GO:0005525						PF00009,Elongation factor Tu GTP binding domain	PF03143,Elongation factor Tu C-terminal domain	PF03144,Elongation factor Tu domain 2							FUN_000229-T1	5.53514	0.815255	0.059375	0.697326	0.823304	NA	NA	NA	NA	0.303796	0.301228	0.390686	0.276043
FUN_000230-T1		2.2e-33|RNA10806.1 hypothetical protein BpHYR1_044175 [Brachionus plicatilis]	2.7e-31|RNA06755.1 apolipo L3-like [Brachionus plicatilis]	6.1e-23|RNA13496.1 hypothetical protein BpHYR1_029725 [Brachionus plicatilis]																				FUN_000230-T1	0.401432	0.146572	-0.0310423	0.661159	NA	NA	NA	NA	NA	0.00823657	0.0861312	0	0.0527347
FUN_000231-T1	HGT																							FUN_000231-T1	0.658487	0.219712	-0.0410238	0.621622	NA	NA	NA	NA	NA	0.275255	0	0.227383	0
FUN_000232-T1		1.0e-05|WP_077541763.1 ribonuclease [Rodentibacter genomosp. 1]<>OOF51267.1 ribonuclease [Pasteurellaceae bacterium ppn416]				GO:0033897	GO:0003723																	FUN_000232-T1	0.0638269	0.026871	0.00358039	0.908117	NA	NA	NA	NA	NA	0.0343664	0	0.0688264	0
FUN_000233-T1		4.0e-21|ACI90376.1 TPR repeat containing protein-like protein [Philodina roseola]	3.2e-18|GAC31834.1 tetratricopeptide TPR_2 [Paraglaciecola polaris LMG 21857]	3.2e-18|WP_040513891.1 tetratricopeptide repeat protein [Paraglaciecola polaris]		GO:0005515									PF13176,Tetratricopeptide repeat	PF13424,Tetratricopeptide repeat								FUN_000233-T1	1.44147	0.387652	0.180332	0.114171	NA	NA	NA	NA	NA	0.0523916	0.0375431	0.176486	0.0828993
FUN_000234-T1		5.4e-04|ACD54747.1 tetratricopeptide 2-like protein [Adineta vaga]													PF18738,DZIP3/ hRUL138-like HEPN									FUN_000234-T1	60.1603	1.78647	-0.279122	0.0141062	0.0602385	-0.354038	2.4877	0.00692575	0.0331681	3.5418	3.37244	2.99025	2.31864
FUN_000235-T1		1.2e-06|KXJ10290.1 Golgi-associated plant pathogenesis-related protein 1 [Exaiptasia pallida]	1.2e-06|XP_020907638.1 protein PRY1-like [Exaiptasia pallida]	4.4e-06|XP_022111277.1 uncharacterized protein LOC110990539 [Acanthaster planci]		GO:0008270									PF00188,Cysteine-rich secretory protein family	PF00569,Zinc finger, ZZ type								FUN_000235-T1	1.79823	0.446883	0.116837	0.316256	NA	NA	NA	NA	NA	0.0763534	0.107313	0.179451	0.104836
FUN_000236-T1	HGT	1.5e-58|WP_009633045.1 hypothetical protein [Synechocystis sp. PCC 7509]	8.3e-57|WP_106370656.1 hypothetical protein [Chlorogloea sp. CCALA 695]<>PSB28971.1 hypothetical protein C7B70_19435 [Chlorogloea sp. CCALA 695]	1.7e-54|OUC15203.1 hypothetical protein B0A82_08225 [Alkalinema sp. CACIAM 70d]											PF14200,Ricin-type beta-trefoil lectin domain-like									FUN_000236-T1	163.072	2.21503	0.123752	0.326463	0.519901	0.136782	3.90624	0.379322	0.551364	7.0038	6.52443	8.18756	6.44852
FUN_000237-T1		3.2e-106|XP_002116007.1 hypothetical protein TRIADDRAFT_60002 [Trichoplax adhaerens]<>EDV21407.1 hypothetical protein TRIADDRAFT_60002 [Trichoplax adhaerens]	4.0e-104|XP_002115457.1 hypothetical protein TRIADDRAFT_59420 [Trichoplax adhaerens]<>EDV22302.1 hypothetical protein TRIADDRAFT_59420 [Trichoplax adhaerens]	2.0e-103|RDD42259.1 Tetratricopeptide repeat protein 28 [Trichoplax sp. H2]		GO:0005871	GO:0003777	GO:0005515							PF13374,Tetratricopeptide repeat	PF13424,Tetratricopeptide repeat								FUN_000237-T1	18.53	1.2907	-0.335635	0.0270848	0.0960202	-0.580952	0.802372	0.0178166	0.0657981	0.634345	0.562028	0.474593	0.283676
FUN_000238-T1																								FUN_000238-T1	82.7275	1.92287	-0.312176	0.00274038	0.0184708	-0.377325	2.97033	0.00112795	0.00885563	8.48111	7.67246	7.33939	4.50808
FUN_000239-T1																								FUN_000239-T1	21.0541	1.34349	-0.363236	0.0104365	0.0486799	-0.526884	1.09281	0.00440926	0.0240269	3.42617	2.08719	2.25178	1.29056
FUN_000240-T1	HGT	3.1e-25|OMJ85677.1 hypothetical protein SteCoe_12949 [Stentor coeruleus]	6.9e-25|OMJ94905.1 hypothetical protein SteCoe_1762 [Stentor coeruleus]	1.5e-24|OMJ78417.1 hypothetical protein SteCoe_21791 [Stentor coeruleus]		GO:0005525									PF01926,50S ribosome-binding GTPase									FUN_000240-T1	65.5087	1.82288	-0.111265	0.280237	0.473692	-0.1456	2.59052	0.199626	0.35921	4.34496	3.10904	3.73147	2.6457
FUN_000241-T1		1.9e-52|ETO01726.1 hypothetical protein RFI_35713, partial [Reticulomyxa filosa]	3.1e-50|RDD36511.1 Nephrocystin-3 [Trichoplax sp. H2]	5.8e-49|XP_002118524.1 hypothetical protein TRIADDRAFT_62555, partial [Trichoplax adhaerens]<>EDV18990.1 hypothetical protein TRIADDRAFT_62555, partial [Trichoplax adhaerens]		GO:0005515									PF13181,Tetratricopeptide repeat	PF13424,Tetratricopeptide repeat								FUN_000241-T1	45.362	1.66616	-0.285493	0.0175952	0.0706794	-0.372355	2.12301	0.00794752	0.0367267	2.13119	1.63077	1.94773	1.02846
FUN_000242-T1		3.6e-10|PYG24168.1 RHS repeat-associated protein [Citrobacter sp. YR018]	3.6e-10|WP_110508735.1 hypothetical protein [Citrobacter sp. YR018]	1.4e-09|WP_024562369.1 MULTISPECIES: hypothetical protein [Enterobacteriaceae]		GO:0016020									PF00629,MAM domain, meprin/A5/mu	PF15526,Novel toxin 21								FUN_000242-T1	411.523	2.61545	-0.451502	8.14993e-06	0.000216332	-0.532938	5.22647	1.81815e-06	5.56761e-05	24.0949	17.15	16.4728	11.1677
FUN_000243-T1						GO:0007165	GO:0005515								PF13676,TIR domain									FUN_000243-T1	1.17413	0.337285	-0.0758173	0.483673	NA	NA	NA	NA	NA	0.0640082	0.0498311	0.0581537	0.0209336
FUN_000244-T1		6.1e-11|PDH42110.1 hypothetical protein CND83_02625 [Rhodothermaeota bacterium MED-G19]	4.0e-10|OHD13383.1 hypothetical protein A2Y41_11305 [Spirochaetes bacterium GWB1_36_13]	1.3e-08|WP_095646166.1 6-bladed beta-propeller, partial [Methanosarcina spelaei]<>PAV10553.1 hypothetical protein ASJ81_13275, partial [Methanosarcina spelaei]																				FUN_000244-T1	22.6863	1.3745	-0.0979118	0.494794	0.672504	-0.162167	1.10444	0.399058	0.570562	2.25794	1.80371	2.33151	1.2663
FUN_000245-T1																								FUN_000245-T1	793.743	2.90023	0.182738	0.0819624	0.20772	0.190341	6.17645	0.0961322	0.216429	114.817	83.3734	144.982	80.0985
FUN_000246-T1																								FUN_000246-T1	0.816047	0.259127	-0.0959756	0.288384	NA	NA	NA	NA	NA	0.414564	0.171036	0.264418	0.04602
FUN_000247-T1	HGT																							FUN_000247-T1	0	0	NA	NA	NA	NA	NA	NA	NA	0	0	0	0
FUN_000248-T1		7.0e-17|ACD54613.1 AIG1-like protein [Adineta vaga]	5.6e-06|ACD54729.1 AIG1-like protein, partial [Adineta vaga]			GO:0005525									PF04548,AIG1 family									FUN_000248-T1	164.102	2.21775	-0.469842	2.8803e-05	0.000579332	-0.577506	3.92907	8.54175e-06	0.000196789	13.0602	7.72754	9.37515	4.46835
FUN_000249-T1						GO:0005525									PF04548,AIG1 family									FUN_000249-T1	103.003	2.01705	-0.771142	1.21699e-14	3.02135e-12	-0.896307	3.26312	2.21782e-15	4.54653e-13	15.3674	9.5629	9.2393	4.12702
FUN_000250-T1																								FUN_000250-T1	0.505882	0.177791	-0.0145122	0.847244	NA	NA	NA	NA	NA	NA	NA	NA	NA
FUN_000251-T1																								FUN_000251-T1	3.48007	0.651285	-0.293577	0.0254621	0.0918308	NA	NA	NA	NA	0.301185	0.409069	0.279506	0.0273189
FUN_000252-T1		8.4e-04|KFM72150.1 hypothetical protein X975_17040, partial [Stegodyphus mimosarum]																						FUN_000252-T1	20.0045	1.32231	-0.226847	0.126064	0.279073	-0.367573	0.945248	0.0886446	0.204522	2.19606	2.09208	2.35405	0.954142
FUN_000253-T1																								FUN_000253-T1	0.649689	0.217402	-0.169611	0.0346456	NA	NA	NA	NA	NA	0.14788	0.20861	0.0252198	0
FUN_000254-T1															PF00011,Hsp20/alpha crystallin family									FUN_000254-T1	25.7252	1.42692	-0.399061	0.00268537	0.0182046	-0.538188	1.3285	0.000286098	0.00317982	4.2449	2.3312	2.67874	1.59671
FUN_000255-T1		1.2e-116|XP_006968674.1 predicted protein [Trichoderma reesei QM6a]<>EGR45487.1 predicted protein [Trichoderma reesei QM6a]	7.9e-116|OTA07731.1 short chain dehydrogenase/reductase [Trichoderma parareesei]	3.0e-115|ETR98660.1 putative aldo-keto reductase [Trichoderma reesei RUT C-30]											PF00248,Aldo/keto reductase family									FUN_000255-T1	42.2515	1.636	-0.0177014	0.886207	0.941419	-0.0419124	1.99732	0.774718	0.863758	2.67303	2.25253	2.96122	1.75383
FUN_000256-T1		6.0e-31|XP_005824963.1 hypothetical protein GUITHDRAFT_43517, partial [Guillardia theta CCMP2712]<>EKX37983.1 hypothetical protein GUITHDRAFT_43517, partial [Guillardia theta CCMP2712]	1.3e-30|XP_005839347.1 hypothetical protein GUITHDRAFT_102268 [Guillardia theta CCMP2712]<>EKX52367.1 hypothetical protein GUITHDRAFT_102268 [Guillardia theta CCMP2712]	1.7e-30|XP_005837343.1 hypothetical protein GUITHDRAFT_67286 [Guillardia theta CCMP2712]<>EKX50363.1 hypothetical protein GUITHDRAFT_67286 [Guillardia theta CCMP2712]		GO:0016567	GO:0006468	GO:0004842	GO:0005524	GO:0004672					PF04564,U-box domain	PF07714,Protein tyrosine kinase								FUN_000256-T1	45.2319	1.66494	-0.25146	0.0431634	0.133247	-0.334891	2.08705	0.0257121	0.0859595	3.12827	2.72085	2.44909	2.0324
FUN_000257-T1		1.8e-10|ACD54618.1 neuromedin U receptor 2 G-protein coupled receptor-like protein [Adineta vaga]				GO:0016021																		FUN_000257-T1	0	0	NA	NA	NA	NA	NA	NA	NA	0	0	0	0
FUN_000258-T1		1.1e-20|WP_026848203.1 hypothetical protein [Gemmatimonas phototrophica]<>AMW06067.1 hypothetical protein GEMMAAP_17300 [Gemmatimonas phototrophica]	8.6e-15|WP_062186592.1 hypothetical protein [Sphingopyxis sp. C-1]	2.4e-09|GAO80935.1 hypothetical protein SC1_04261 [Sphingopyxis sp. C-1]																				FUN_000258-T1	0.164305	0.0660667	-0.0173945	0.636886	NA	NA	NA	NA	NA	0.0226898	0.072096	0	0
FUN_000259-T1																								FUN_000259-T1	4.94976	0.774499	-0.192134	0.199337	0.37868	NA	NA	NA	NA	1.05625	0.444618	0.752018	0.342323
FUN_000260-T1		2.7e-08|PYV27956.1 VCBS repeat-containing protein [Acidobacteria bacterium]	4.6e-08|WP_092049707.1 VCBS repeat-containing protein [Planctomicrobium piriforme]<>SFI19880.1 FG-GAP repeat-containing protein [Planctomicrobium piriforme]	1.3e-07|WP_013686025.1 T9SS C-terminal target domain-containing protein [Fluviicola taffensis]<>AEA43253.1 hypothetical protein Fluta_1258 [Fluviicola taffensis DSM 16823]																				FUN_000260-T1	1.20196	0.34281	0.0350087	0.733542	NA	NA	NA	NA	NA	0.100037	0.177578	0.22623	0.211422
FUN_000261-T1		3.5e-54|ACD54613.1 AIG1-like protein [Adineta vaga]	5.1e-05|ACD54729.1 AIG1-like protein, partial [Adineta vaga]			GO:0005525									PF04548,AIG1 family									FUN_000261-T1	157.183	2.19916	-0.146515	0.118706	0.267317	-0.183925	3.83459	0.0771235	0.185056	15.7198	12.1358	15.4789	8.77528
FUN_000262-T1		3.2e-97|XP_013397415.1 cytochrome P450 3A24 [Lingula anatina]<>XP_013397417.1 cytochrome P450 3A24 [Lingula anatina]<>XP_023932671.1 cytochrome P450 3A24 [Lingula anatina]	4.6e-96|XP_013391327.1 cytochrome P450 3A29-like [Lingula anatina]<>XP_013391328.1 cytochrome P450 3A29-like [Lingula anatina]	7.9e-96|XP_013395147.1 cytochrome P450 3A29-like [Lingula anatina]<>XP_013395148.1 cytochrome P450 3A29-like [Lingula anatina]	K07424	GO:0005506	GO:0016705	GO:0055114	GO:0020037						PF00067,Cytochrome P450									FUN_000262-T1	276.488	2.44324	-0.0952333	0.123118	0.274423	-0.117997	4.6523	0.0783347	0.186986	14.9139	13.947	13.4365	12.6811
FUN_000263-T1	HGT	3.7e-181|KPM38727.1 hypothetical protein AK830_g7836 [Neonectria ditissima]	7.0e-180|EOD50292.1 putative 2-polyprenyl-6-methoxyphenol hydroxylase-like oxidoreductase protein [Neofusicoccum parvum UCRNP2]	4.0e-175|OMP83689.1 hypothetical protein BK809_0005070 [Diplodia seriata]		GO:0071949									PF01494,FAD binding domain									FUN_000263-T1	254.423	2.40726	0.0146022	0.872611	0.933896	-0.00289384	4.53011	0.976393	0.987274	17.8688	14.725	17.9206	13.2131
FUN_000264-T1																								FUN_000264-T1	2.15169	0.498543	0.0041847	0.973919	NA	NA	NA	NA	NA	0.771382	0.888492	0.757593	0.534328
FUN_000265-T1	HGT	9.8e-12|BAZ28871.1 patatin [Cylindrospermum sp. NIES-4074]	3.7e-11|RIB30643.1 acyl transferase/acyl hydrolase/lysophospholipase [Gigaspora rosea]	6.4e-11|GBB94211.1 hypothetical protein RclHR1_02310017 [Rhizophagus clarus]		GO:0006629									PF01734,Patatin-like phospholipase									FUN_000265-T1	248.527	2.39712	-0.121238	0.138015	0.297038	-0.150751	4.50145	0.0910076	0.208173	13.1063	11.8166	11.3605	10.3719
FUN_000266-T1		4.7e-23|ACD54706.1 kelch domain protein-like protein [Adineta vaga]	4.7e-23|ABQ08071.1 hypothetical protein [Adineta vaga]	1.4e-19|OGU23155.1 hypothetical protein A2X85_13370 [Geobacteraceae bacterium GWF2_54_21]		GO:0005515									PF01344,Kelch motif									FUN_000266-T1	5.61114	0.820276	-0.0371544	0.803326	0.892784	NA	NA	NA	NA	1.45315	0.548264	0.842575	0.814668
FUN_000267-T1																								FUN_000267-T1	75.6769	1.88466	-0.0181636	0.897618	0.947849	-0.04388	2.78043	0.822646	0.894962	7.18055	6.61702	7.37969	5.64199
FUN_000268-T1		3.2e-90|XP_001007820.1 von willebrand factor type A domain protein, putative [Tetrahymena thermophila SB210]<>EAR87575.1 von willebrand factor type A domain protein, putative (macronuclear) [Tetrahymena thermophila SB210]	5.3e-77|XP_004341019.1 von Willebrand factor type A domain containing protein [Acanthamoeba castellanii str. Neff]<>ELR18955.1 von Willebrand factor type A domain containing protein [Acanthamoeba castellanii str. Neff]	1.8e-72|PRP73578.1 von Willebrand factor type A domain containing protein [Planoprotostelium fungivorum]	K00939	GO:0006139	GO:0005524	GO:0019205							PF00092,von Willebrand factor type A domain	PF00406,Adenylate kinase	PF13920,Zinc finger, C3HC4 type (RING finger)	PF14623,Hint-domain	PF14624,VWA / Hh protein intein-like					FUN_000268-T1	1077.4	3.03278	0.0652068	0.473546	0.655924	0.053212	6.60973	0.578319	0.724803	36.4762	21.8904	36.6052	21.5872
FUN_000269-T1		9.7e-53|XP_023233775.1 uncharacterized protein LOC111633436 isoform X1 [Centruroides sculpturatus]	9.7e-53|XP_023233779.1 uncharacterized protein LOC111633436 isoform X2 [Centruroides sculpturatus]	8.2e-52|KFM79542.1 Pyrazinamidase/nicotinamidase, partial [Stegodyphus mimosarum]	K08281	GO:0003824									PF00857,Isochorismatase family									FUN_000269-T1	54.1159	1.74128	-0.357089	0.00296865	0.0195565	-0.455644	2.35553	0.00150433	0.0109092	7.74753	4.65738	4.61857	3.6817
FUN_000270-T1																								FUN_000270-T1	495.306	2.69575	-0.533205	7.02394e-07	2.95629e-05	-0.641012	5.49625	8.51194e-08	3.97583e-06	57.2102	36.5709	41.1107	19.1694
FUN_000271-T1																								FUN_000271-T1	0.197822	0.0783923	0.0303157	0.513059	NA	NA	NA	NA	NA	NA	NA	NA	NA
FUN_000272-T1		1.0e-12|WP_102174523.1 antibiotic biosynthesis monooxygenase [Fischerella thermalis]<>PLZ96000.1 antibiotic biosynthesis monooxygenase [Fischerella thermalis CCMEE 5268]<>PMB41924.1 antibiotic biosynthesis monooxygenase [Fischerella thermalis CCMEE 5205]	1.0e-12|WP_102183393.1 antibiotic biosynthesis monooxygenase [Fischerella thermalis]<>PMB17437.1 antibiotic biosynthesis monooxygenase [Fischerella thermalis CCMEE 5318]												PF03992,Antibiotic biosynthesis monooxygenase									FUN_000272-T1	113.236	2.0578	-0.402431	7.31052e-06	0.000198418	-0.463617	3.39809	2.10838e-06	6.29953e-05	40.1236	31.614	31.5888	19.5421
FUN_000273-T1	HGT	1.6e-39|PYS50991.1 hypothetical protein DMF68_05470, partial [Acidobacteria bacterium]	4.0e-38|PID50261.1 hypothetical protein CR991_02205 [Proteobacteria bacterium]	1.5e-37|PYP85943.1 hypothetical protein DMF61_15415 [Blastocatellia bacterium AA13]											PF17973,Bacterial Alpha-2-macroglobulin MG10 domain									FUN_000273-T1	0.354593	0.131809	-0.018132	0.78029	NA	NA	NA	NA	NA	0	0.102162	0.0496361	0.0205779
FUN_000274-T1		3.1e-09|XP_023524568.1 uncharacterized protein LOC111788466 [Cucurbita pepo subsp. pepo]	9.0e-09|XP_022948311.1 uncharacterized protein LOC111452025 [Cucurbita moschata]	2.6e-08|XP_023522214.1 uncharacterized protein LOC111786100 [Cucurbita pepo subsp. pepo]											PF13515,Fusaric acid resistance protein-like									FUN_000274-T1	12.1889	1.12021	-0.106137	0.486375	0.665899	-0.187274	0.2507	0.414061	0.584017	0.403664	0.435961	0.397795	0.29187
FUN_000275-T1		4.5e-29|ROT47771.1 hypothetical protein EDM02_00575 [Candidatus Cardinium hertigii]	7.2e-27|KFH72159.1 hypothetical protein MVEG_02450 [Mortierella verticillata NRRL 6337]	8.0e-26|ROT47770.1 hypothetical protein EDM02_00570 [Candidatus Cardinium hertigii]		GO:0005515									PF13516,Leucine Rich repeat									FUN_000275-T1	67.8348	1.83781	-0.0176809	0.873607	0.934362	-0.0407285	2.62448	0.753298	0.849382	9.42554	7.68065	8.96111	6.87909
FUN_000276-T1																								FUN_000276-T1	35.5966	1.56344	-0.0127465	0.924677	0.962704	-0.0410027	1.79691	0.81357	0.889548	7.86378	10.1334	6.68509	10.1529
FUN_000277-T1																								FUN_000277-T1	22.5466	1.37193	-0.437347	0.0028496	0.0190497	-0.680776	1.15457	0.00105023	0.00838214	9.69738	5.48219	5.29814	3.5398
FUN_000278-T1		2.2e-78|AEN94416.1 low density lipoprotein [Adineta vaga]	6.1e-44|ACC43983.1 low density lipoprotein receptor [Philodina roseola]	1.3e-43|ACC43940.1 low density lipoprotein receptor [Philodina roseola]		GO:0005515																		FUN_000278-T1	3.3964	0.643098	-0.0455825	0.745912	0.855547	NA	NA	NA	NA	0.0848226	0.0553792	0.0751466	0.0566546
FUN_000279-T1																								FUN_000279-T1	3.88608	0.68896	-0.0695846	0.604937	0.756785	NA	NA	NA	NA	1.17552	0.824467	1.47039	0.192204
FUN_000280-T1		1.0e-05|XP_022914518.1 tyrosine-protein kinase Btk29A isoform X3 [Onthophagus taurus]	1.0e-05|XP_022914517.1 tyrosine-protein kinase Btk29A isoform X2 [Onthophagus taurus]	1.0e-05|XP_022914516.1 tyrosine-protein kinase Btk29A isoform X1 [Onthophagus taurus]		GO:0006468	GO:0004713	GO:0004672							PF07714,Protein tyrosine kinase									FUN_000280-T1	5.38484	0.80515	-0.135184	0.373944	0.566396	NA	NA	NA	NA	0.864861	0.496433	0.81406	0.229785
FUN_000281-T1	HGT	6.3e-26|XP_003283918.1 hypothetical protein DICPUDRAFT_147650 [Dictyostelium purpureum]<>EGC39583.1 hypothetical protein DICPUDRAFT_147650 [Dictyostelium purpureum]	8.2e-26|XP_003283920.1 hypothetical protein DICPUDRAFT_147652 [Dictyostelium purpureum]<>EGC39585.1 hypothetical protein DICPUDRAFT_147652 [Dictyostelium purpureum]	5.3e-25|XP_003283919.1 hypothetical protein DICPUDRAFT_147651 [Dictyostelium purpureum]<>EGC39584.1 hypothetical protein DICPUDRAFT_147651 [Dictyostelium purpureum]		GO:0005525									PF01926,50S ribosome-binding GTPase									FUN_000281-T1	29.8703	1.48954	-0.536447	0.000196335	0.00259083	-0.806396	1.50035	7.82521e-05	0.00117617	2.26382	1.83309	1.32485	0.923441
FUN_000282-T1																								FUN_000282-T1	5.28363	0.798211	-0.222369	0.142267	0.302597	NA	NA	NA	NA	1.19385	0.604278	0.711761	0.507235
FUN_000283-T1		5.8e-60|ACD54679.1 NHL repeat protein-like protein [Adineta vaga]	5.8e-52|WP_009281632.1 T9SS C-terminal target domain-containing protein [Fibrisoma limi]<>CCH53048.1 Tripartite motif-containing protein 71 AltName: Full=Lin-41 homolog [Fibrisoma limi BUZ 3]	4.2e-50|PDH43866.1 hypothetical protein CNE34_04910 [Rhodothermaeota bacterium MED-G18]	K08860	GO:0006468	GO:0005515	GO:0005524	GO:0004672						PF00069,Protein kinase domain	PF01436,NHL repeat								FUN_000283-T1	151.633	2.18365	-0.13269	0.178683	0.352646	-0.170009	3.80509	0.1225	0.256445	6.79673	4.64281	6.53822	3.49715
FUN_000284-T1																								FUN_000284-T1	0.244778	0.095092	-0.0115424	0.835362	NA	NA	NA	NA	NA	0.0674765	0	0	0.0361238
FUN_000285-T1		1.6e-14|XP_013411777.1 branched-chain-amino-acid aminotransferase-like protein 2 isoform X1 [Lingula anatina]	1.6e-14|XP_013411779.1 branched-chain-amino-acid aminotransferase-like protein 2 isoform X2 [Lingula anatina]	1.3e-13|CCG82493.1 Putative uncharacterized protein [Taphrina deformans PYCC 5710]																				FUN_000285-T1	19.4006	1.30964	-0.116653	0.42323	0.610786	-0.210784	0.9876	0.276219	0.445476	4.2873	3.27631	3.2904	3.4474
FUN_000286-T1																								FUN_000286-T1	5.79186	0.831988	-0.0721934	0.623459	0.769917	NA	NA	NA	NA	1.58199	1.72396	1.74122	1.16033
FUN_000287-T1																								FUN_000287-T1	7.99718	0.954106	0.339448	0.0281331	0.0985768	NA	NA	NA	NA	0.550551	0.532816	0.92704	0.736642
FUN_000288-T1		2.6e-50|XP_010006172.1 PREDICTED: TNF receptor-associated factor 2 [Chaetura pelagica]	1.7e-49|XP_016818879.1 PREDICTED: TNF receptor-associated factor 2 isoform X2 [Cricetulus griseus]<>RLQ63885.1 TRAF2 [Cricetulus griseus]	2.2e-49|XP_014805249.1 PREDICTED: TNF receptor-associated factor 2 isoform X1 [Calidris pugnax]	K03174	GO:0042981	GO:0007165	GO:0005515	GO:0008270															FUN_000288-T1	43.576	1.6491	-0.208639	0.102039	0.241349	-0.287227	2.04689	0.0698783	0.173267	2.12673	1.98803	2.387	1.05674
FUN_000289-T1																								FUN_000289-T1	46.0966	1.67299	-0.219504	0.0925699	0.225855	-0.307228	2.14339	0.0600202	0.156206	6.54243	5.93805	6.41552	3.65472
FUN_000290-T1																								FUN_000290-T1	0.391725	0.143553	0.0172869	0.803355	NA	NA	NA	NA	NA	0.0511451	0.0163882	0.0590129	0.0356642
FUN_000291-T1		2.3e-61|Q90405.1 RecName: Full=Major vault protein; AltName: Full=MVP100; Short=P100<>CAA61041.1 MVP100 [Torpedo marmorata]	1.2e-59|XP_022241923.1 major vault protein-like isoform X2 [Limulus polyphemus]	3.1e-58|XP_020616709.1 major vault protein-like isoform X1 [Orbicella faveolata]											PF11978,Shoulder domain	PF17795,Major Vault Protein Repeat domain								FUN_000291-T1	0.649992	0.217482	-0.0808575	0.297949	NA	NA	NA	NA	NA	0.101125	0.0978397	0.0612737	0.0181162
FUN_000292-T1		1.3e-14|OFX36453.1 hypothetical protein A2X08_14650 [Bacteroidetes bacterium GWA2_32_17]	8.9e-11|OWY26051.1 hypothetical protein BVG80_00640, partial [Sphingobacteriales bacterium TSM_CSM]	8.9e-11|PSJ72157.1 hypothetical protein C7N43_35685, partial [Sphingobacteriales bacterium UPWRP_1]																				FUN_000292-T1	48.5442	1.69499	-0.0331709	0.780631	0.878028	-0.0584619	2.18698	0.675794	0.797723	7.60381	5.21521	8.53386	3.77505
FUN_000293-T1		4.1e-109|SLM40387.1 aldo-keto reductase [Umbilicaria pustulata]	1.2e-108|GAD91565.1 similar to aldo/keto reductase [Byssochlamys spectabilis No. 5]	2.5e-106|KEQ82651.1 Aldo/keto reductase [Aureobasidium pullulans EXF-150]<>OBW67624.1 Acetyl-CoA synthetase-like protein [Aureobasidium pullulans]											PF00248,Aldo/keto reductase family									FUN_000293-T1	4.4002	0.73241	-0.257285	0.0857607	0.214216	NA	NA	NA	NA	0.460618	0.417387	0.187909	0.279506
FUN_000294-T1		8.4e-10|ACI90376.1 TPR repeat containing protein-like protein [Philodina roseola]	1.3e-07|ACD54594.1 TPR repeat containing protein-like protein [Adineta vaga]	3.9e-07|XP_002108381.1 hypothetical protein TRIADDRAFT_52802 [Trichoplax adhaerens]<>EDV29179.1 hypothetical protein TRIADDRAFT_52802 [Trichoplax adhaerens]		GO:0005515									PF13424,Tetratricopeptide repeat									FUN_000294-T1	0.988497	0.298525	-0.0173692	0.855941	NA	NA	NA	NA	NA	0.108933	0.146489	0.186376	0.0195634
FUN_000295-T1		5.2e-11|WP_106331563.1 GTP-binding protein [filamentous cyanobacterium Phorm 6]<>PSB53575.1 hypothetical protein C7B67_02475 [filamentous cyanobacterium Phorm 6]	1.2e-10|WP_012407958.1 GTP-binding protein [Nostoc punctiforme]<>ACC79937.1 small GTP-binding protein [Nostoc punctiforme PCC 73102]	1.2e-10|WP_100678475.1 hypothetical protein [Flavobacteriaceae bacterium UR159]<>PJR04916.1 hypothetical protein CDL10_10470 [Flavobacteriaceae bacterium UR159]																				FUN_000295-T1	3.86495	0.687079	-0.277268	0.0532092	0.154449	NA	NA	NA	NA	0.606955	0.428185	0.277691	0.225338
FUN_000296-T1			9.7e-05|AIL46791.1 Acetyltransferase, GNAT family [Elizabethkingia anophelis NUHP1]	9.7e-05|WP_078795209.1 MarR family transcriptional regulator [Elizabethkingia miricola]<>OPB87893.1 GCN5 family acetyltransferase [Elizabethkingia miricola]<>PSL88687.1 MarR family transcriptional regulator [Elizabethkingia miricola]		GO:0008080									PF00583,Acetyltransferase (GNAT) family									FUN_000296-T1	0	0	NA	NA	NA	NA	NA	NA	NA	0	0	0	0
FUN_000297-T1		1.1e-48|RKO92598.1 peptidase S8/S53 domain-containing protein [Blyttiomyces helicus]	9.3e-48|XP_016608095.1 hypothetical protein SPPG_04400 [Spizellomyces punctatus DAOM BR117]<>KND00056.1 hypothetical protein SPPG_04400 [Spizellomyces punctatus DAOM BR117]	9.6e-37|PBK95469.1 subtilisin-like protease [Armillaria gallica]		GO:0005618	GO:0004252	GO:0016020	GO:0006508						PF00082,Subtilase family	PF06280,Fn3-like domain								FUN_000297-T1	310.215	2.49306	0.137223	0.260826	0.452111	0.153455	4.80284	0.295195	0.465798	15.8701	10.429	13.853	13.7298
FUN_000298-T1																								FUN_000298-T1	4.99452	0.777754	-0.0207242	0.890171	0.943211	NA	NA	NA	NA	1.127	0.465475	0.870002	0.623474
FUN_000299-T1																								FUN_000299-T1	42.441	1.6379	-0.453398	0.000239063	0.00299525	-0.585826	2.05442	6.23064e-05	0.000978343	23.8458	12.4816	19.0417	6.2309
FUN_000300-T1																								FUN_000300-T1	102.204	2.0137	-0.515443	1.52577e-06	5.55928e-05	-0.618962	3.27402	3.4174e-07	1.32275e-05	21.591	11.3248	14.8486	6.18276
FUN_000301-T1		1.8e-13|XP_015761290.1 PREDICTED: uncharacterized protein LOC107340453 [Acropora digitifera]	6.4e-11|XP_025192820.1 uncharacterized protein LOC112592873 [Melanaphis sacchari]	1.1e-10|XP_011451865.1 PREDICTED: uncharacterized protein LOC105345437 [Crassostrea gigas]											PF06869,Protein of unknown function (DUF1258)									FUN_000301-T1	4.58179	0.746773	-0.151784	0.262262	0.453793	NA	NA	NA	NA	0.183617	0.111255	0.187411	0.0345678
FUN_000302-T1																								FUN_000302-T1	10.0629	1.04387	-0.126644	0.413164	0.602508	NA	NA	NA	NA	0.840087	0.610047	0.754364	0.489129
FUN_000303-T1																								FUN_000303-T1	51.5025	1.72018	-0.0755474	0.608087	0.759262	-0.134584	2.20789	0.547496	0.699495	3.00528	2.69991	2.51181	2.53629
FUN_000304-T1																								FUN_000304-T1	0.258491	0.0998503	-0.0442892	0.436814	NA	NA	NA	NA	NA	0.0662994	0.0138022	0.0156459	0
FUN_000305-T1																								FUN_000305-T1	0	0	NA	NA	NA	NA	NA	NA	NA	0	0	0	0
FUN_000306-T1																								FUN_000306-T1	17.5229	1.26771	-0.231119	0.106607	0.2484	-0.333764	0.81974	0.0481924	0.134397	1.96007	0.801543	1.47414	0.542842
FUN_000307-T1	HGT	1.0e-22|ACD54597.1 TPR repeat containing protein-like protein [Adineta vaga]	8.1e-20|ACC43969.1 TPRA_2 [Philodina roseola]	4.3e-13|ACD54716.1 TPR repeat containing protein-like protein [Adineta vaga]		GO:0006471	GO:0003956								PF01129,NAD:arginine ADP-ribosyltransferase									FUN_000307-T1	57.1963	1.7649	-0.463538	2.59561e-05	0.000533445	-0.564204	2.4529	3.50714e-06	9.4651e-05	2.74771	1.88547	2.0081	1.08348
FUN_000308-T1		5.8e-93|ACD54709.1 hypothetical protein [Adineta vaga]	5.9e-37|ACD54700.1 NHL repeat containing protein [Adineta vaga]	7.2e-35|WP_082111611.1 hypothetical protein [Spirosoma radiotolerans]																				FUN_000308-T1	22.1504	1.36456	-0.106882	0.470882	0.653775	-0.186888	1.17869	0.387203	0.558662	1.67312	1.6771	1.86892	1.0465
FUN_000309-T1		1.9e-48|AEN94405.1 hypothetical protein [Adineta vaga]	6.2e-23|ACD54677.1 unknown [Adineta vaga]																					FUN_000309-T1	8.26028	0.966624	0.0238614	0.877455	0.936517	NA	NA	NA	NA	0.524505	0.374045	0.385042	0.520651
FUN_000310-T1																								FUN_000310-T1	0.0958616	0.0397557	-0.000866382	0.977714	NA	NA	NA	NA	NA	0.14832	0	0	0
FUN_000311-T1		1.3e-33|WP_097127888.1 MFS transporter [Spirosoma fluviale]<>SOD92694.1 MFS transporter, PAT family, beta-lactamase induction signal transducer AmpG [Spirosoma fluviale]	1.8e-32|ADB36099.1 major facilitator superfamily MFS_1 [Spirosoma linguale DSM 74]	2.7e-31|WP_100990923.1 MFS transporter [Spirosoma pollinicola]<>AUD04771.1 MFS transporter [Spirosoma pollinicola]		GO:0055085	GO:0005887								PF07690,Major Facilitator Superfamily									FUN_000311-T1	4.02664	0.701278	-0.00439332	0.976253	0.986979	NA	NA	NA	NA	0.324282	0.319973	0.365729	0.204332
FUN_000312-T1		3.7e-07|ACD54799.1 NAD(P)(+)-arginine ADP-ribosyltransferase-like protein [Adineta vaga]				GO:0006471	GO:0003956								PF01129,NAD:arginine ADP-ribosyltransferase									FUN_000312-T1	3.3253	0.636017	-0.0860209	0.529394	0.700154	NA	NA	NA	NA	0.513033	0.163694	0.524118	0.0797916
FUN_000313-T1			6.5e-72|KRO35653.1 hypothetical protein ABR57_02655 [Acidimicrobium sp. BACL17 MAG-120924-bin0]	6.7e-69|KRO63684.1 hypothetical protein ABR76_00680, partial [Acidimicrobiia bacterium BACL6 MAG-121220-bin61]											PF00144,Beta-lactamase									FUN_000313-T1	52.5427	1.7287	-0.322719	0.0144563	0.0612579	-0.44174	2.26526	0.01025	0.0442197	6.63766	3.36027	4.09784	2.8491
FUN_000314-T1	HGT	4.2e-51|KDQ08700.1 hypothetical protein BOTBODRAFT_165628 [Botryobasidium botryosum FD-172 SS1]	7.2e-51|KDQ08703.1 hypothetical protein BOTBODRAFT_559986 [Botryobasidium botryosum FD-172 SS1]	2.7e-50|KIL67972.1 hypothetical protein M378DRAFT_9212 [Amanita muscaria Koide BX008]																				FUN_000314-T1	26.6368	1.44149	0.13217	0.348461	0.541721	0.164494	1.39113	0.376783	0.549645	4.5986	3.31844	5.68548	3.14787
FUN_000315-T1						GO:0008270	GO:0003676																	FUN_000315-T1	27.5443	1.45552	-0.174566	0.19852	0.377582	-0.246194	1.37479	0.153001	0.299271	1.559	0.967855	1.19853	0.751783
FUN_000316-T1																								FUN_000316-T1	0.151528	0.0612744	-0.00939242	0.84991	NA	NA	NA	NA	NA	0.0155723	0.0562646	0	0.0306115
FUN_000317-T1															PF00144,Beta-lactamase									FUN_000317-T1	20.184	1.32601	0.318838	0.0242474	0.0886608	0.411384	1.00729	0.0203231	0.0723994	2.61302	2.75521	4.68988	2.97034
FUN_000318-T1		3.2e-21|WP_111149784.1 hypothetical protein [Paenibacillus sp. SMB1]<>PZD92959.1 hypothetical protein DNH61_25500 [Paenibacillus sp. SMB1]		1.0e-19|WP_077864807.1 serine hydrolase [Clostridium saccharobutylicum]<>OOM14555.1 putative penicillin-binding protein PbpX [Clostridium saccharobutylicum]											PF00144,Beta-lactamase									FUN_000318-T1	29.1918	1.47989	0.0110128	0.935456	0.968032	-0.00248839	1.50811	0.988709	0.993957	3.67167	2.31003	3.11524	2.45804
FUN_000319-T1																								FUN_000319-T1	0	0	NA	NA	NA	NA	NA	NA	NA	NA	NA	NA	NA
FUN_000320-T1	HGT	1.1e-18|XP_009065017.1 hypothetical protein LOTGIDRAFT_132244 [Lottia gigantea]<>ESO84415.1 hypothetical protein LOTGIDRAFT_132244 [Lottia gigantea]	2.4e-18|XP_023228024.1 uncharacterized protein LOC111628460 isoform X1 [Centruroides sculpturatus]	2.6e-17|WP_055154397.1 TatD family deoxyribonuclease [Faecalicatena contorta]<>CUO82426.1 Uncharacterized deoxyribonuclease YcfH [[Eubacterium] contortum]		GO:0016788									PF01026,TatD related DNase									FUN_000320-T1	0.858232	0.2691	-0.0453066	0.622551	NA	NA	NA	NA	NA	0.0903712	0.0477384	0.0259154	0.0549434
FUN_000321-T1																								FUN_000321-T1	22.7089	1.37491	-0.129996	0.358469	0.551459	-0.208677	1.1116	0.262399	0.429829	4.58045	3.00142	3.64243	2.8449
FUN_000322-T1																								FUN_000322-T1	0.513264	0.179915	-0.0244759	0.747478	NA	NA	NA	NA	NA	0.0706543	0.124023	0.115921	0.0632778
FUN_000323-T1																								FUN_000323-T1	1.0051	0.302135	0.00170824	0.984576	NA	NA	NA	NA	NA	0.134303	0.458798	0.297484	0.240596
FUN_000324-T1			1.0e-04|AIL46791.1 Acetyltransferase, GNAT family [Elizabethkingia anophelis NUHP1]	1.0e-04|WP_078795209.1 MarR family transcriptional regulator [Elizabethkingia miricola]<>OPB87893.1 GCN5 family acetyltransferase [Elizabethkingia miricola]<>PSL88687.1 MarR family transcriptional regulator [Elizabethkingia miricola]		GO:0008080									PF00583,Acetyltransferase (GNAT) family									FUN_000324-T1	0.220968	0.0867044	-0.0027857	0.953154	NA	NA	NA	NA	NA	0.0752422	0	0	0.0584007
FUN_000325-T1		1.8e-30|ACD37550.1 arginine vasopressin receptor [Adineta vaga]				GO:0016021																		FUN_000325-T1	0.591456	0.201795	0.00789593	0.915926	NA	NA	NA	NA	NA	0	0.158711	0	0.198919
FUN_000326-T1		1.0e-55|XP_004342420.1 hypothetical protein CAOG_08251 [Capsaspora owczarzaki ATCC 30864]<>KJE98261.1 hypothetical protein CAOG_008251 [Capsaspora owczarzaki ATCC 30864]	2.6e-40|XP_004992544.1 iron/zinc purple acid phosphatase-like protein [Salpingoeca rosetta]<>EGD74899.1 iron/zinc purple acid phosphatase-like protein [Salpingoeca rosetta]	6.1e-37|RLN06244.1 hypothetical protein BBI17_004833 [Phytophthora kernoviae]<>RLN79991.1 hypothetical protein BBO99_00004849 [Phytophthora kernoviae]		GO:0016787									PF00149,Calcineurin-like phosphoesterase	PF14008,Iron/zinc purple acid phosphatase-like protein C								FUN_000326-T1	2.4499	0.537806	0.340288	0.00729207	0.0375243	NA	NA	NA	NA	0.0585042	0.111657	0.185836	0.293204
FUN_000327-T1		7.4e-07|XP_002125491.3 neurocalcin homolog [Ciona intestinalis]	1.8e-05|AWC68246.1 recoverin [Masticophis flagellum]<>AWC68247.1 recoverin [Pantherophis guttatus]	1.8e-05|AWC68245.1 recoverin [Lampropeltis getula]		GO:0005509									PF13499,EF-hand domain pair									FUN_000327-T1	136.978	2.13981	-0.103836	0.249417	0.438488	-0.134516	3.6598	0.176991	0.330165	40.0072	26.9688	33.9538	25.5133
FUN_000328-T1																								FUN_000328-T1	0	0	NA	NA	NA	NA	NA	NA	NA	0	0	0	0
FUN_000329-T1																								FUN_000329-T1	0.153232	0.0619168	-0.00699823	0.870625	NA	NA	NA	NA	NA	0.0173974	0.0642452	0	0.0335096
FUN_000330-T1																								FUN_000330-T1	3.38952	0.642418	0.0561352	0.681327	0.811955	NA	NA	NA	NA	0.204431	0.386436	0.306602	0.309971
FUN_000331-T1		2.8e-52|ACD54737.1 unknown [Adineta vaga]	1.0e-06|KYN23202.1 hypothetical protein ALC57_04379 [Trachymyrmex cornetzi]	1.0e-06|KYN28031.1 hypothetical protein ALC57_02560, partial [Trachymyrmex cornetzi]																				FUN_000331-T1	1.31493	0.364539	0.0824403	0.45038	NA	NA	NA	NA	NA	0.0432415	0.116718	0.134844	0.0912678
FUN_000332-T1		9.2e-10|XP_001010292.1 SIR2 family transcriptional regulator [Tetrahymena thermophila SB210]<>EAR90047.1 SIR2 family transcriptional regulator (macronuclear) [Tetrahymena thermophila SB210]	4.3e-07|XP_001010289.1 SIR2 family transcriptional regulator [Tetrahymena thermophila SB210]<>EAR90044.1 SIR2 family transcriptional regulator (macronuclear) [Tetrahymena thermophila SB210]																					FUN_000332-T1	0.0970449	0.0402244	0.00644272	0.835433	NA	NA	NA	NA	NA	0	0	0.0720275	0
FUN_000333-T1		3.1e-22|KMO42288.1 hypothetical protein VQ03_11125, partial [Methylobacterium tarhaniae]	6.9e-22|ACD54788.1 vcbs-like protein [Philodina roseola]	2.4e-19|PYU07572.1 hypothetical protein DMG33_04485 [Acidobacteria bacterium]											PF13517,Repeat domain in Vibrio, Colwellia, Bradyrhizobium and Shewanella									FUN_000333-T1	7.19964	0.913795	-0.143782	0.35219	0.545315	NA	NA	NA	NA	0.610909	0.55715	0.662047	0.261832
FUN_000334-T1		9.6e-29|XP_024510286.1 Hypothetical protein SRAE_X000041700 [Strongyloides ratti]<>CEF71090.1 Hypothetical protein SRAE_X000041700 [Strongyloides ratti]																						FUN_000334-T1	0.367176	0.135824	-0.0297182	0.678511	NA	NA	NA	NA	NA	0.0710749	0.0154636	0.0395109	0.0164633
FUN_000335-T1																								FUN_000335-T1	2.12613	0.495007	0.00228297	0.986044	NA	NA	NA	NA	NA	0.530317	0.285596	0.448059	0.379403
FUN_000336-T1	HGT																							FUN_000336-T1	3.72099	0.674033	-0.151308	0.295456	0.488977	NA	NA	NA	NA	0.901868	0.503601	0.498702	0.404677
FUN_000337-T1		4.1e-25|WP_091846635.1 glutathione S-transferase family protein [Maribius pelagius]<>SEO06197.1 glutathione S-transferase [Maribius pelagius]	1.1e-22|WP_116682603.1 glutathione S-transferase family protein [Fulvimarina sp. 85]<>RFC64185.1 glutathione S-transferase family protein [Fulvimarina sp. 85]	3.2e-22|WP_056033678.1 glutathione S-transferase family protein [Loktanella sp. 3ANDIMAR09]<>KQI68784.1 glutathione S-transferase [Loktanella sp. 3ANDIMAR09]		GO:0005515									PF13417,Glutathione S-transferase, N-terminal domain									FUN_000337-T1	3.58002	0.660867	-0.182334	0.181065	0.355821	NA	NA	NA	NA	1.34345	0.559609	0.557522	0.429087
FUN_000338-T1		4.3e-71|ACD54823.1 NHL repeat containing cell surface protein-like protein [Adineta vaga]	1.2e-44|WP_009281632.1 T9SS C-terminal target domain-containing protein [Fibrisoma limi]<>CCH53048.1 Tripartite motif-containing protein 71 AltName: Full=Lin-41 homolog [Fibrisoma limi BUZ 3]	1.1e-42|PDH43866.1 hypothetical protein CNE34_04910 [Rhodothermaeota bacterium MED-G18]		GO:0005515									PF01436,NHL repeat									FUN_000338-T1	146.193	2.16789	-0.322032	0.00335419	0.0214076	-0.397446	3.77141	0.0016253	0.0115816	18.7351	8.06439	14.2334	5.62539
FUN_000339-T1																								FUN_000339-T1	0.675679	0.224191	0.00384541	0.964897	NA	NA	NA	NA	NA	0.210407	0.167136	0.348549	0.0464961
FUN_000340-T1																								FUN_000340-T1	0.19409	0.077037	0.011169	0.734825	NA	NA	NA	NA	NA	NA	NA	NA	NA
FUN_000341-T1		3.9e-72|OAQ25828.1 RNI-like protein [Mortierella elongata AG-77]	4.3e-71|ACC43968.1 FBox-LRR protein [Philodina roseola]	1.4e-69|KFH68943.1 hypothetical protein, variant [Mortierella verticillata NRRL 6337]		GO:0005515									PF13516,Leucine Rich repeat									FUN_000341-T1	155.312	2.19399	-0.50386	4.5225e-05	0.000829878	-0.648629	3.86044	1.30251e-05	0.000281618	14.3731	8.85591	9.99184	4.65245
FUN_000342-T1																								FUN_000342-T1	0.0813786	0.0339778	-0.000866382	0.977714	NA	NA	NA	NA	NA	0.0184654	0	0	0
FUN_000343-T1						GO:0006471	GO:0003956								PF01129,NAD:arginine ADP-ribosyltransferase									FUN_000343-T1	8.19006	0.963318	0.0645348	0.676576	0.808671	NA	NA	NA	NA	0.733282	0.594922	0.778165	0.754912
FUN_000344-T1																								FUN_000344-T1	13.5151	1.16182	-0.0431689	0.773923	0.874171	-0.0710048	0.458984	0.732348	0.834966	2.49776	2.55773	2.82135	1.6551
FUN_000345-T1						GO:0016021	GO:0007186	GO:0004930							PF00001,7 transmembrane receptor (rhodopsin family)									FUN_000345-T1	1.36924	0.374609	0.14199	0.212309	NA	NA	NA	NA	NA	0.184551	0.0146906	0.17297	0.151042
FUN_000346-T1		6.9e-113|GAX11803.1 hypothetical protein FisN_7Lh188 [Fistulifera solaris]	3.4e-112|GAX20870.1 ATP-binding cassette, subfamily G (WHITE), member 1 [Fistulifera solaris]	8.7e-108|OEU14058.1 P-loop containing nucleoside triphosphate hydrolase protein [Fragilariopsis cylindrus CCMP1102]		GO:0016020	GO:0016887	GO:0005524							PF00005,ABC transporter	PF01061,ABC-2 type transporter								FUN_000346-T1	3.30796	0.634271	-0.0443945	0.744613	0.854792	NA	NA	NA	NA	0.156105	0.138543	0.156279	0.0757867
FUN_000347-T1						GO:0005515																		FUN_000347-T1	12.5954	1.13339	0.116009	0.453485	0.637942	0.207722	0.436398	0.45771	0.622779	0.788785	0.794919	1.52825	0.395094
FUN_000348-T1		1.4e-06|WP_073264418.1 SGNH/GDSL hydrolase family protein [Cryptosporangium aurantiacum]<>SHN46972.1 Lysophospholipase L1 [Cryptosporangium aurantiacum]	5.3e-06|WP_123272514.1 SGNH/GDSL hydrolase family protein [Flexivirga sp. BO-16]<>RNI19620.1 SGNH/GDSL hydrolase family protein [Flexivirga sp. BO-16]	1.2e-05|WP_039652189.1 MULTISPECIES: SGNH/GDSL hydrolase family protein [Streptomyces]<>KIE26939.1 lipase [Streptomyces sp. MUSC 125]<>ARP73414.1 lipase [Streptomyces pluripotens]<>ASN27665.1 SGNH/GDSL hydrolase family protein [Streptomyces pluripotens]											PF13472,GDSL-like Lipase/Acylhydrolase family									FUN_000348-T1	120.774	2.08556	-0.356599	0.00091705	0.00817766	-0.438042	3.47425	0.000451491	0.00447649	24.9066	9.08238	20.4143	5.56849
FUN_000349-T1		8.3e-13|XP_012554603.1 PREDICTED: uncharacterized protein LOC100208285 [Hydra vulgaris]	4.1e-12|AUG84418.1 crumbs [Platynereis dumerilii]	7.0e-12|XP_003725201.2 PREDICTED: fibropellin-1 [Strongylocentrotus purpuratus]		GO:0005509									PF00008,EGF-like domain	PF04832,SOUL heme-binding protein								FUN_000349-T1	29.9443	1.49058	-0.0892168	0.514824	0.68858	-0.139628	1.52821	0.427884	0.596371	2.26456	1.06185	1.59774	1.20916
FUN_000350-T1		1.4e-66|SDL67107.1 Acetyl esterase/lipase [Pedobacter ruber]	1.4e-66|WP_090697786.1 alpha/beta hydrolase [Pedobacter ruber]	5.6e-63|WP_026899361.1 alpha/beta hydrolase [Pedobacter oryzae]	K15889										PF00135,Carboxylesterase family									FUN_000350-T1	24.1561	1.40064	-0.30341	0.0366377	0.119098	-0.472479	1.21221	0.0225319	0.0781416	3.04251	2.75067	2.7607	1.48496
FUN_000351-T1	HGT	6.0e-105|WP_068504738.1 dockerin [Paenibacillus kribbensis]	6.0e-105|OMG51085.1 dockerin [Paenibacillus macerans]	1.3e-104|GBK62668.1 hypothetical protein PbDSM24746_26720 [Paenibacillus thermophilus]<>GBK68980.1 hypothetical protein PbJCM17693_26880 [Paenibacillus thermophilus]																				FUN_000351-T1	424.208	2.6286	-1.29517	2.97917e-51	2.51472e-47	-1.43463	5.29891	7.98693e-58	5.89435e-54	68.8091	29.6436	28.7941	8.61324
FUN_000352-T1																								FUN_000352-T1	397.462	2.60039	-0.33859	0.000365459	0.00411861	-0.398777	5.18497	9.71605e-05	0.00139412	26.5258	17.4253	21.1985	11.6481
FUN_000353-T1																								FUN_000353-T1	0	0	NA	NA	NA	NA	NA	NA	NA	NA	NA	NA	NA
FUN_000354-T1																								FUN_000354-T1	0.454928	0.162842	0.053227	0.462818	NA	NA	NA	NA	NA	0	0.087081	0.0324171	0.199209
FUN_000355-T1																								FUN_000355-T1	0.614205	0.207959	0.0928832	0.266421	NA	NA	NA	NA	NA	NA	NA	NA	NA
FUN_000356-T1																								FUN_000356-T1	103.024	2.01713	0.185582	0.0477208	0.143144	0.185162	3.24078	0.0720391	0.17676	23.6747	22.4759	24.0237	27.2183
FUN_000357-T1																								FUN_000357-T1	18.6195	1.29269	-0.559141	0.000159986	0.00221807	-0.904452	0.891006	1.00167e-05	0.000224691	2.24133	5.70758	1.24691	2.74037
FUN_000358-T1		3.2e-46|RMZ93646.1 peptidyl-glycine alpha-amidating monooxygenase isoform X3 [Brachionus plicatilis]	6.5e-31|XP_023214514.1 peptidyl-glycine alpha-amidating monooxygenase-like [Centruroides sculpturatus]	2.1e-29|XP_022781047.1 peptidyl-glycine alpha-amidating monooxygenase B-like [Stylophora pistillata]<>PFX34689.1 Peptidyl-glycine alpha-amidating monooxygenase [Stylophora pistillata]		GO:0004497	GO:0016715	GO:0016020	GO:0003824	GO:0006518	GO:0005507	GO:0055114			PF01082,Copper type II ascorbate-dependent monooxygenase, N-terminal domain	PF03712,Copper type II ascorbate-dependent monooxygenase, C-terminal domain								FUN_000358-T1	1.42227	0.384223	-0.208309	0.0592313	NA	NA	NA	NA	NA	0.214729	0.213053	0.0683009	0.0301624
FUN_000359-T1																								FUN_000359-T1	1.72428	0.435252	-0.0551612	0.64954	NA	NA	NA	NA	NA	0.203308	0.247963	0.0992781	0.278215
FUN_000360-T1		9.2e-22|ETO35168.1 hypothetical protein RFI_01903 [Reticulomyxa filosa]	3.5e-21|ETO01726.1 hypothetical protein RFI_35713, partial [Reticulomyxa filosa]	3.0e-20|ETO03163.1 hypothetical protein RFI_34247 [Reticulomyxa filosa]		GO:0005515									PF12796,Ankyrin repeats (3 copies)	PF13424,Tetratricopeptide repeat								FUN_000360-T1	15.2145	1.2099	-0.142125	0.338254	0.531893	-0.243589	0.583001	0.230203	0.394969	0.496694	0.304291	0.382824	0.291469
FUN_000361-T1		7.7e-10|PVF98585.1 hypothetical protein CPB86DRAFT_350595 [Serendipita vermifera 'subsp. bescii']													PF01823,MAC/Perforin domain									FUN_000361-T1	11.6404	1.10176	-0.573564	0.000196841	0.00259615	-1.06285	0.325668	2.42856e-05	0.000469183	1.03554	0.768497	0.621163	0.241954
FUN_000362-T1		2.0e-39|XP_791462.1 PREDICTED: ubiquitin-conjugating enzyme E2-17 kDa [Strongylocentrotus purpuratus]	2.6e-39|XP_022798481.1 ubiquitin-conjugating enzyme E2-17 kDa isoform X2 [Stylophora pistillata]	5.7e-39|XP_020629314.1 ubiquitin-conjugating enzyme E2-17 kDa [Orbicella faveolata]											PF00179,Ubiquitin-conjugating enzyme									FUN_000362-T1	39.9206	1.61194	0.0774266	0.580284	0.738901	0.0885316	1.92822	0.642267	0.773782	6.27844	7.2187	6.27879	7.24455
FUN_000363-T1			4.3e-06|PKK59353.1 Nucleotidylyl transferase [Rhizophagus irregularis]	3.6e-05|RGB24485.1 hypothetical protein C1646_773043 [Rhizophagus diaphanus]		GO:0003824	GO:0009058								PF01467,Cytidylyltransferase-like									FUN_000363-T1	3.43817	0.647204	-0.174457	0.214728	0.398238	NA	NA	NA	NA	0.467456	0.302198	0.310306	0.162736
FUN_000364-T1															PF02958,Ecdysteroid kinase									FUN_000364-T1	4.76353	0.760689	-0.273637	0.0657815	0.178924	NA	NA	NA	NA	0.60713	0.511311	0.274476	0.370356
FUN_000365-T1		3.1e-08|WP_067279910.1 sulfotransferase [Mycobacterium scrofulaceum]<>OBH77025.1 hypothetical protein A5681_08440 [Mycobacterium scrofulaceum]	3.1e-08|WP_067300696.1 sulfotransferase [Mycobacterium scrofulaceum]<>OBI10512.1 hypothetical protein A5679_06725 [Mycobacterium scrofulaceum]	7.0e-08|WP_055401464.1 MULTISPECIES: sulfotransferase [Mycobacterium]<>OBG59356.1 hypothetical protein A5702_06790 [Mycobacterium sp. E3339]											PF13469,Sulfotransferase family									FUN_000365-T1	0.975873	0.295759	-0.0325294	0.740736	NA	NA	NA	NA	NA	0.153008	0.249569	0.108253	0.143258
FUN_000366-T1																								FUN_000366-T1	33.6828	1.54011	0.0223286	0.861486	0.92728	0.00446272	1.6991	0.975904	0.98714	4.2473	2.75307	4.5052	2.43519
FUN_000367-T1		4.5e-27|XP_016258878.1 hypothetical protein PV06_09613 [Exophiala oligosperma]<>KIW38662.1 hypothetical protein PV06_09613 [Exophiala oligosperma]	1.1e-25|KJX97464.1 hypothetical protein TI39_contig487g00001 [Zymoseptoria brevis]	1.3e-23|XP_023632490.1 uncharacterized protein RCC_11501 [Ramularia collo-cygni]<>CZT25832.1 uncharacterized protein RCC_11501 [Ramularia collo-cygni]											PF01633,Choline/ethanolamine kinase									FUN_000367-T1	51.1898	1.71759	-0.0700638	0.508376	0.683339	-0.105257	2.27231	0.326745	0.499776	4.27066	5.02187	3.85781	4.55406
FUN_000368-T1		1.1e-30|XP_015222677.1 PREDICTED: amiloride-sensitive sodium channel subunit gamma-like isoform X3 [Lepisosteus oculatus]	4.2e-30|XP_021348590.1 amiloride-sensitive sodium channel subunit beta-like [Mizuhopecten yessoensis]	2.1e-29|RNA22809.1 acid-sensing ion channel 1 isoform X2 [Brachionus plicatilis]	K04832	GO:0016020	GO:0005272	GO:0006814							PF00858,Amiloride-sensitive sodium channel									FUN_000368-T1	1.29247	0.360304	-0.246749	0.0233059	NA	NA	NA	NA	NA	0.135974	0.07398	0.044449	0.0201382
FUN_000369-T1						GO:0004930	GO:0007186	GO:0016021							PF00001,7 transmembrane receptor (rhodopsin family)									FUN_000369-T1	27.6473	1.45708	-0.0970256	0.472101	0.654962	-0.138136	1.42407	0.407583	0.578269	2.71599	2.26738	3.0421	1.30499
FUN_000370-T1		4.7e-29|ACD54608.1 leucine rich repeat containing proteins-like protein [Adineta vaga]	8.9e-28|XP_005702808.1 FBox-LRR protein [Galdieria sulphuraria]<>EME26288.1 FBox-LRR protein [Galdieria sulphuraria]	2.6e-27|KFH72159.1 hypothetical protein MVEG_02450 [Mortierella verticillata NRRL 6337]		GO:0005515									PF13516,Leucine Rich repeat									FUN_000370-T1	18.3142	1.28588	-0.420469	0.00526141	0.0296011	-0.703201	0.935975	0.00190484	0.0130244	3.41754	1.97399	2.21395	1.04409
FUN_000371-T1		1.7e-20|PRP79369.1 hypothetical protein PROFUN_12919 [Planoprotostelium fungivorum]	1.3e-17|KYQ94136.1 Q8IVH4 Methylmalonic aciduria type A protein [Tieghemostelium lacteum]	5.2e-14|KYQ90233.1 hyaluronidase [Tieghemostelium lacteum]		GO:0005515									PF13445,RING-type zinc-finger									FUN_000371-T1	6.95865	0.90084	-0.0282304	0.854229	0.923521	NA	NA	NA	NA	0.184777	0.170617	0.242931	0.110922
FUN_000372-T1						GO:0016021	GO:0007186	GO:0004930							PF00001,7 transmembrane receptor (rhodopsin family)									FUN_000372-T1	2.11786	0.493856	-0.103056	0.381508	NA	NA	NA	NA	NA	0.288232	0.136857	0.174065	0.0648687
FUN_000373-T1																								FUN_000373-T1	10.5301	1.06183	-0.141668	0.358981	0.551942	NA	NA	NA	NA	0.9403	0.839893	0.797907	0.548512
FUN_000374-T1		3.0e-04|XP_011676737.1 PREDICTED: neurogenic locus notch homolog protein 2, partial [Strongylocentrotus purpuratus]				GO:0005515									PF00057,Low-density lipoprotein receptor domain class A									FUN_000374-T1	32.5138	1.52522	-1.04143	4.89926e-14	1.12785e-11	-1.46966	1.70433	2.07192e-15	4.28713e-13	0.859231	0.503333	0.385823	0.122267
FUN_000375-T1						GO:0016021																		FUN_000375-T1	5.08905	0.784549	-0.103754	0.47381	0.656219	NA	NA	NA	NA	0.521914	0.514251	0.447966	0.280211
FUN_000376-T1																								FUN_000376-T1	301.456	2.48066	-0.400792	2.65471e-07	1.29778e-05	-0.449916	4.78697	6.74984e-08	3.22072e-06	143.32	68.2783	101.288	49.6197
FUN_000377-T1	HGT	3.2e-34|OEU82551.1 hypothetical protein BA865_03880 [Desulfobacterales bacterium S5133MH4]	7.1e-34|OEU47308.1 hypothetical protein BA861_11775 [Desulfobacterales bacterium S3730MH5]	2.5e-31|ADH04653.1 unknown [Chondromyces crocatus]											PF00561,alpha/beta hydrolase fold									FUN_000377-T1	61.5535	1.79625	-0.467992	0.000321406	0.00374008	-0.627674	2.50391	0.000170644	0.00215152	4.34931	2.77532	2.57327	1.89279
FUN_000378-T1																								FUN_000378-T1	0.96732	0.293875	-0.0124334	0.897146	NA	NA	NA	NA	NA	0.299041	0.334266	0.327159	0.285058
FUN_000379-T1		1.6e-18|WP_099882877.1 PEP-CTERM sorting domain-containing protein [Massilia violaceinigra]<>ATQ79162.1 hypothetical protein CR152_28375 [Massilia violaceinigra]	8.9e-17|WP_093388525.1 PEP-CTERM sorting domain-containing protein [Rugamonas rubra]<>SFM17047.1 PEP-CTERM protein-sorting domain-containing protein [Rugamonas rubra]	1.9e-14|WP_099417252.1 PEP-CTERM sorting domain-containing protein [Janthinobacterium sp. BJB412]<>PHV05977.1 hypothetical protein CSQ96_18085 [Janthinobacterium sp. BJB412]											PF00024,PAN domain									FUN_000379-T1	17.2475	1.2612	-0.0516618	0.726906	0.842825	-0.112588	0.798682	0.583746	0.729001	2.38876	0.893338	2.02279	1.05811
FUN_000380-T1																								FUN_000380-T1	0.225817	0.0884256	-0.0234182	0.62633	NA	NA	NA	NA	NA	0.0868811	0.0537385	0	0
FUN_000381-T1	HGT	2.9e-144|ACD54779.1 diadenosine tetraphosphate hydrolase HIT family-like protein [Adineta vaga]	9.6e-15|ADE76392.1 unknown [Picea sitchensis]	1.2e-14|RHZ49597.1 hypothetical protein Glove_519g74 [Diversispora versiformis]																				FUN_000381-T1	36.2946	1.57165	-0.27489	0.0196511	0.0765696	-0.363744	1.82079	0.00216433	0.0142529	4.80235	3.72987	3.92013	2.68117
FUN_000382-T1																								FUN_000382-T1	0.92666	0.284805	-0.005895	0.947744	NA	NA	NA	NA	NA	0.0683797	0.121581	0.062503	0.121995
FUN_000383-T1	HGT	9.2e-52|ACD54594.1 TPR repeat containing protein-like protein [Adineta vaga]	3.5e-51|ACD54716.1 TPR repeat containing protein-like protein [Adineta vaga]	1.5e-49|ACD54705.1 TPR repeat containing protein-like protein [Adineta vaga]		GO:0006471	GO:0005515	GO:0003956							PF01129,NAD:arginine ADP-ribosyltransferase	PF13374,Tetratricopeptide repeat	PF13424,Tetratricopeptide repeat							FUN_000383-T1	126.507	2.10553	-0.276865	0.000713041	0.00683652	-0.318172	3.54957	0.00022123	0.00259705	6.55581	4.52588	4.94078	3.38227
FUN_000384-T1		9.6e-256|ACD54612.1 glutamate receptor-like protein [Adineta vaga]<>ADW94594.1 glutamate receptor 2 [Adineta vaga]	6.0e-242|ADW94593.1 glutamate receptor 1 [Adineta vaga]	6.6e-241|ACD54595.1 glutamate receptor GLR3.3-like protein [Adineta vaga]	K05387	GO:0004930	GO:0016020	GO:0007186	GO:0015276	GO:0016021					PF00060,Ligand-gated ion channel	PF00497,Bacterial extracellular solute-binding proteins, family 3	PF01094,Receptor family ligand binding region							FUN_000384-T1	16.1301	1.23376	-0.297881	0.0406505	0.127952	-0.448456	0.733083	0.0148634	0.0578035	0.70562	0.448152	0.496449	0.311234
FUN_000385-T1		1.1e-26|WP_026370191.1 GNAT family N-acetyltransferase [bacterium JKG1]	2.4e-26|AIA10537.1 acetyltransferase (GNAT) family [uncultured bacterium]	1.2e-25|OQY29259.1 hypothetical protein B6244_04555 [Candidatus Cloacimonetes bacterium 4572_55]		GO:0008080									PF00583,Acetyltransferase (GNAT) family									FUN_000385-T1	55.8314	1.75459	-0.703961	7.06663e-10	7.27432e-08	-0.86107	2.37921	1.0608e-10	9.99411e-09	13.1238	12.6914	7.57086	6.11776
FUN_000386-T1		1.3e-69|ACD54752.1 sushi domain containing 2-like protein [Adineta vaga]													PF03782,AMOP domain									FUN_000386-T1	346.317	2.54073	-0.00739794	0.92579	0.963258	-0.0277277	4.9767	0.744357	0.842872	52.3375	46.85	53.6018	41.3093
FUN_000387-T1		1.3e-71|XP_013403875.1 uncharacterized protein LOC106169083 isoform X1 [Lingula anatina]	1.3e-71|XP_013403877.1 uncharacterized protein LOC106169083 isoform X2 [Lingula anatina]<>XP_013403878.1 uncharacterized protein LOC106169083 isoform X2 [Lingula anatina]<>XP_013403879.1 uncharacterized protein LOC106169083 isoform X2 [Lingula anatina]	1.3e-71|XP_013403880.1 uncharacterized protein LOC106169083 isoform X3 [Lingula anatina]<>XP_013403881.1 uncharacterized protein LOC106169083 isoform X3 [Lingula anatina]											PF04087,Domain of unknown function (DUF389)									FUN_000387-T1	67.8805	1.8381	-0.134662	0.225144	0.410108	-0.178652	2.65169	0.164004	0.313887	3.57731	2.31996	3.77146	1.5036
FUN_000388-T1		6.4e-29|ACD54695.1 ankyrin repeat protein-like protein [Adineta vaga]	7.6e-06|ACD54639.1 VIP2 [Adineta vaga]																					FUN_000388-T1	3.55197	0.658199	-0.211254	0.145549	0.30729	NA	NA	NA	NA	0.614245	0.366765	0.471245	0.150773
FUN_000389-T1		2.7e-08|ACD54614.1 VIP2 [Adineta vaga]	2.7e-08|ACD54639.1 VIP2 [Adineta vaga]			GO:0005515									PF12796,Ankyrin repeats (3 copies)									FUN_000389-T1	2.75092	0.574138	-0.403158	0.00177882	0.0134383	NA	NA	NA	NA	1.06475	0.798828	0.235286	0.132742
FUN_000390-T1																								FUN_000390-T1	0.102372	0.0423281	0.00644272	0.835433	NA	NA	NA	NA	NA	0	0	0.0944148	0
FUN_000391-T1	HGT	4.3e-33|WP_111348563.1 NAD-dependent epimerase/dehydratase family protein [Spirosoma sp. HMF3257]<>RAI77690.1 NmrA family transcriptional regulator [Spirosoma sp. HMF3257]	1.3e-32|WP_072959744.1 SDR family oxidoreductase [Chryseobacterium arachidis]<>SHF99350.1 Uncharacterized conserved protein YbjT, contains NAD(P)-binding and DUF2867 domains [Chryseobacterium arachidis]	8.2e-32|OJW78340.1 hypothetical protein BGO59_30495 [Spirosoma sp. 48-14]											PF05368,NmrA-like family									FUN_000391-T1	0.328866	0.123481	0.0168031	0.803692	NA	NA	NA	NA	NA	0.0614035	0.0218148	0.0820958	0.023783
FUN_000392-T1		1.1e-16|ADW94593.1 glutamate receptor 1 [Adineta vaga]	1.5e-16|ACD54595.1 glutamate receptor GLR3.3-like protein [Adineta vaga]	1.2e-15|ACD54612.1 glutamate receptor-like protein [Adineta vaga]<>ADW94594.1 glutamate receptor 2 [Adineta vaga]											PF01094,Receptor family ligand binding region									FUN_000392-T1	0.592997	0.202215	-0.134092	0.0846587	NA	NA	NA	NA	NA	0.125487	0.0347826	0.0170484	0
FUN_000393-T1	HGT	6.9e-25|ACD54714.1 NHL repeat containing hypothetical protein RRC374-like protein [Adineta vaga]	2.9e-07|WP_118975964.1 T9SS C-terminal target domain-containing protein [Taibaiella koreensis]	2.5e-06|PDH42110.1 hypothetical protein CND83_02625 [Rhodothermaeota bacterium MED-G19]		GO:0005515									PF01436,NHL repeat									FUN_000393-T1	4.80648	0.763913	-0.0102849	0.946116	0.973123	NA	NA	NA	NA	0.381087	0.297509	0.41735	0.238071
FUN_000394-T1	HGT	2.4e-52|PRP79579.1 fibroin heavy chain precursor [Planoprotostelium fungivorum]	6.3e-45|XP_004339648.1 hypothetical protein ACA1_064190 [Acanthamoeba castellanii str. Neff]<>ELR17635.1 hypothetical protein ACA1_064190 [Acanthamoeba castellanii str. Neff]	2.0e-30|BAJ95721.1 predicted protein [Hordeum vulgare subsp. vulgare]		GO:0005515									PF00651,BTB/POZ domain									FUN_000394-T1	83.5984	1.92736	-0.676119	1.3891e-07	7.68038e-06	-0.894738	2.93672	5.65431e-08	2.76961e-06	5.27829	3.19273	3.42537	1.26725
FUN_000395-T1																								FUN_000395-T1	11.554	1.09878	-0.141899	0.351282	0.544468	-0.232075	0.284363	0.291693	0.461753	1.42516	1.11056	1.03392	0.89206
FUN_000396-T1																								FUN_000396-T1	0.692892	0.228629	0.0669345	0.429246	NA	NA	NA	NA	NA	0.0567055	0.0365196	0.121911	0.111618
FUN_000397-T1		7.1e-21|WP_026848203.1 hypothetical protein [Gemmatimonas phototrophica]<>AMW06067.1 hypothetical protein GEMMAAP_17300 [Gemmatimonas phototrophica]	2.6e-15|WP_062186592.1 hypothetical protein [Sphingopyxis sp. C-1]	1.1e-08|GAO80935.1 hypothetical protein SC1_04261 [Sphingopyxis sp. C-1]																				FUN_000397-T1	520.012	2.71685	-0.0796828	0.184177	0.359758	-0.102184	5.56125	0.118605	0.250492	81.4874	60.7048	78.0926	51.7586
FUN_000398-T1		5.7e-12|ACD54618.1 neuromedin U receptor 2 G-protein coupled receptor-like protein [Adineta vaga]				GO:0016021																		FUN_000398-T1	0.227084	0.0888741	0.0308734	0.572263	NA	NA	NA	NA	NA	0	0.0124625	0	0.0557972
FUN_000399-T1		3.5e-06|XP_013387346.1 growth hormone secretagogue receptor type 1 [Lingula anatina]				GO:0016021																		FUN_000399-T1	4.25189	0.720315	-0.126273	0.379526	0.571795	NA	NA	NA	NA	0.317397	0.500119	0.402623	0.202846
FUN_000400-T1	HGT	2.6e-109|WP_068504738.1 dockerin [Paenibacillus kribbensis]	1.9e-107|WP_007431524.1 hypothetical protein [Paenibacillus sp. Aloe-11]<>EHS56324.1 hypothetical protein WG8_3537 [Paenibacillus sp. Aloe-11]	1.4e-105|WP_094154249.1 dockerin [Paenibacillus kribbensis]<>ASR46450.1 dockerin [Paenibacillus kribbensis]																				FUN_000400-T1	23.7705	1.39394	-0.263275	0.0583743	0.164777	-0.37305	1.26132	0.0328329	0.102196	2.37395	1.48519	1.93873	0.891627
FUN_000401-T1																								FUN_000401-T1	7.00157	0.903175	0.0537676	0.725643	0.84207	NA	NA	NA	NA	3.14611	2.1024	3.20224	1.85905
FUN_000402-T1		4.0e-35|XP_022028930.1 uncharacterized protein LOC110930028 [Helianthus annuus]<>OTG31915.1 putative zinc finger (C3HC4-type RING finger) family protein [Helianthus annuus]	4.4e-34|XP_021864903.1 uncharacterized protein LOC110803676 [Spinacia oleracea]<>KNA16456.1 hypothetical protein SOVF_089170 [Spinacia oleracea]	9.8e-34|AAM53301.1 putative protein [Arabidopsis thaliana]<>AAN15691.1 putative protein [Arabidopsis thaliana]											PF13639,Ring finger domain	PF13768,von Willebrand factor type A domain								FUN_000402-T1	52.9036	1.73162	-0.0949735	0.404863	0.595167	-0.13699	2.30051	0.291869	0.461899	2.20026	2.66231	2.31164	2.07342
FUN_000403-T1		1.6e-07|ACD54743.1 galanin receptor GalR2-like protein [Adineta vaga]				GO:0016021																		FUN_000403-T1	5.27237	0.797432	-0.059196	0.693151	0.820286	NA	NA	NA	NA	0.402698	0.493071	0.341749	0.359146
FUN_000404-T1						GO:0005515																		FUN_000404-T1	6.77395	0.890642	0.0751977	0.588166	0.744549	NA	NA	NA	NA	0.279416	0.337343	0.450804	0.296877
FUN_000405-T1																								FUN_000405-T1	0.805605	0.256623	-0.132288	0.144169	NA	NA	NA	NA	NA	0.171661	0.197838	0	0.0987679
FUN_000406-T1		6.4e-33|OWF42667.1 hypothetical protein KP79_PYT04839 [Mizuhopecten yessoensis]	1.5e-29|XP_022321780.1 uncharacterized protein LOC111123619 isoform X1 [Crassostrea virginica]<>XP_022321781.1 uncharacterized protein LOC111123619 isoform X1 [Crassostrea virginica]	4.3e-29|XP_022321782.1 uncharacterized protein LOC111123619 isoform X2 [Crassostrea virginica]																				FUN_000406-T1	0.401249	0.146515	-0.0563269	0.329523	NA	NA	NA	NA	NA	0.147824	0.0651576	0	0
FUN_000407-T1		1.3e-21|ACC43957.1 TPRA_1 [Philodina roseola]	6.5e-21|ACD54705.1 TPR repeat containing protein-like protein [Adineta vaga]	1.4e-20|ACC43969.1 TPRA_2 [Philodina roseola]		GO:0006471	GO:0005515	GO:0003956							PF01129,NAD:arginine ADP-ribosyltransferase									FUN_000407-T1	7.12518	0.909833	-0.227737	0.140955	0.300834	NA	NA	NA	NA	0.348324	0.267629	0.276724	0.183298
FUN_000408-T1		1.0e-125|KYF84674.1 hypothetical protein BE18_37920, partial [Sorangium cellulosum]	1.1e-122|KFE64425.1 High-affinity leucine-specific transport system, periplasmic binding protein LivK [Hyalangium minutum]	3.5e-121|WP_052517816.1 hypothetical protein, partial [Archangium violaceum]	K10448	GO:0005515									PF01344,Kelch motif	PF13418,Galactose oxidase, central domain								FUN_000408-T1	11.1251	1.08369	-0.160523	0.293907	0.487528	-0.406235	0.341398	0.210941	0.372486	0.713657	0.189636	0.528441	0.162243
FUN_000409-T1																								FUN_000409-T1	2.60092	0.556414	-0.0417716	0.747827	0.856927	NA	NA	NA	NA	0.724837	0.632541	0.733568	0.361161
FUN_000410-T1	HGT	5.0e-106|ACD54686.1 NHL repeat containing cell surface protein-like protein [Adineta vaga]	2.0e-22|WP_009281632.1 T9SS C-terminal target domain-containing protein [Fibrisoma limi]<>CCH53048.1 Tripartite motif-containing protein 71 AltName: Full=Lin-41 homolog [Fibrisoma limi BUZ 3]	4.2e-20|RMA74064.1 gliding motility-associated-like protein [Pedobacter sp. CF523]		GO:0005515									PF01436,NHL repeat									FUN_000410-T1	19.9471	1.32112	0.0816933	0.582227	0.740392	0.118265	0.936043	0.581314	0.727094	2.52632	1.87761	3.17018	1.37518
FUN_000411-T1		4.2e-12|XP_021291544.1 nicotianamine synthase-like [Herrania umbratica]	4.2e-12|XP_022895757.1 nicotianamine synthase-like [Olea europaea var. sylvestris]	9.2e-12|XP_004488704.1 PREDICTED: nicotianamine synthase-like [Cicer arietinum]		GO:0030410	GO:0030418								PF03059,Nicotianamine synthase protein									FUN_000411-T1	3.80491	0.681685	-0.195492	0.178897	0.352931	NA	NA	NA	NA	0.533645	0.265158	0.353841	0.160334
FUN_000412-T1	HGT	1.9e-132|WP_104221077.1 DUF1254 domain-containing protein [Kaistia algarum]<>PPE77829.1 hypothetical protein C3941_21870 [Kaistia algarum]	9.5e-132|WP_121623244.1 DUF1254 domain-containing protein [Xanthobacter tagetidis]<>RLP78651.1 DUF1254 domain-containing protein [Xanthobacter tagetidis]	6.8e-130|WP_106458995.1 DUF1254 domain-containing protein [Aphanothece hegewaldii]<>PSF32498.1 hypothetical protein C7H19_21465 [Aphanothece hegewaldii CCALA 016]											PF06742,Protein of unknown function (DUF1214)	PF06863,Protein of unknown function (DUF1254)								FUN_000412-T1	55.7694	1.75411	0.369653	0.0103125	0.0482192	0.512474	2.36515	0.0117457	0.0486991	1.85351	3.75874	2.46048	5.28717
FUN_000413-T1		2.0e-30|OWF42667.1 hypothetical protein KP79_PYT04839 [Mizuhopecten yessoensis]	4.2e-28|EKC38932.1 hypothetical protein CGI_10002889 [Crassostrea gigas]	4.7e-27|XP_022321780.1 uncharacterized protein LOC111123619 isoform X1 [Crassostrea virginica]<>XP_022321781.1 uncharacterized protein LOC111123619 isoform X1 [Crassostrea virginica]																				FUN_000413-T1	5.48675	0.812027	-0.43621	0.00327931	0.0210429	NA	NA	NA	NA	0.68602	1.61249	0.396529	0.441083
FUN_000414-T1		5.0e-23|XP_020449420.1 macrophage-expressed gene 1 protein, partial [Monopterus albus]	3.2e-22|XP_026176485.1 macrophage-expressed gene 1 protein-like [Mastacembelus armatus]	4.0e-20|XP_019743681.1 PREDICTED: macrophage-expressed gene 1 protein [Hippocampus comes]											PF01823,MAC/Perforin domain									FUN_000414-T1	2.63551	0.560566	-0.0831445	0.522684	0.695055	NA	NA	NA	NA	0.297784	0.248787	0.25869	0.138899
FUN_000415-T1		1.2e-06|XP_009349351.1 PREDICTED: uncharacterized protein LOC103940893 [Pyrus x bretschneideri]	8.8e-05|XP_006812818.1 PREDICTED: uncharacterized protein LOC100367656 [Saccoglossus kowalevskii]	5.7e-04|GAV74188.1 LRAT domain-containing protein [Cephalotus follicularis]											PF04970,Lecithin retinol acyltransferase									FUN_000415-T1	5.5339	0.815172	0.415802	0.0059775	0.0324674	NA	NA	NA	NA	0.378319	0.238577	0.847057	0.346155
FUN_000416-T1		3.8e-49|XP_021379354.1 ileal sodium/bile acid cotransporter-like [Mizuhopecten yessoensis]<>OWF37933.1 Ileal sodium/bile acid cotransporter [Mizuhopecten yessoensis]	6.5e-49|XP_009054157.1 hypothetical protein LOTGIDRAFT_93838, partial [Lottia gigantea]<>ESO95075.1 hypothetical protein LOTGIDRAFT_93838, partial [Lottia gigantea]	6.5e-49|OWF37932.1 Ileal sodium/bile acid cotransporter [Mizuhopecten yessoensis]	K14343	GO:0016020	GO:0042981	GO:0005515							PF01758,Sodium Bile acid symporter family									FUN_000416-T1	48.9101	1.69819	-0.27287	0.019195	0.075232	-0.349387	2.17305	0.00988134	0.0430655	2.18557	1.45099	1.68922	1.11439
FUN_000417-T1		8.4e-241|ACD54620.1 multidrug resistance-associated protein-like protein [Adineta vaga]	1.1e-168|XP_014833175.1 PREDICTED: multidrug resistance-associated protein 4-like, partial [Poecilia mexicana]	2.5e-168|XP_022597103.1 multidrug resistance-associated protein 4-like [Seriola dumerili]		GO:0055085	GO:0016021	GO:0016887	GO:0005524	GO:0042626					PF00005,ABC transporter	PF00664,ABC transporter transmembrane region								FUN_000417-T1	14.5268	1.19108	-0.21817	0.145647	0.307432	-0.367734	0.553094	0.0787154	0.187641	0.529496	0.279808	0.351271	0.25002
FUN_000418-T1																								FUN_000418-T1	0.319779	0.120501	-0.0283462	0.659788	NA	NA	NA	NA	NA	0.0766635	0.13748	0.0511786	0.102682
FUN_000419-T1		5.2e-35|PIR20594.1 helicase [Deltaproteobacteria bacterium CG11_big_fil_rev_8_21_14_0_20_47_16]	1.1e-32|WP_055968591.1 DEAD/DEAH box helicase [Exiguobacterium sp. Leaf187]<>KQS19245.1 hypothetical protein ASF99_04990 [Exiguobacterium sp. Leaf187]	1.8e-32|WP_068699200.1 hypothetical protein [Paenibacillus yonginensis]<>ANS76492.1 hypothetical protein AWM70_19505 [Paenibacillus yonginensis]		GO:0016787	GO:0005524	GO:0003677							PF04851,Type III restriction enzyme, res subunit									FUN_000419-T1	68.1319	1.83968	-0.36958	0.00147857	0.0117483	-0.464587	2.70093	0.000727564	0.00638704	6.09364	3.16602	4.28629	2.26397
FUN_000420-T1		2.4e-26|ABL86689.1 putative gag protein [Philodina roseola]																						FUN_000420-T1	0.107378	0.044296	-2.06399e-05	0.999582	NA	NA	NA	NA	NA	0.00540385	0.00954716	0	0.0104085
FUN_000421-T1		3.1e-57|ARJ54455.1 GDSL esterase/lipase [Adineta vaga]	1.7e-20|ARJ54454.1 GDSL esterase/lipase [Adineta vaga]																					FUN_000421-T1	0.820326	0.260149	-0.101808	0.280097	NA	NA	NA	NA	NA	0.351336	0.0935958	0.123135	0.103415
FUN_000422-T1		5.0e-12|XP_022541431.1 uncharacterized protein LOC111196435 [Astyanax mexicanus]	5.0e-12|XP_022542777.1 uncharacterized protein LOC111197578 [Astyanax mexicanus]	2.0e-08|XP_021323163.1 uncharacterized protein LOC110438052 [Danio rerio]																				FUN_000422-T1	0.250736	0.0971657	-0.00051112	0.993256	NA	NA	NA	NA	NA	0.0157709	0.00505342	0.00548127	0.00538013
FUN_000423-T1	HGT	1.7e-20|PKN09165.1 hypothetical protein CVU73_04465 [Deltaproteobacteria bacterium HGW-Deltaproteobacteria-8]	1.1e-19|WP_061430976.1 tetratricopeptide repeat protein [Microcystis aeruginosa]	3.3e-19|WP_072924460.1 tetratricopeptide repeat protein [Microcystis aeruginosa]											PF00656,Caspase domain									FUN_000423-T1	32.3454	1.52304	-0.208476	0.109552	0.253282	-0.288317	1.60916	0.067724	0.169712	4.78065	3.84052	3.99384	2.83569
FUN_000424-T1		2.4e-44|ACC43940.1 low density lipoprotein receptor [Philodina roseola]	2.3e-42|ACC43983.1 low density lipoprotein receptor [Philodina roseola]	5.2e-15|XP_018016235.1 PREDICTED: sortilin-related receptor-like [Hyalella azteca]		GO:0005515									PF00057,Low-density lipoprotein receptor domain class A									FUN_000424-T1	5.13803	0.788029	-0.0212815	0.88579	0.941221	NA	NA	NA	NA	0.126729	0.113628	0.1374	0.0888583
FUN_000425-T1	HGT	4.9e-49|OMJ93244.1 hypothetical protein SteCoe_3822 [Stentor coeruleus]	3.0e-46|OMJ93243.1 hypothetical protein SteCoe_3821 [Stentor coeruleus]	4.2e-08|XP_001012667.2 polyubiquitin [Tetrahymena thermophila SB210]<>EAR92422.2 polyubiquitin [Tetrahymena thermophila SB210]		GO:0006471	GO:0003956								PF01129,NAD:arginine ADP-ribosyltransferase									FUN_000425-T1	287.296	2.45984	-0.668056	2.93063e-13	5.4568e-11	-0.760041	4.72142	1.51173e-14	2.74342e-12	27.5087	13.9173	16.7263	7.34036
FUN_000426-T1																								FUN_000426-T1	27.0394	1.44777	0.174821	0.190389	0.36762	0.214611	1.34558	0.177587	0.33093	3.42079	2.66953	3.74351	3.03807
FUN_000427-T1	HGT	1.1e-146|OGP75793.1 hypothetical protein A2W09_00650 [Deltaproteobacteria bacterium RBG_16_50_11]	2.8e-121|WP_092049707.1 VCBS repeat-containing protein [Planctomicrobium piriforme]<>SFI19880.1 FG-GAP repeat-containing protein [Planctomicrobium piriforme]	3.1e-120|PYM84966.1 VCBS repeat-containing protein [Candidatus Rokubacteria bacterium]		GO:0006471	GO:0003956								PF01129,NAD:arginine ADP-ribosyltransferase	PF13517,Repeat domain in Vibrio, Colwellia, Bradyrhizobium and Shewanella								FUN_000427-T1	58.8415	1.777	-0.234753	0.0307459	0.104873	-0.295585	2.45007	0.0152098	0.0586765	2.01759	1.3497	1.75853	0.993515
FUN_000428-T1	HGT	3.1e-50|WP_096553662.1 extracellular solute-binding protein [Nostoc sp. NIES-4103]<>BAZ49421.1 thiamine pyridinylase [Nostoc sp. NIES-4103]	7.3e-47|WP_073626138.1 extracellular solute-binding protein [Scytonema sp. HK-05]<>OKH60963.1 hypothetical protein NIES2130_00265 [Scytonema sp. HK-05]<>BAY46336.1 thiaminase-1 [Scytonema sp. HK-05]	5.6e-39|WP_050430656.1 extracellular solute-binding protein [Chondromyces crocatus]<>AKT38433.1 uncharacterized protein CMC5_025790 [Chondromyces crocatus]											PF13416,Bacterial extracellular solute-binding protein									FUN_000428-T1	530.782	2.72573	-0.770727	2.41403e-07	1.19629e-05	-1.29225	5.59257	1.85843e-11	1.97815e-09	63.8688	25.8511	36.9655	6.77237
FUN_000429-T1		2.8e-144|AEN94416.1 low density lipoprotein [Adineta vaga]	8.6e-125|ACC43983.1 low density lipoprotein receptor [Philodina roseola]	4.0e-122|ACC43940.1 low density lipoprotein receptor [Philodina roseola]											PF00008,EGF-like domain									FUN_000429-T1	0.841939	0.265275	-0.0508924	0.556696	NA	NA	NA	NA	NA	0.0407179	0.0274859	0.0304663	0.0251861
FUN_000430-T1																								FUN_000430-T1	0	0	NA	NA	NA	NA	NA	NA	NA	NA	NA	NA	NA
FUN_000431-T1	HGT	1.7e-42|WP_017983991.1 peptidase [Amycolatopsis methanolica]<>AIJ25150.1 secreted protein [Amycolatopsis methanolica 239]	2.9e-42|WP_027934844.1 peptidase [Amycolatopsis thermoflava]	8.3e-42|ROS42953.1 V8-like Glu-specific endopeptidase [Amycolatopsis eurytherma]		GO:0004252	GO:0006508								PF13365,Trypsin-like peptidase domain									FUN_000431-T1	2.46326	0.539485	0.0494187	0.705393	0.828625	NA	NA	NA	NA	0.16729	0.232116	0.267262	0.196005
FUN_000432-T1		4.2e-09|WP_069391502.1 SAM-dependent methyltransferase [Mycolicibacillus koreensis]<>ODR10201.1 SAM-dependent methyltransferase [Mycolicibacillus koreensis]	4.2e-09|WP_085302079.1 SAM-dependent methyltransferase [Mycolicibacillus koreensis]<>OSC35557.1 SAM-dependent methyltransferase [Mycolicibacillus koreensis]	7.9e-08|WP_116402500.1 SAM-dependent methyltransferase [Methylovirgula sp. 4M-Z18]<>RFB75663.1 SAM-dependent methyltransferase [Methylovirgula sp. 4M-Z18]		GO:0008168									PF03492,SAM dependent carboxyl methyltransferase									FUN_000432-T1	2.16684	0.500627	-0.0179914	0.883414	NA	NA	NA	NA	NA	0.521606	0.138491	0.502378	0.167169
FUN_000433-T1	HGT	1.9e-34|XP_008607005.1 hypothetical protein SDRG_03161, partial [Saprolegnia diclina VS20]<>EQC39733.1 hypothetical protein SDRG_03161, partial [Saprolegnia diclina VS20]	1.3e-32|XP_008607006.1 hypothetical protein SDRG_03162 [Saprolegnia diclina VS20]<>EQC39734.1 hypothetical protein SDRG_03162 [Saprolegnia diclina VS20]	8.2e-30|OQR84948.1 hypothetical protein ACHHYP_12535 [Achlya hypogyna]	K00682										PF13772,AIG2-like family									FUN_000433-T1	116.742	2.07093	-0.00981822	0.909722	0.954106	-0.0308307	3.4108	0.743372	0.842326	11.0381	8.07102	10.3774	7.36552
FUN_000434-T1																								FUN_000434-T1	0.106545	0.043969	-0.000851272	0.978102	NA	NA	NA	NA	NA	NA	NA	NA	NA
FUN_000435-T1		3.8e-55|ACC43969.1 TPRA_2 [Philodina roseola]	3.2e-54|ACC43957.1 TPRA_1 [Philodina roseola]	6.5e-47|ACD54597.1 TPR repeat containing protein-like protein [Adineta vaga]		GO:0005515									PF13181,Tetratricopeptide repeat	PF13424,Tetratricopeptide repeat								FUN_000435-T1	244.809	2.3906	-0.138729	0.132145	0.288153	-0.17413	4.4986	0.0787449	0.187686	7.27637	5.18951	6.54185	4.23176
FUN_000436-T1																								FUN_000436-T1	0	0	NA	NA	NA	NA	NA	NA	NA	NA	NA	NA	NA
FUN_000437-T1																								FUN_000437-T1	1.18124	0.338704	-0.0709751	0.508712	NA	NA	NA	NA	NA	NA	NA	NA	NA
FUN_000438-T1		2.9e-72|XP_013390144.1 metal tolerance protein 9 isoform X1 [Lingula anatina]	2.9e-72|XP_013390153.1 metal tolerance protein 9 isoform X2 [Lingula anatina]	9.2e-71|XP_013391193.1 metal tolerance protein 9-like [Lingula anatina]		GO:0006812	GO:0016021	GO:0008324	GO:0055085						PF01545,Cation efflux family	PF16916,Dimerisation domain of Zinc Transporter								FUN_000438-T1	124.169	2.0975	-0.245725	0.0100795	0.0474785	-0.295139	3.52216	0.00568225	0.0289207	11.985	6.77559	9.66242	5.21551
FUN_000439-T1	HGT	1.7e-62|XP_004344121.1 SPFH domain / Band 7 domain containing protein [Acanthamoeba castellanii str. Neff]<>ELR20718.1 SPFH domain / Band 7 domain containing protein [Acanthamoeba castellanii str. Neff]	6.1e-60|XP_004344100.1 SPFH domain / Band 7 domain containing protein [Acanthamoeba castellanii str. Neff]<>ELR20697.1 SPFH domain / Band 7 domain containing protein [Acanthamoeba castellanii str. Neff]	8.7e-14|PRP81599.1 prohibitin domain-containing protein [Planoprotostelium fungivorum]											PF01145,SPFH domain / Band 7 family									FUN_000439-T1	62.4498	1.80243	-0.190172	0.113296	0.259216	-0.252531	2.52853	0.0826709	0.194439	3.97773	3.93394	3.4563	2.86784
FUN_000440-T1	HGT	2.3e-14|PYJ03502.1 hypothetical protein DME25_12075, partial [Verrucomicrobia bacterium]	6.7e-14|PYV18308.1 hypothetical protein DMG21_05475 [Acidobacteria bacterium]	7.4e-13|OGP75793.1 hypothetical protein A2W09_00650 [Deltaproteobacteria bacterium RBG_16_50_11]											PF13517,Repeat domain in Vibrio, Colwellia, Bradyrhizobium and Shewanella									FUN_000440-T1	4.91619	0.772042	-0.360151	0.0148412	0.0624914	NA	NA	NA	NA	0.430226	0.342454	0.2069	0.149977
FUN_000441-T1		6.2e-71|SPR00082.1 unnamed protein product (mitochondrion) [Plasmodiophora brassicae]	6.2e-71|CEO95806.1 hypothetical protein PBRA_004519 [Plasmodiophora brassicae]	4.0e-70|CEO95761.1 hypothetical protein PBRA_004474 [Plasmodiophora brassicae]	K10594	GO:0004842	GO:0005515								PF00622,SPRY domain	PF00632,HECT-domain (ubiquitin-transferase)								FUN_000441-T1	21.2061	1.34647	-0.454438	0.00125626	0.0103724	-0.641817	1.11258	0.000224567	0.00262508	0.277093	0.168041	0.21039	0.0676166
FUN_000442-T1		9.6e-33|ACD54701.1 GCN5-related N-acetyltransferase-like protein [Adineta vaga]	8.4e-21|WP_014077384.1 N-acetyltransferase [Sphingobium sp. SYK-6]<>BAK67745.1 putative acetyltransferase [Sphingobium sp. SYK-6]	1.1e-20|WP_056687955.1 GNAT family N-acetyltransferase [Sphingobium sp. Leaf26]<>KQN04764.1 acetyltransferase [Sphingobium sp. Leaf26]		GO:0008080									PF00583,Acetyltransferase (GNAT) family									FUN_000442-T1	13.6214	1.16499	-0.181601	0.234343	0.42093	-0.337983	0.476732	0.158827	0.306871	2.25418	2.09689	2.0793	1.4329
FUN_000443-T1						GO:0008080									PF00583,Acetyltransferase (GNAT) family									FUN_000443-T1	20.1077	1.32444	-0.198395	0.176476	0.349788	-0.315988	0.978827	0.122328	0.256156	4.14208	1.85345	3.31879	1.39086
FUN_000444-T1																								FUN_000444-T1	0.106545	0.043969	-0.000851272	0.978102	NA	NA	NA	NA	NA	NA	NA	NA	NA
FUN_000445-T1	HGT																							FUN_000445-T1	2.16701	0.50065	-0.0454436	0.707629	NA	NA	NA	NA	NA	1.0795	0.796787	0.873702	0.523971
FUN_000446-T1		9.9e-21|WP_082006581.1 hypothetical protein [Sphingomonas sp. ERG5]	1.3e-20|SIO91038.1 Beta-lactamase [Nocardiopsis sp. JB363]	1.3e-20|WP_087103421.1 serine hydrolase [Nocardiopsis sp. JB363]											PF00144,Beta-lactamase									FUN_000446-T1	2.92529	0.593872	0.0782617	0.572333	0.733372	NA	NA	NA	NA	0.362492	0.317987	0.436924	0.303906
FUN_000447-T1		1.2e-115|WP_039599078.1 AMP-binding protein [Ralstonia sp. A12]<>KHK53717.1 AMP-binding protein [Ralstonia sp. A12]	2.0e-115|WP_064801578.1 AMP-binding protein [Ralstonia insidiosa]<>ANJ71316.1 AMP-binding protein [Ralstonia insidiosa]	2.0e-115|WP_109794918.1 AMP-binding protein [Rhizobiales bacterium]<>PJK30658.1 AMP-binding protein [Rhizobiales bacterium]	K23617	GO:0003824									PF00501,AMP-binding enzyme	PF13193,AMP-binding enzyme C-terminal domain								FUN_000447-T1	15.2507	1.21087	-0.0437205	0.768508	0.870925	-0.0862741	0.620819	0.676884	0.798328	0.845051	0.71271	0.820401	0.618708
FUN_000448-T1		2.0e-150|ORY26780.1 adenosylmethionine-8-amino-7-oxononanoate aminotransferase [Naematelia encephala]	1.5e-145|ORY79763.1 adenosylmethionine-8-amino-7-oxononanoate aminotransferase [Leucosporidium creatinivorum]	3.8e-138|ORY22902.1 pyridoxal phosphate-dependent transferase [Naematelia encephala]		GO:0005515	GO:0008483	GO:0003824	GO:0005576	GO:0030170	GO:0030414				PF00095,WAP-type (Whey Acidic Protein) 'four-disulfide core'	PF00202,Aminotransferase class-III								FUN_000448-T1	79.5717	1.90618	-0.25597	0.0119046	0.0535358	-0.312512	2.88554	0.0061178	0.0304037	1.30034	0.986221	1.08407	0.735157
FUN_000449-T1						GO:0005515																		FUN_000449-T1	2.43129	0.535457	-0.0233036	0.854129	0.923507	NA	NA	NA	NA	0.357582	0.188421	0.516289	0.0835474
FUN_000450-T1		3.6e-138|EKC19995.1 Long-chain-fatty-acid--CoA ligase 1 [Crassostrea gigas]	3.6e-138|XP_011434072.1 PREDICTED: long-chain-fatty-acid--CoA ligase 1 isoform X1 [Crassostrea gigas]	3.6e-138|XP_011434073.1 PREDICTED: long-chain-fatty-acid--CoA ligase 1 isoform X2 [Crassostrea gigas]<>XP_011434074.1 PREDICTED: long-chain-fatty-acid--CoA ligase 1 isoform X2 [Crassostrea gigas]	K01897	GO:0003824									PF00501,AMP-binding enzyme									FUN_000450-T1	224.787	2.3537	-0.0408536	0.529525	0.700217	-0.063925	4.35553	0.353921	0.526635	9.4895	9.00433	8.85566	8.10142
FUN_000451-T1		4.6e-88|KFH69483.1 hypothetical protein MVEG_04295 [Mortierella verticillata NRRL 6337]	6.0e-88|KFH63702.1 hypothetical protein MVEG_10395 [Mortierella verticillata NRRL 6337]	3.9e-87|KFH65236.1 hypothetical protein MVEG_08717 [Mortierella verticillata NRRL 6337]	K22614	GO:0005515									PF13516,Leucine Rich repeat									FUN_000451-T1	87.3118	1.94602	-0.222871	0.0261721	0.0937154	-0.273049	3.00131	0.0149496	0.0580165	5.19648	4.6771	4.37928	3.48927
FUN_000452-T1																								FUN_000452-T1	8.03363	0.955862	-0.207759	0.179238	0.353465	NA	NA	NA	NA	1.83046	1.41187	1.55945	0.81543
FUN_000453-T1		2.9e-93|BAJ96894.1 predicted protein [Hordeum vulgare subsp. vulgare]	2.5e-52|XP_019616203.1 PREDICTED: cAMP-regulated D2 protein-like [Branchiostoma belcheri]	7.1e-52|PVD20784.1 hypothetical protein C0Q70_18945 [Pomacea canaliculata]											PF00135,Carboxylesterase family									FUN_000453-T1	39.1494	1.60368	-0.374491	0.0108527	0.0501136	-0.592044	1.85599	0.00749744	0.0353252	7.98578	2.72425	5.17249	1.68157
FUN_000454-T1																								FUN_000454-T1	8.9787	0.999074	0.003468	0.98212	0.990056	NA	NA	NA	NA	0.635709	0.678463	1.04502	0.372367
FUN_000455-T1	HGT	1.0e-59|RKX45478.1 hypothetical protein DRP64_04660, partial [Verrucomicrobia bacterium]	2.0e-44|WP_057214915.1 hypothetical protein [Ensifer sp. Root127]<>KQW72506.1 hypothetical protein ASD03_30955 [Ensifer sp. Root127]	2.9e-43|WP_113152624.1 hypothetical protein [Rhizobiales bacterium]																				FUN_000455-T1	54.1144	1.74126	0.0286176	0.797717	0.889439	0.0135588	2.35685	0.914005	0.951703	3.00415	3.49837	3.28526	2.967
FUN_000456-T1		1.3e-22|ACD54802.1 glycosyltransferase family protein-like protein, partial [Adineta vaga]	8.8e-08|RNA29479.1 UDP-N-acetylglucosamine 2-epimerase [Brachionus plicatilis]																					FUN_000456-T1	0.0855713	0.0356583	-0.00471966	0.879084	NA	NA	NA	NA	NA	0	0.0558835	0	0
FUN_000457-T1		9.4e-82|XP_004342420.1 hypothetical protein CAOG_08251 [Capsaspora owczarzaki ATCC 30864]<>KJE98261.1 hypothetical protein CAOG_008251 [Capsaspora owczarzaki ATCC 30864]	3.8e-67|CEP02772.1 hypothetical protein PBRA_002739 [Plasmodiophora brassicae]<>SPQ94890.1 unnamed protein product (mitochondrion) [Plasmodiophora brassicae]	2.1e-57|KKK14085.1 hypothetical protein AOCH_000873 [Aspergillus ochraceoroseus]<>PTU24620.1 hypothetical protein P175DRAFT_0450354 [Aspergillus ochraceoroseus IBT 24754]	K22390	GO:0016787	GO:0046872	GO:0003993	GO:0005515						PF00149,Calcineurin-like phosphoesterase	PF14008,Iron/zinc purple acid phosphatase-like protein C	PF16656,Purple acid Phosphatase, N-terminal domain							FUN_000457-T1	0.919962	0.283293	0.20415	0.0151977	NA	NA	NA	NA	NA	0.00509225	0.00940231	0.112877	0.0852639
FUN_000458-T1		3.0e-35|XP_013403357.1 nucleoredoxin [Lingula anatina]	4.4e-34|XP_002741798.1 PREDICTED: nucleoredoxin-like [Saccoglossus kowalevskii]	1.3e-33|XP_020609917.1 nucleoredoxin-like [Orbicella faveolata]	K17609	GO:0045454									PF13905,Thioredoxin-like									FUN_000458-T1	128.644	2.11275	-0.00526274	0.947984	0.973936	-0.0262971	3.551	0.75948	0.853847	23.6181	20.5583	21.1595	20.664
FUN_000459-T1		1.7e-125|XP_004338424.1 prolyl aminopeptidase [Acanthamoeba castellanii str. Neff]<>ELR16411.1 prolyl aminopeptidase [Acanthamoeba castellanii str. Neff]	1.4e-122|XP_002111165.1 expressed hypothetical protein [Trichoplax adhaerens]<>EDV27169.1 expressed hypothetical protein [Trichoplax adhaerens]	1.4e-122|RDD45815.1 Proline iminopeptidase [Trichoplax sp. H2]	K01259	GO:0005737	GO:0006508	GO:0008233	GO:0004177						PF00561,alpha/beta hydrolase fold									FUN_000459-T1	176.482	2.24915	-0.0509887	0.497075	0.674501	-0.0752755	4.00313	0.35504	0.527733	15.8454	14.2584	14.0562	13.2416
FUN_000460-T1		1.5e-181|XP_019619118.1 PREDICTED: retinal dehydrogenase 2-like [Branchiostoma belcheri]	9.5e-181|XP_013785611.1 retinal dehydrogenase 1-like isoform X1 [Limulus polyphemus]	2.8e-180|XP_002592527.1 hypothetical protein BRAFLDRAFT_290739 [Branchiostoma floridae]<>EEN48538.1 hypothetical protein BRAFLDRAFT_290739 [Branchiostoma floridae]	K00128	GO:0016620	GO:0055114	GO:0016491							PF00171,Aldehyde dehydrogenase family									FUN_000460-T1	29.7609	1.488	-0.658559	7.02794e-07	2.95629e-05	-0.884404	1.5683	1.6612e-08	9.45476e-07	2.75295	1.66202	1.37532	0.857118
FUN_000461-T1	HGT																							FUN_000461-T1	31.0965	1.50646	-0.0953977	0.524065	0.695898	-0.170297	1.4915	0.466477	0.631399	7.64279	6.00961	7.76818	3.83367
FUN_000462-T1																								FUN_000462-T1	104.885	2.02484	0.109056	0.309287	0.503088	0.105757	3.30187	0.384393	0.555979	41.4292	29.1614	45.8977	29.3994
FUN_000463-T1		2.2e-79|XP_008274830.1 PREDICTED: von Willebrand factor A domain-containing protein 7-like [Stegastes partitus]	3.0e-76|XP_020496296.1 LOW QUALITY PROTEIN: von Willebrand factor A domain-containing protein 7-like [Labrus bergylta]	1.9e-75|XP_018547037.1 PREDICTED: von Willebrand factor A domain-containing protein 7-like [Lates calcarifer]																				FUN_000463-T1	187.355	2.27498	-0.550983	1.51858e-05	0.000353446	-0.724516	4.11159	4.36562e-06	0.00011252	8.73317	5.70891	5.93531	2.79863
FUN_000464-T1		1.1e-35|RNA10806.1 hypothetical protein BpHYR1_044175 [Brachionus plicatilis]	1.6e-31|RNA06755.1 apolipo L3-like [Brachionus plicatilis]	4.2e-24|RNA13496.1 hypothetical protein BpHYR1_029725 [Brachionus plicatilis]		GO:0042157	GO:0005576	GO:0008289	GO:0006869						PF05461,Apolipoprotein L									FUN_000464-T1	18.642	1.29319	-0.243503	0.0886844	0.219372	-0.357639	0.943636	0.0433556	0.124226	2.00891	2.12659	1.61024	1.32047
FUN_000465-T1																								FUN_000465-T1	1629.81	3.2124	0.0858078	0.342335	0.535888	0.07436	7.21021	0.428949	0.597141	597.482	531.884	593.911	554.322
FUN_000466-T1		1.4e-07|WP_090599207.1 alpha/beta hydrolase [Atribacteria bacterium JGI 0000014-F07]	1.8e-05|RCL73416.1 lysophospholipase [Flavobacteriales bacterium]	8.7e-05|WP_085523048.1 alpha/beta hydrolase [Tuberibacillus sp. Marseille-P3662]																				FUN_000466-T1	0	0	NA	NA	NA	NA	NA	NA	NA	0	0	0	0
FUN_000467-T1																								FUN_000467-T1	0.428905	0.155003	-0.050156	0.482605	NA	NA	NA	NA	NA	0.0575105	0.0507401	0.023155	0.0378391
FUN_000468-T1		3.2e-95|WP_036859038.1 adenosine kinase [Porticoccus hydrocarbonoclasticus]	4.8e-91|PCJ90250.1 adenosine kinase [Porticoccaceae bacterium]	8.2e-91|PCJ92366.1 adenosine kinase [Porticoccaceae bacterium]		GO:0016773	GO:0016301								PF00294,pfkB family carbohydrate kinase									FUN_000468-T1	2.13229	0.495862	-0.0852489	0.501397	NA	NA	NA	NA	NA	0.323788	0.0621173	0.156528	0.142537
FUN_000469-T1																								FUN_000469-T1	12.7631	1.13872	-0.25882	0.0904963	0.22236	-0.458429	0.45339	0.0436041	0.124688	1.42477	0.96712	0.695014	0.873153
FUN_000470-T1						GO:0016021																		FUN_000470-T1	6.5448	0.877648	0.00523795	0.972698	0.98513	NA	NA	NA	NA	0.645763	0.453642	0.580938	0.407318
FUN_000471-T1		3.6e-140|AEN94416.1 low density lipoprotein [Adineta vaga]	1.4e-133|ACC43940.1 low density lipoprotein receptor [Philodina roseola]	1.1e-130|ACC43983.1 low density lipoprotein receptor [Philodina roseola]		GO:0016021	GO:0005515								PF00008,EGF-like domain									FUN_000471-T1	8.35115	0.970865	-0.174404	0.252604	0.442514	NA	NA	NA	NA	0.329098	0.183825	0.261924	0.0873281
FUN_000472-T1		2.1e-55|GBC94983.1 hypothetical protein HRbin16_00769 [bacterium HR16]	2.4e-46|WP_015751684.1 hypothetical protein [Desulfohalobium retbaense]<>ACV68537.1 hypothetical protein Dret_1249 [Desulfohalobium retbaense DSM 5692]	1.8e-38|AGX88323.1 hypothetical protein Cenrod_2259 [Candidatus Symbiobacter mobilis CR]																				FUN_000472-T1	124.903	2.10003	-0.361472	0.000307867	0.00361098	-0.430181	3.53114	0.000136594	0.00180118	25.4043	20.8441	16.8101	15.6183
FUN_000473-T1		1.8e-85|XP_019853859.1 PREDICTED: uncharacterized protein LOC100636414 [Amphimedon queenslandica]	5.5e-82|WP_015184525.1 ADP-ribosylglycohydrolase family protein [Microcoleus sp. PCC 7113]<>AFZ20390.1 ADP-ribosylglycohydrolase [Microcoleus sp. PCC 7113]	4.3e-79|WP_073592587.1 ADP-ribosylglycohydrolase family protein [Phormidium ambiguum]<>OKH39333.1 ADP-ribosylglycohydrolase [Phormidium ambiguum IAM M-71]											PF03747,ADP-ribosylglycohydrolase									FUN_000473-T1	81.8537	1.91831	-0.144029	0.178138	0.351843	-0.187079	2.89046	0.13321	0.271497	6.09895	4.39021	5.61584	3.417
FUN_000474-T1		1.3e-29|WP_012473465.1 hypothetical protein [Candidatus Amoebophilus asiaticus]<>ACE06726.1 hypothetical protein Aasi_1435 [Candidatus Amoebophilus asiaticus 5a2]	1.8e-28|XP_021695053.1 uncharacterized protein LOC110674851 isoform X2 [Aedes aegypti]	2.7e-27|XP_021695054.1 uncharacterized protein LOC110674851 isoform X3 [Aedes aegypti]		GO:0005515									PF12796,Ankyrin repeats (3 copies)	PF13857,Ankyrin repeats (many copies)								FUN_000474-T1	257.66	2.41273	-0.69257	1.63843e-09	1.60193e-07	-0.857747	4.57188	1.14222e-10	1.06704e-08	5.94406	2.76005	4.24094	1.02792
FUN_000475-T1		3.7e-55|ACD54807.1 NAD(P)(+)-arginine ADP-ribosyltransferase-like protein [Adineta vaga]	1.9e-30|ACD54748.1 ADP-ribosyltransferase 1-like protein [Adineta vaga]	1.0e-20|WP_111179385.1 uracil-DNA glycosylase [Nonomuraea sp. KC333]<>PZG18799.1 uracil-DNA glycosylase [Nonomuraea sp. KC333]		GO:0006471	GO:0005515	GO:0003956							PF01129,NAD:arginine ADP-ribosyltransferase	PF13516,Leucine Rich repeat								FUN_000475-T1	50.5122	1.71191	-0.334998	0.0222612	0.0832306	-0.556396	2.2853	0.0103909	0.0446601	4.6211	1.59074	4.27932	0.579616
FUN_000476-T1	HGT	2.5e-54|ACD54807.1 NAD(P)(+)-arginine ADP-ribosyltransferase-like protein [Adineta vaga]	5.0e-31|ACD54748.1 ADP-ribosyltransferase 1-like protein [Adineta vaga]	9.5e-30|WP_111179385.1 uracil-DNA glycosylase [Nonomuraea sp. KC333]<>PZG18799.1 uracil-DNA glycosylase [Nonomuraea sp. KC333]		GO:0006471	GO:0005515	GO:0003956							PF01129,NAD:arginine ADP-ribosyltransferase	PF13516,Leucine Rich repeat								FUN_000476-T1	233.473	2.37009	-0.67736	8.20326e-09	6.68427e-07	-0.84865	4.42832	6.51288e-10	5.16829e-08	21.1301	9.70022	14.7657	3.77625
FUN_000477-T1						GO:0016021																		FUN_000477-T1	0.941851	0.288216	0.0270898	0.724043	NA	NA	NA	NA	NA	0.114656	0.0254355	0.130827	0.0409573
FUN_000478-T1	HGT																							FUN_000478-T1	0.0827813	0.0345407	0.00257421	0.933872	NA	NA	NA	NA	NA	NA	NA	NA	NA
FUN_000479-T1	HGT	7.5e-49|WP_071670662.1 hypothetical protein [Flavobacteriaceae bacterium UJ101]<>APD06754.1 hypothetical protein UJ101_01235 [Flavobacteriaceae bacterium UJ101]	7.1e-47|EFB42304.1 hypothetical protein pah_c012o015 [Parachlamydia acanthamoebae str. Hall's coccus]	7.1e-47|KIA78172.1 hypothetical protein DB43_EO00080 [Parachlamydia acanthamoebae]											PF03022,Major royal jelly protein									FUN_000479-T1	28.7252	1.47312	-0.388417	0.00335847	0.0214169	-0.534258	1.51015	0.000627552	0.00574132	3.37524	2.24055	2.39923	1.44276
FUN_000480-T1		8.7e-170|WP_112242178.1 transcriptional initiation protein Tat [Kribbella sp. NEAU-SW521]	1.7e-165|WP_020391698.1 hypothetical protein [Kribbella catacumbae]	5.5e-164|WP_116043313.1 transcriptional initiation protein Tat [Amycolatopsis palatopharyngis]		GO:0003824									PF07944,Beta-L-arabinofuranosidase, GH127									FUN_000480-T1	1103.34	3.0431	-0.289443	0.0122708	0.054711	-0.368085	6.64608	0.00570349	0.0289963	64.9018	53.7864	58.8351	32.8657
FUN_000481-T1		6.0e-89|XP_013321017.1 hypothetical protein PV05_00648 [Exophiala xenobiotica]<>KIW60433.1 hypothetical protein PV05_00648 [Exophiala xenobiotica]	3.9e-88|GAD91565.1 similar to aldo/keto reductase [Byssochlamys spectabilis No. 5]	1.9e-87|ORY15283.1 NADP-dependent oxidoreductase domain-containing protein [Clohesyomyces aquaticus]		GO:0055114	GO:0016491								PF00248,Aldo/keto reductase family									FUN_000481-T1	18.8539	1.29784	-0.275596	0.0710267	0.188593	-0.481794	0.917155	0.0517842	0.141404	2.2122	1.42077	1.32445	0.987897
FUN_000482-T1		7.4e-61|XP_001636382.1 predicted protein [Nematostella vectensis]<>EDO44319.1 predicted protein, partial [Nematostella vectensis]	2.0e-58|EHA99013.1 Ubiquitin carboxyl-terminal hydrolase 24 [Heterocephalus glaber]	1.4e-56|XP_015922706.1 ubiquitin carboxyl-terminal hydrolase 24 isoform X1 [Parasteatoda tepidariorum]		GO:0003950									PF00644,Poly(ADP-ribose) polymerase catalytic domain	PF01661,Macro domain								FUN_000482-T1	77.7432	1.89621	-0.189869	0.0653818	0.178277	-0.238971	2.87574	0.0365011	0.109861	2.20552	2.04879	2.0713	1.49812
FUN_000483-T1		8.8e-19|XP_018570258.1 baculoviral IAP repeat-containing protein 7-B [Anoplophora glabripennis]		2.4e-16|XP_013795608.1 PREDICTED: baculoviral IAP repeat-containing protein 7 [Apteryx australis mantelli]											PF00653,Inhibitor of Apoptosis domain	PF13920,Zinc finger, C3HC4 type (RING finger)								FUN_000483-T1	19.9074	1.3203	-0.112749	0.44576	0.631085	-0.19302	0.99393	0.369294	0.542095	2.00778	1.25574	1.92208	0.902019
FUN_000484-T1																								FUN_000484-T1	12.6718	1.13583	-0.267121	0.0832919	0.209933	-0.507416	0.378313	0.0493353	0.136541	2.14692	1.20848	1.89679	0.551742
FUN_000485-T1			2.2e-20|WP_107241808.1 thiopurine S-methyltransferase [Photobacterium frigidiphilum]<>PSU50194.1 thiopurine S-methyltransferase [Photobacterium frigidiphilum]	2.2e-20|WP_107253676.1 thiopurine S-methyltransferase [Photobacterium indicum]<>PSV47510.1 thiopurine S-methyltransferase [Photobacterium indicum]	K00569	GO:0008757									PF05724,Thiopurine S-methyltransferase (TPMT)									FUN_000485-T1	44.0426	1.65362	-0.0799982	0.480704	0.661246	-0.109297	2.05923	0.359396	0.532029	4.96577	4.04048	4.7287	3.18848
FUN_000486-T1																								FUN_000486-T1	5.24038	0.795211	-0.293975	0.0536023	0.155217	NA	NA	NA	NA	2.44706	1.65182	1.29931	1.07404
FUN_000487-T1		6.0e-218|ADD91475.1 hypothetical protein [Adineta vaga]	2.5e-216|ADD91467.1 cytosolic sialic acid 9-O-acetylesterase-like protein [Adineta vaga]	3.2e-110|XP_019629733.1 PREDICTED: sialate O-acetylesterase-like isoform X1 [Branchiostoma belcheri]	K05970										PF03629,Carbohydrate esterase, sialic acid-specific acetylesterase									FUN_000487-T1	628.204	2.79879	-0.184886	0.10169	0.240753	-0.238514	5.83413	0.06248	0.160421	42.2391	29.7794	37.0603	22.5432
FUN_000488-T1		4.3e-10|WP_108409506.1 T9SS C-terminal target domain-containing protein [Chryseobacterium sp. HMWF001]<>PTT76281.1 hypothetical protein DBR25_06450 [Chryseobacterium sp. HMWF001]	4.3e-10|WP_116547909.1 T9SS C-terminal target domain-containing protein [Chryseobacterium sp. HMWF035]<>PVV55209.1 hypothetical protein DD829_15445 [Chryseobacterium sp. HMWF035]	1.6e-09|SIS89365.1 Por secretion system C-terminal sorting domain-containing protein [Chryseobacterium gambrini]																				FUN_000488-T1	0.043064	0.0183109	0.00644272	0.835433	NA	NA	NA	NA	NA	0	0	0.0389186	0
FUN_000489-T1						GO:0003676																		FUN_000489-T1	0.386954	0.142062	-0.0125079	0.844861	NA	NA	NA	NA	NA	0.0267291	0.0418546	0.0307072	0.0340136
FUN_000490-T1	HGT	6.5e-08|WP_075067057.1 methyltransferase domain-containing protein [Candidatus Berkiella aquae]<>KRG20517.1 Methyltransferase domain protein [Candidatus Berkiella aquae]																						FUN_000490-T1	62.2785	1.80126	-0.00783223	0.949175	0.974497	-0.0297885	2.54358	0.841767	0.906909	7.69675	5.76969	6.47073	6.28882
FUN_000491-T1		2.4e-47|XP_022254939.1 sulfotransferase 1C2-like [Limulus polyphemus]	1.7e-45|XP_015906300.2 sulfotransferase 1C2 [Parasteatoda tepidariorum]	1.9e-44|XP_015923170.1 sulfotransferase 1 family member D1-like isoform X1 [Parasteatoda tepidariorum]	K01025	GO:0008146									PF00685,Sulfotransferase domain									FUN_000491-T1	35.2712	1.55956	0.0858812	0.478022	0.658881	0.083852	1.74641	0.512847	0.671106	3.24424	2.51051	3.50153	2.40172
FUN_000492-T1		6.1e-272|ACD54620.1 multidrug resistance-associated protein-like protein [Adineta vaga]	3.4e-190|XP_010771845.1 PREDICTED: multidrug resistance-associated protein 4 [Notothenia coriiceps]	3.4e-190|XP_024142478.1 multidrug resistance-associated protein 4-like [Oryzias melastigma]		GO:0055085	GO:0016021	GO:0016887	GO:0005524	GO:0042626					PF00005,ABC transporter	PF00664,ABC transporter transmembrane region								FUN_000492-T1	33.1529	1.53343	-0.178166	0.171726	0.343552	-0.245603	1.65793	0.118207	0.25019	0.882194	0.695177	0.600834	0.619382
FUN_000493-T1	HGT		1.7e-35|WP_098383387.1 aspartate/glutamate racemase family protein [Bacillus megaterium]<>PEW08402.1 aspartate racemase [Bacillus megaterium]	2.2e-35|WP_028400144.1 aspartate/glutamate racemase family protein [Bacillus panaciterrae]		GO:0036361	GO:0016855	GO:0006807	GO:0047661						PF01177,Asp/Glu/Hydantoin racemase									FUN_000493-T1	66.2073	1.82742	-0.216576	0.029288	0.101265	-0.271324	2.6436	0.00794327	0.0367267	7.51705	7.26103	6.61661	5.55634
FUN_000494-T1																								FUN_000494-T1	1.79335	0.446126	-0.285251	0.0165049	NA	NA	NA	NA	NA	1.00826	0.469828	0.379809	0.102491
FUN_000495-T1	HGT	2.9e-38|ACD54807.1 NAD(P)(+)-arginine ADP-ribosyltransferase-like protein [Adineta vaga]	1.6e-33|ACD54748.1 ADP-ribosyltransferase 1-like protein [Adineta vaga]	1.7e-22|WP_031512083.1 uracil-DNA glycosylase [Streptomyces sp. NRRL F-5123]		GO:0006471	GO:0003956								PF01129,NAD:arginine ADP-ribosyltransferase									FUN_000495-T1	128.095	2.11091	-0.162265	0.142453	0.302858	-0.209715	3.54768	0.103091	0.227063	7.57774	5.11456	6.05513	4.39241
FUN_000496-T1		1.6e-63|XP_022524968.1 transmembrane protease serine 9-like isoform X1 [Astyanax mexicanus]	1.6e-63|XP_022524969.1 transmembrane protease serine 9-like isoform X2 [Astyanax mexicanus]	2.7e-63|XP_015252439.1 PREDICTED: transmembrane protease serine 9-like [Cyprinodon variegatus]	K09640	GO:0004252	GO:0006508								PF00089,Trypsin									FUN_000496-T1	818.836	2.91373	0.0526011	0.544341	0.711817	0.0388334	6.20908	0.672642	0.796039	25.88	27.3862	25.9658	26.7332
FUN_000497-T1		4.0e-33|ACD54619.1 cysteine-rich secretory protein-2-like protein [Adineta vaga]	1.5e-32|XP_022075745.1 Golgi-associated plant pathogenesis-related protein 1-like isoform X1 [Acanthochromis polyacanthus]	1.5e-32|XP_022075746.1 Golgi-associated plant pathogenesis-related protein 1-like isoform X2 [Acanthochromis polyacanthus]		GO:0006508	GO:0005576	GO:0005515							PF00024,PAN domain	PF00188,Cysteine-rich secretory protein family	PF14295,PAN domain							FUN_000497-T1	190.253	2.28161	-0.183177	0.022431	0.0836799	-0.218186	4.11545	0.0116321	0.0483271	15.75	13.5686	12.2779	11.7238
FUN_000498-T1		4.6e-11|WP_009281632.1 T9SS C-terminal target domain-containing protein [Fibrisoma limi]<>CCH53048.1 Tripartite motif-containing protein 71 AltName: Full=Lin-41 homolog [Fibrisoma limi BUZ 3]	1.0e-10|WP_118975964.1 T9SS C-terminal target domain-containing protein [Taibaiella koreensis]	1.3e-10|WP_118975319.1 T9SS C-terminal target domain-containing protein [Taibaiella koreensis]																				FUN_000498-T1	0.469873	0.16728	-0.0199083	0.759191	NA	NA	NA	NA	NA	0.185837	0.0304519	0.160326	0
FUN_000499-T1						GO:0016021																		FUN_000499-T1	1.74468	0.438492	0.0720823	0.541329	NA	NA	NA	NA	NA	0.106075	0.148321	0.250776	0.0536142
FUN_000500-T1		8.9e-17|XP_014785202.1 PREDICTED: zinc metalloproteinase nas-15-like [Octopus bimaculoides]	9.9e-16|XP_019735411.1 PREDICTED: low choriolytic enzyme-like [Hippocampus comes]	1.7e-15|RNA43350.1 zinc metallo ase nas-15-like [Brachionus plicatilis]		GO:0006508	GO:0004222	GO:0008270	GO:0008237						PF01400,Astacin (Peptidase family M12A)									FUN_000500-T1	4.52748	0.742527	-0.215552	0.149477	0.312878	NA	NA	NA	NA	0.382599	0.61505	0.347175	0.30028
FUN_000501-T1		1.3e-62|XP_022028630.1 dynamin-related protein 4C-like [Helianthus annuus]<>OTG31595.1 putative dynamin related protein 4C [Helianthus annuus]	8.2e-60|XP_023764189.1 dynamin-related protein 4C-like [Lactuca sativa]<>PLY85181.1 hypothetical protein LSAT_9X94160 [Lactuca sativa]	1.2e-58|XP_022026966.1 dynamin-related protein 4C-like [Helianthus annuus]<>OTG31594.1 putative dynamin central domain-containing protein [Helianthus annuus]	K14754	GO:0003924	GO:0005515	GO:0005525							PF00350,Dynamin family	PF01031,Dynamin central region	PF02212,Dynamin GTPase effector domain	PF13516,Leucine Rich repeat						FUN_000501-T1	48.371	1.69347	-1.0667	6.55292e-19	2.81254e-16	-1.33038	2.24615	3.19435e-21	1.38672e-18	3.02879	1.60626	1.25553	0.560277
FUN_000502-T1		1.6e-105|ODN01860.1 Reticulocyte-binding protein 2 a [Orchesella cincta]	8.4e-102|ODM91066.1 GTP-binding protein A [Orchesella cincta]	6.0e-100|ODN01554.1 GTP-binding protein A [Orchesella cincta]		GO:0005525									PF01823,MAC/Perforin domain	PF01926,50S ribosome-binding GTPase								FUN_000502-T1	143.199	2.15896	-0.0679629	0.458396	0.642353	-0.0964543	3.72371	0.338322	0.511254	3.71999	3.92812	3.26416	3.6564
FUN_000503-T1	HGT	1.3e-100|WP_029445259.1 GMC family oxidoreductase [Cellulophaga baltica]<>AIZ40389.1 hypothetical protein M666_01600 [Cellulophaga baltica 18]	3.0e-100|WP_029447927.1 GMC family oxidoreductase [Cellulophaga baltica]	5.1e-100|WP_034666236.1 GMC family oxidoreductase [Cellulophaga sp. E6(2014)]<>KGK31367.1 hypothetical protein EL45_04985 [Cellulophaga sp. E6(2014)]		GO:0016614	GO:0055114								PF05199,GMC oxidoreductase									FUN_000503-T1	13.6346	1.16538	-0.462062	0.0021769	0.0155757	-0.761674	0.563994	0.000391419	0.00402509	0.844996	0.554425	0.520986	0.261999
FUN_000504-T1																								FUN_000504-T1	88.9485	1.95399	-0.383006	0.0029455	0.0194667	-0.51594	3.02637	0.00170698	0.0119521	78.4541	30.7842	58.4854	18.1221
FUN_000505-T1		9.7e-196|NP_595046.1 putative arylsulfatase [Schizosaccharomyces pombe]<>Q9C0V7.1 RecName: Full=Uncharacterized sulfatase PB10D8.02c<>CAC36911.1 arylsulfatase (predicted) [Schizosaccharomyces pombe]	5.3e-194|XP_018735593.1 arylsulfatase (predicted) [Sugiyamaella lignohabitans]<>ANB13116.1 arylsulfatase (predicted) [Sugiyamaella lignohabitans]		K01130	GO:0003824	GO:0008484								PF00884,Sulfatase									FUN_000505-T1	430.396	2.63488	-0.102602	0.290558	0.484359	-0.134464	5.28851	0.199605	0.35921	23.7902	17.6872	22.524	14.2499
FUN_000506-T1		5.6e-53|ACD54625.1 neuromedin U receptor 2-like protein [Adineta vaga]	1.6e-52|ACD54649.1 neuromedin U receptor 2-like protein [Adineta vaga]	2.5e-08|ACD54627.1 seven transmembrane helix receptor-like protein [Adineta vaga]																				FUN_000506-T1	1.67989	0.428118	-0.0491023	0.671987	NA	NA	NA	NA	NA	0.258515	0.224314	0.105756	0.24451
FUN_000507-T1		2.2e-249|AKC91351.1 glycoside hydrolase 10 [Adineta ricciae]	7.8e-170|AKC91350.1 glycoside hydrolase 10 [Adineta ricciae]	1.6e-69|OWU64746.1 hypothetical protein CBB60_008260, partial [Armatimonadetes bacterium Cent15-Ar3]	K01181	GO:0005975	GO:0004553								PF00331,Glycosyl hydrolase family 10	PF14200,Ricin-type beta-trefoil lectin domain-like								FUN_000507-T1	51.2584	1.71816	-0.156988	0.211346	0.393908	-0.217756	2.31643	0.158262	0.306265	3.73392	2.1716	3.57247	1.50565
FUN_000508-T1		1.2e-52|WP_009281632.1 T9SS C-terminal target domain-containing protein [Fibrisoma limi]<>CCH53048.1 Tripartite motif-containing protein 71 AltName: Full=Lin-41 homolog [Fibrisoma limi BUZ 3]	1.6e-52|OYZ02688.1 hypothetical protein B7Y37_02595 [Sphingobacteriia bacterium 28-36-52]	2.1e-52|OHC85009.1 hypothetical protein A2472_09660 [Sphingobacteriia bacterium RIFOXYC2_FULL_35_18]		GO:0005515									PF01436,NHL repeat									FUN_000508-T1	223.312	2.35085	-0.373402	0.00197439	0.0145173	-0.479419	4.36258	0.00083366	0.00707987	21.5169	17.7388	16.7563	11.0431
FUN_000509-T1	HGT	2.8e-56|RKP01666.1 hypothetical protein CXG81DRAFT_25633 [Caulochytrium protostelioides]	7.0e-47|O13716.2 RecName: Full=Glucan endo-1,3-alpha-glucosidase agn1; AltName: Full=Endo-1,3-alpha-glucanase agn1; Flags: Precursor<>AAT84064.1 endo-(1,3)-alpha-glucanase [Schizosaccharomyces pombe]	7.7e-46|ORY77293.1 glucan endo-1,3-alpha-glucosidase agn1 [Protomyces lactucaedebilis]		GO:0016787									PF03659,Glycosyl hydrolase family 71									FUN_000509-T1	47.1171	1.6823	-0.30347	0.0219541	0.082451	-0.420796	2.19708	0.0131618	0.0529486	3.48559	3.3269	3.19812	1.94128
FUN_000510-T1		1.9e-06|WP_093159639.1 hypothetical protein [Pseudoruegeria lutimaris]<>SDK47147.1 H-type lectin domain-containing protein [Pseudoruegeria lutimaris]	2.5e-06|WP_068312397.1 ATP synthase [Pseudoruegeria sabulilitoris]	3.7e-05|SNS18880.1 H-type lectin domain-containing protein [Tropicimonas sediminicola]		GO:0007155	GO:0030246								PF09458,H-type lectin domain									FUN_000510-T1	8.52795	0.979	-0.225659	0.144748	0.305996	NA	NA	NA	NA	3.40352	0.626108	2.27652	0.555003
FUN_000511-T1		4.2e-22|XP_004071145.1 trypsin-1 [Oryzias latipes]	6.0e-21|XP_024118637.1 trypsin-like [Oryzias melastigma]	1.0e-20|XP_026772402.1 transmembrane protease serine 9-like [Pangasianodon hypophthalmus]		GO:0004252	GO:0006508								PF00089,Trypsin									FUN_000511-T1	21.4956	1.3521	0.190461	0.19702	0.375697	0.272675	1.06832	0.201223	0.361202	2.42585	2.1173	4.09544	1.54159
FUN_000512-T1																								FUN_000512-T1	1.28162	0.358244	-0.104286	0.308335	NA	NA	NA	NA	NA	0.522159	0.515185	0.573412	0
FUN_000513-T1																								FUN_000513-T1	1.60886	0.41645	0.0666793	0.558655	NA	NA	NA	NA	NA	0.215864	0.110693	0.16178	0.233426
FUN_000514-T1																								FUN_000514-T1	5.50378	0.813166	-0.274693	0.0671712	0.181476	NA	NA	NA	NA	2.1756	2.49587	1.61369	0.90851
FUN_000515-T1	HGT	1.1e-52|KIV52175.1 GNAT family acetyltransferase [Aneurinibacillus migulanus]	1.1e-52|KIV54705.1 GNAT family acetyltransferase [Aneurinibacillus migulanus]	1.1e-52|WP_052520561.1 GNAT family N-acetyltransferase [Aneurinibacillus migulanus]																				FUN_000515-T1	5.47459	0.811212	0.00858956	0.955169	0.977158	NA	NA	NA	NA	0.598355	0.580197	0.496089	0.636049
FUN_000516-T1	HGT	1.5e-112|WP_019362686.1 isopenicillin N synthase family oxygenase [Pseudomonas fuscovaginae]<>SEI16025.1 Isopenicillin N synthase [Pseudomonas fuscovaginae]	2.5e-112|WP_010445579.1 isopenicillin N synthase family oxygenase [Pseudomonas fuscovaginae]	5.7e-112|WP_073633445.1 isopenicillin N synthase family oxygenase [Scytonema sp. HK-05]<>OKH56996.1 MFS transporter [Scytonema sp. HK-05]<>BAY49509.1 2OG-Fe(II) oxygenase [Scytonema sp. HK-05]		GO:0055114	GO:0016491								PF03171,2OG-Fe(II) oxygenase superfamily	PF14226,non-haem dioxygenase in morphine synthesis N-terminal								FUN_000516-T1	15.5645	1.21918	0.249707	0.105569	0.246845	0.434032	0.599692	0.0989925	0.220924	0.685797	1.15671	1.24723	1.18866
FUN_000517-T1		3.7e-21|XP_002672059.1 predicted protein [Naegleria gruberi]<>EFC39315.1 predicted protein [Naegleria gruberi]	8.8e-15|OAE22730.1 hypothetical protein AXG93_2035s1110 [Marchantia polymorpha subsp. ruderalis]	8.8e-15|PTQ49302.1 hypothetical protein MARPO_0003s0181 [Marchantia polymorpha]																				FUN_000517-T1	41.6459	1.62988	-0.492213	9.68957e-05	0.00152214	-0.642361	1.99545	3.52333e-05	0.000629085	2.558	1.45602	1.88087	0.670124
FUN_000518-T1		3.1e-92|AHL88987.1 cytochrome p450 3045C4 [Brachionus koreanus]	3.0e-87|ATW72307.1 cytochrome p450 CYP3045C16 [Brachionus calyciflorus]	5.6e-86|APA31887.1 cytochrome p450 09955, partial [Brachionus plicatilis]	K17861	GO:0005506	GO:0016705	GO:0055114	GO:0020037	GO:0008080					PF00067,Cytochrome P450	PF00583,Acetyltransferase (GNAT) family								FUN_000518-T1	32.5231	1.52534	-0.115427	0.348892	0.542257	-0.154293	1.60624	0.239108	0.404512	1.06348	1.02464	0.936864	0.818883
FUN_000519-T1		1.2e-17|ENH84509.1 nicotianamine synthase [Colletotrichum orbiculare MAFF 240422]	4.4e-17|OAD01915.1 hypothetical protein MUCCIDRAFT_156386 [Mucor circinelloides f. lusitanicus CBS 277.49]	5.7e-17|XP_018151530.1 Nicotianamine synthase [Colletotrichum higginsianum IMI 349063]<>CCF39139.1 nicotianamine synthase [Colletotrichum higginsianum]<>OBR03012.1 Nicotianamine synthase [Colletotrichum higginsianum IMI 349063]	K05953	GO:0030410	GO:0030418								PF03059,Nicotianamine synthase protein									FUN_000519-T1	8.31653	0.969254	-0.10788	0.485667	0.665324	NA	NA	NA	NA	1.06048	0.459596	0.835146	0.438772
FUN_000520-T1																								FUN_000520-T1	5.68478	0.825087	-0.286299	0.0567601	0.16168	NA	NA	NA	NA	1.85195	0.441961	0.931539	0.421776
FUN_000521-T1		4.7e-13|XP_017677708.1 PREDICTED: beta-mannosidase, partial [Lepidothrix coronata]	8.1e-13|XP_012428863.1 PREDICTED: beta-mannosidase [Taeniopygia guttata]	8.1e-13|XP_021387127.1 beta-mannosidase [Lonchura striata domestica]<>XP_021387128.1 beta-mannosidase [Lonchura striata domestica]<>XP_021387130.1 beta-mannosidase [Lonchura striata domestica]<>OWK55307.1 Beta-mannosidase [Lonchura striata domestica]																				FUN_000521-T1	0.602372	0.204763	0.015723	0.847258	NA	NA	NA	NA	NA	0.0549946	0.0732311	0.0602231	0.0784185
FUN_000522-T1		2.7e-100|XP_798406.2 PREDICTED: beta-mannosidase isoform X1 [Strongylocentrotus purpuratus]<>XP_011660980.1 PREDICTED: beta-mannosidase isoform X2 [Strongylocentrotus purpuratus]	6.7e-99|XP_022806823.1 beta-mannosidase-like isoform X1 [Stylophora pistillata]<>PFX33004.1 Beta-mannosidase [Stylophora pistillata]	6.7e-99|XP_022806841.1 beta-mannosidase-like isoform X3 [Stylophora pistillata]																				FUN_000522-T1	1.67358	0.427093	-0.0416857	0.725642	NA	NA	NA	NA	NA	0.139128	0.0689808	0.110413	0.0625833
FUN_000523-T1		3.3e-10|EJU01136.1 hypothetical protein DACRYDRAFT_22909 [Dacryopinax primogenitus]	6.9e-08|EJU01137.1 hypothetical protein DACRYDRAFT_108466 [Dacryopinax primogenitus]	1.0e-06|KDR81039.1 hypothetical protein GALMADRAFT_241663 [Galerina marginata CBS 339.88]																				FUN_000523-T1	3.44382	0.647757	-0.084831	0.534433	0.703987	NA	NA	NA	NA	0.996281	0.846506	0.788227	0.460805
FUN_000524-T1																								FUN_000524-T1	0.930246	0.285613	-0.146155	0.135281	NA	NA	NA	NA	NA	0.416274	0.40498	0.196785	0.0482886
FUN_000525-T1		6.5e-71|ACD54747.1 tetratricopeptide 2-like protein [Adineta vaga]	7.5e-67|ACI90376.1 TPR repeat containing protein-like protein [Philodina roseola]	2.0e-56|ACD54705.1 TPR repeat containing protein-like protein [Adineta vaga]		GO:0005576	GO:0009405	GO:0005515							PF03496,ADP-ribosyltransferase exoenzyme	PF13424,Tetratricopeptide repeat								FUN_000525-T1	4.19352	0.715462	0.01962	0.895069	0.946211	NA	NA	NA	NA	0.126864	0.126203	0.15424	0.0986592
FUN_000526-T1																								FUN_000526-T1	3.29801	0.633268	0.165955	0.227863	0.413452	NA	NA	NA	NA	0.301089	0.0425204	0.316308	0.189105
FUN_000527-T1		2.7e-120|XP_002118506.1 hypothetical protein TRIADDRAFT_62542, partial [Trichoplax adhaerens]<>EDV19007.1 hypothetical protein TRIADDRAFT_62542, partial [Trichoplax adhaerens]	6.1e-120|XP_002118739.1 hypothetical protein TRIADDRAFT_62755 [Trichoplax adhaerens]<>EDV18775.1 hypothetical protein TRIADDRAFT_62755 [Trichoplax adhaerens]	1.5e-118|XP_002116007.1 hypothetical protein TRIADDRAFT_60002 [Trichoplax adhaerens]<>EDV21407.1 hypothetical protein TRIADDRAFT_60002 [Trichoplax adhaerens]	K19360	GO:0005871	GO:0003777	GO:0005515							PF13374,Tetratricopeptide repeat	PF13424,Tetratricopeptide repeat								FUN_000527-T1	8.07143	0.957676	0.191646	0.215469	0.399242	NA	NA	NA	NA	0.218302	0.183261	0.247133	0.271413
FUN_000528-T1		2.7e-23|XP_022083456.1 uncharacterized protein LOC110975343 isoform X1 [Acanthaster planci]<>XP_022083465.1 uncharacterized protein LOC110975343 isoform X1 [Acanthaster planci]	2.7e-23|XP_022083476.1 uncharacterized protein LOC110975343 isoform X2 [Acanthaster planci]	5.1e-22|RMX38043.1 hypothetical protein pdam_00020147 [Pocillopora damicornis]		GO:0007165	GO:0005515								PF13676,TIR domain									FUN_000528-T1	154.766	2.19247	-0.457444	7.99862e-07	3.2828e-05	-0.528964	3.83865	2.14591e-07	8.84914e-06	12.7595	8.29029	9.85301	4.62066
FUN_000529-T1		1.2e-38|ENH85134.1 2og-fe oxygenase family [Colletotrichum orbiculare MAFF 240422]	2.0e-38|EXF78033.1 2OG-Fe(II)oxygenase [Colletotrichum fioriniae PJ7]	7.6e-38|KXH59246.1 2OG-Fe(II)oxygenase [Colletotrichum nymphaeae SA-01]		GO:0031418	GO:0005506	GO:0016705	GO:0055114	GO:0016491					PF13640,2OG-Fe(II) oxygenase superfamily									FUN_000529-T1	53.3928	1.73554	0.0470411	0.661242	0.798317	0.0312767	2.31973	0.786714	0.872113	4.98485	3.97518	5.70832	3.49275
FUN_000530-T1																								FUN_000530-T1	1191.9	3.0766	-0.0220177	0.710933	0.832627	-0.0417998	6.75607	0.523694	0.679715	349.498	323.954	340.028	294.554
FUN_000531-T1		9.2e-28|AEN94416.1 low density lipoprotein [Adineta vaga]	3.2e-20|ROT33878.1 uracil-DNA glycosylase [Micromonospora sp. HM5-17]	6.6e-18|WP_040840847.1 uracil-DNA glycosylase [Nocardia brevicatena]		GO:0006471	GO:0003956								PF01129,NAD:arginine ADP-ribosyltransferase	PF13385,Concanavalin A-like lectin/glucanases superfamily								FUN_000531-T1	5.39574	0.805891	-0.365459	0.0158812	0.065691	NA	NA	NA	NA	0.225633	0.117295	0.106572	0.0468637
FUN_000532-T1		1.4e-15|ACD54588.1 rhodopsin-like protein [Adineta vaga]	1.4e-15|ACD54607.1 rhodopsin-like protein [Adineta vaga]																					FUN_000532-T1	0.588665	0.201032	0.0422763	0.61946	NA	NA	NA	NA	NA	0.0803523	0.117193	0.251661	0.125739
FUN_000533-T1		6.5e-62|OQV25469.1 hypothetical protein BV898_00410 [Hypsibius dujardini]	9.4e-53|WP_045780675.1 hypothetical protein [Methylocucumis oryzae]<>KJV05105.1 hypothetical protein VZ94_20610 [Methylocucumis oryzae]	2.4e-40|XP_002670459.1 predicted protein [Naegleria gruberi]<>EFC37715.1 predicted protein [Naegleria gruberi]		GO:0055114	GO:0016491								PF01593,Flavin containing amine oxidoreductase									FUN_000533-T1	41.6023	1.62943	0.432188	0.000474442	0.00503744	0.519538	1.92335	0.000412311	0.00418742	1.64335	2.36654	2.08077	3.25272
FUN_000534-T1	HGT	3.7e-47|XP_004344598.1 spherulin, putative [Acanthamoeba castellanii str. Neff]<>ELR20855.1 spherulin, putative [Acanthamoeba castellanii str. Neff]	1.4e-46|P09350.1 RecName: Full=Spherulin-1A; Flags: Precursor<>AAA29982.1 spherulin 1a precursor [Physarum polycephalum]	5.3e-46|prf||1402254B spherulin 1b		GO:0030145	GO:0045735								PF00190,Cupin									FUN_000534-T1	0.983007	0.297324	-0.0671842	0.515543	NA	NA	NA	NA	NA	0.087351	0.0664496	0.0574033	0.0628656
FUN_000535-T1		3.1e-14|WP_093388876.1 hypothetical protein [Rugamonas rubra]<>SFM26615.1 hypothetical protein SAMN02982985_03391 [Rugamonas rubra]	3.1e-14|WP_099416038.1 hypothetical protein [Janthinobacterium sp. BJB412]<>PHV07120.1 hypothetical protein CSQ96_11170 [Janthinobacterium sp. BJB412]	1.0e-12|SDA55735.1 hypothetical protein SAMN03159349_01884 [Janthinobacterium sp. 551a]<>SFB47435.1 hypothetical protein SAMN03159300_105237 [Janthinobacterium sp. 344]																				FUN_000535-T1	26.4483	1.43852	0.384156	0.0065967	0.0348307	0.526953	1.23682	0.00616722	0.0305532	1.58758	2.56512	2.17379	3.37935
FUN_000536-T1																								FUN_000536-T1	677.965	2.83185	-0.20874	0.0625592	0.172927	-0.264301	5.93928	0.0378223	0.112596	149.792	92.9253	115.717	77.502
FUN_000537-T1		1.0e-10|RNA38956.1 UNC93 [Brachionus plicatilis]	2.9e-08|XP_016083372.1 PREDICTED: protein unc-93 homolog A [Ornithorhynchus anatinus]	2.9e-08|PIK61499.1 hypothetical protein BSL78_01512, partial [Apostichopus japonicus]																				FUN_000537-T1	2.69008	0.567036	-0.0284861	0.834667	0.911439	NA	NA	NA	NA	0.633987	0.814	0.540381	0.582294
FUN_000538-T1		4.0e-56|OXA61044.1 UNC93-like protein [Folsomia candida]	4.0e-56|XP_021944765.1 UNC93-like protein [Folsomia candida]	6.8e-56|XP_013782499.1 protein unc-93 homolog A-like [Limulus polyphemus]																				FUN_000538-T1	9.43354	1.01843	-0.0551819	0.721355	0.839933	NA	NA	NA	NA	0.312266	0.608171	0.26296	0.496341
FUN_000539-T1		5.1e-15|XP_026831352.1 uncharacterized protein LOC105286978 isoform X1 [Ooceraea biroi]	4.3e-14|RLU25986.1 hypothetical protein DMN91_002149 [Ooceraea biroi]	9.0e-12|XP_019859492.1 PREDICTED: uncharacterized protein LOC109587710 [Amphimedon queenslandica]																				FUN_000539-T1	4.86723	0.768433	-0.241433	0.10505	0.246084	NA	NA	NA	NA	0.230898	0.142696	0.111396	0.105833
FUN_000540-T1																								FUN_000540-T1	2.72068	0.570622	-0.0412323	0.764373	0.868568	NA	NA	NA	NA	0.150491	0.103384	0.126185	0.0872609
FUN_000541-T1		1.3e-37|XP_004582211.1 PREDICTED: glutathione S-transferase Mu 1-like isoform X1 [Ochotona princeps]	4.1e-36|XP_015780030.1 PREDICTED: glutathione S-transferase Mu 3-like [Acropora digitifera]		K00799	GO:0004364	GO:0005515								PF02798,Glutathione S-transferase, N-terminal domain	PF14497,Glutathione S-transferase, C-terminal domain								FUN_000541-T1	83.6184	1.92746	-0.447577	3.59741e-05	0.000687527	-0.541564	2.97051	1.39572e-05	0.000298562	12.0355	10.8669	9.42496	5.86808
FUN_000542-T1	HGT	3.0e-18|PIV58652.1 hypothetical protein COS14_08455 [Bacteroidetes bacterium CG02_land_8_20_14_3_00_31_25]	3.0e-18|PIX32611.1 hypothetical protein COZ59_13100, partial [Bacteroidetes bacterium CG_4_8_14_3_um_filter_31_14]	3.0e-18|PIY02190.1 hypothetical protein COZ21_15445 [Bacteroidetes bacterium CG_4_10_14_3_um_filter_31_20]		GO:0016787	GO:0006355	GO:0003677							PF00292,'Paired box' domain	PF02230,Phospholipase/Carboxylesterase								FUN_000542-T1	1.84749	0.454462	0.0168324	0.892489	NA	NA	NA	NA	NA	0.0754204	0.142773	0.116979	0.136025
FUN_000543-T1		1.7e-06|OJW76862.1 hypothetical protein BGO59_21775 [Spirosoma sp. 48-14]	3.8e-06|SOD82144.1 Fungalysin metallopeptidase (M36) [Spirosoma fluviale]	4.2e-05|WP_020595343.1 hypothetical protein [Spirosoma panaciterrae]																				FUN_000543-T1	13.3557	1.15702	-0.0163476	0.915166	0.956783	-0.0484884	0.468124	0.84423	0.908489	0.830737	0.742996	1.08142	0.478512
FUN_000544-T1		2.0e-16|AEN94405.1 hypothetical protein [Adineta vaga]																						FUN_000544-T1	4.11212	0.708601	-0.0265744	0.857289	0.925091	NA	NA	NA	NA	0.507221	0.579992	0.448555	0.389853
FUN_000545-T1		1.2e-11|XP_013194365.1 PREDICTED: tRNA 2'-phosphotransferase 1 [Amyelois transitella]	1.5e-11|XP_017957943.1 PREDICTED: tRNA 2'-phosphotransferase 1 [Drosophila navojoa]	2.0e-11|XP_001984354.1 GH16409 [Drosophila grimshawi]<>EDV96702.1 GH16409 [Drosophila grimshawi]		GO:0016772	GO:0006388								PF01885,RNA 2'-phosphotransferase, Tpt1 / KptA family									FUN_000545-T1	52.9721	1.73217	-0.33553	0.00444804	0.026302	-0.42699	2.2895	0.00224022	0.0145621	6.70278	4.15276	5.27666	2.7254
FUN_000546-T1		5.7e-34|6GH9_A Chain A, USP15 catalytic domain in complex with small molecule<>6GH9_B Chain B, USP15 catalytic domain in complex with small molecule<>6GHA_A Chain A, USP15 catalytic domain structure	9.7e-34|OAD00670.1 hypothetical protein MUCCIDRAFT_14515, partial [Mucor circinelloides f. lusitanicus CBS 277.49]	2.2e-33|XP_018081269.1 PREDICTED: ubiquitin carboxyl-terminal hydrolase 2-like isoform X2 [Xenopus laevis]		GO:0006511	GO:0016579	GO:0036459							PF00443,Ubiquitin carboxyl-terminal hydrolase									FUN_000546-T1	120.396	2.0842	-0.905448	4.15246e-12	6.3729e-10	-1.20722	3.51177	4.68785e-13	6.36742e-11	12.278	7.39676	6.35588	2.40627
FUN_000547-T1	HGT	9.2e-32|XP_020432193.1 hypothetical protein PPL_06895 [Heterostelium album PN500]<>EFA80073.1 hypothetical protein PPL_06895 [Heterostelium album PN500]				GO:0005515																		FUN_000547-T1	107.686	2.03617	-0.872522	2.61105e-15	7.34663e-13	-1.05101	3.35529	4.95473e-16	1.14269e-13	13.9424	7.69827	8.33138	2.63009
FUN_000548-T1		1.3e-141|XP_015752250.1 PREDICTED: probable cysteine desulfurase [Acropora digitifera]	5.0e-138|XP_019646573.1 PREDICTED: uncharacterized protein LOC109487062 [Branchiostoma belcheri]	6.6e-138|RMX49723.1 hypothetical protein pdam_00008615, partial [Pocillopora damicornis]		GO:0003824									PF00266,Aminotransferase class-V	PF14555,UBA-like domain								FUN_000548-T1	198.175	2.29923	-1.04994	1.13015e-23	8.41732e-21	-1.23236	4.20491	1.50815e-25	9.5401e-23	12.7171	8.35304	6.51917	2.59052
FUN_000549-T1		1.7e-20|RJP39571.1 hypothetical protein C4547_03465 [Phycisphaerales bacterium]	5.1e-12|OFX36453.1 hypothetical protein A2X08_14650 [Bacteroidetes bacterium GWA2_32_17]	1.1e-11|RMD99123.1 hypothetical protein D6812_12175 [Deltaproteobacteria bacterium]																				FUN_000549-T1	17.0254	1.25588	-0.579255	0.000140717	0.00203157	-1.00124	0.837562	2.56345e-05	0.000490959	3.88858	1.55162	2.48743	0.369722
FUN_000550-T1						GO:0055114	GO:0016491								PF08030,Ferric reductase NAD binding domain									FUN_000550-T1	40.0846	1.61368	0.553481	6.11243e-05	0.00105583	0.738627	1.87928	3.50019e-05	0.000626468	2.31116	6.78551	2.61134	12.509
FUN_000551-T1		1.3e-21|ACI90362.1 hypothetical protein [Philodina roseola]				GO:0016021	GO:0007186	GO:0004930							PF00001,7 transmembrane receptor (rhodopsin family)									FUN_000551-T1	2.20269	0.505515	-0.125773	0.322235	NA	NA	NA	NA	NA	0.333274	0.108688	0.17647	0.112145
FUN_000552-T1	HGT	2.3e-101|PKY25940.1 hypothetical protein RhiirB3_528242 [Rhizophagus irregularis]	3.0e-101|PKY39744.1 hypothetical protein RhiirA4_352326 [Rhizophagus irregularis]	4.0e-101|EXX56025.1 hypothetical protein RirG_219860 [Rhizophagus irregularis DAOM 197198w]											PF12449,Protein of unknown function (DUF3684)									FUN_000552-T1	38.1668	1.59292	0.156466	0.184223	0.35982	0.153824	1.85721	0.214394	0.376244	0.728416	0.417841	0.819138	0.47196
FUN_000553-T1																								FUN_000553-T1	1.96844	0.472528	0.157595	0.20173	NA	NA	NA	NA	NA	0.161265	0.217301	0.38218	0.398185
FUN_000554-T1																								FUN_000554-T1	1.00566	0.302257	-0.119786	0.203565	NA	NA	NA	NA	NA	0.381104	0.326764	0.229063	0.208426
FUN_000555-T1		2.4e-15|GBB94211.1 hypothetical protein RclHR1_02310017 [Rhizophagus clarus]	4.6e-14|WP_020613831.1 hypothetical protein [Sediminispirochaeta bajacaliforniensis]	1.8e-13|OJV21607.1 hypothetical protein BGO30_02605 [Bacteroidetes bacterium 41-46]		GO:0006629									PF01734,Patatin-like phospholipase									FUN_000555-T1	172.324	2.23886	0.0883582	0.252385	0.442171	0.0729658	3.97438	0.377447	0.549973	7.7773	8.47595	7.28068	9.19806
FUN_000556-T1	HGT	5.2e-50|RHY17791.1 hypothetical protein DYB36_009969 [Aphanomyces astaci]	6.7e-50|XP_009837624.1 hypothetical protein H257_12194 [Aphanomyces astaci]<>ETV72838.1 hypothetical protein H257_12194 [Aphanomyces astaci]		K00461	GO:0020037	GO:0016705	GO:0016702	GO:0005506	GO:0046872	GO:0055114				PF00067,Cytochrome P450	PF00305,Lipoxygenase								FUN_000556-T1	825.34	2.91716	0.00811007	0.863493	0.9287	-0.0125327	6.22705	0.813483	0.889496	18.6565	17.9519	17.6788	17.2335
FUN_000557-T1	HGT	5.1e-14|WP_090885133.1 hypothetical protein [Pedobacter rhizosphaerae]<>SER74864.1 gliding motility-associated C-terminal domain-containing protein [Pedobacter rhizosphaerae]	2.2e-12|WP_009281632.1 T9SS C-terminal target domain-containing protein [Fibrisoma limi]<>CCH53048.1 Tripartite motif-containing protein 71 AltName: Full=Lin-41 homolog [Fibrisoma limi BUZ 3]	1.4e-11|WP_048892992.1 hypothetical protein [Mycobacterium heckeshornense]<>PIJ37074.1 hypothetical protein BMW24_005235 [Mycobacterium heckeshornense]																				FUN_000557-T1	7.95307	0.951972	-0.285865	0.0600887	0.16824	NA	NA	NA	NA	0.903516	0.606925	0.488226	0.378816
FUN_000558-T1						GO:0008528	GO:0016021								PF10324,Serpentine type 7TM GPCR chemoreceptor Srw									FUN_000558-T1	0.56736	0.195169	0.100021	0.193734	NA	NA	NA	NA	NA	0.0121983	0.0123625	0.0325099	0.11744
FUN_000559-T1	HGT	4.3e-43|ACD54714.1 NHL repeat containing hypothetical protein RRC374-like protein [Adineta vaga]	2.5e-27|WP_081720489.1 T9SS C-terminal target domain-containing protein [Sediminibacterium sp. C3]	5.7e-27|PDH42110.1 hypothetical protein CND83_02625 [Rhodothermaeota bacterium MED-G19]		GO:0005515									PF01436,NHL repeat									FUN_000559-T1	5.15271	0.789066	-0.133622	0.361012	0.553921	NA	NA	NA	NA	0.75501	0.394594	0.444188	0.28053
FUN_000560-T1		1.1e-132|XP_014661428.1 PREDICTED: uncharacterized protein LOC106804667 isoform X1 [Priapulus caudatus]	4.3e-126|XP_022109890.1 uncharacterized protein LOC110989653 [Acanthaster planci]	4.7e-125|RMX49723.1 hypothetical protein pdam_00008615, partial [Pocillopora damicornis]		GO:0003824									PF00266,Aminotransferase class-V									FUN_000560-T1	59.7275	1.78339	-0.235557	0.0515651	0.151062	-0.31073	2.46223	0.034981	0.106975	1.63309	1.38835	1.45833	0.937723
FUN_000561-T1		1.6e-19|ACD54614.1 VIP2 [Adineta vaga]	1.6e-19|ACD54639.1 VIP2 [Adineta vaga]	2.2e-05|ACD54695.1 ankyrin repeat protein-like protein [Adineta vaga]		GO:0005515									PF12796,Ankyrin repeats (3 copies)									FUN_000561-T1	43.9364	1.6526	-0.486291	0.000273005	0.0032997	-0.668431	2.05205	0.000113223	0.00156281	6.01565	3.45749	4.46684	1.51338
FUN_000562-T1		1.3e-28|XP_005837343.1 hypothetical protein GUITHDRAFT_67286 [Guillardia theta CCMP2712]<>EKX50363.1 hypothetical protein GUITHDRAFT_67286 [Guillardia theta CCMP2712]	2.2e-28|XP_005820544.1 hypothetical protein GUITHDRAFT_81277, partial [Guillardia theta CCMP2712]<>EKX33564.1 hypothetical protein GUITHDRAFT_81277, partial [Guillardia theta CCMP2712]	1.1e-27|XP_005827576.1 hypothetical protein GUITHDRAFT_39314, partial [Guillardia theta CCMP2712]<>EKX40596.1 hypothetical protein GUITHDRAFT_39314, partial [Guillardia theta CCMP2712]		GO:0016567	GO:0006468	GO:0004842	GO:0005524	GO:0004672					PF04564,U-box domain	PF07714,Protein tyrosine kinase								FUN_000562-T1	20.8213	1.33888	-0.501082	0.000388348	0.00432841	-0.723015	1.07964	4.67276e-05	0.000783157	1.62631	1.27083	1.03813	0.612904
FUN_000563-T1																								FUN_000563-T1	42.6821	1.6403	-0.264828	0.0210759	0.0802686	-0.323725	2.01522	0.00894876	0.0401552	12.9976	11.7378	9.80072	8.24414
FUN_000564-T1		2.7e-180|RNA30370.1 NACHT and WD repeat domain-containing 2-like, partial [Brachionus plicatilis]	2.5e-178|RNA01612.1 NACHT and WD repeat domain-containing 2-like, partial [Brachionus plicatilis]	7.5e-159|XP_009067252.1 hypothetical protein LOTGIDRAFT_135306 [Lottia gigantea]<>ESO82088.1 hypothetical protein LOTGIDRAFT_135306 [Lottia gigantea]		GO:0005515									PF05729,NACHT domain	PF13271,Domain of unknown function (DUF4062)								FUN_000564-T1	104.042	2.02136	-0.130141	0.16947	0.340862	-0.165602	3.24286	0.118258	0.25019	1.8765	1.51246	1.71443	1.17988
FUN_000565-T1		9.6e-18|NP_001090638.1 desert hedgehog protein precursor [Xenopus tropicalis]<>AAI25726.1 dhh protein [Xenopus tropicalis]<>OCA46383.1 hypothetical protein XENTR_v90006208mg [Xenopus tropicalis]<>ATO96400.1 desert hedgehog, partial [synthetic construct]		1.5e-15|KRT83295.1 hypothetical protein AMK59_3366, partial [Oryctes borbonicus]		GO:0007267	GO:0006508	GO:0008233	GO:0007275						PF01079,Hint module									FUN_000565-T1	66.6751	1.83043	-0.474152	7.42274e-05	0.00122866	-0.600534	2.63773	3.09763e-05	0.000571037	9.5772	6.70916	7.26437	3.37012
FUN_000566-T1		2.4e-41|ACD54695.1 ankyrin repeat protein-like protein [Adineta vaga]	1.2e-24|ACD54639.1 VIP2 [Adineta vaga]	2.6e-24|ACD54614.1 VIP2 [Adineta vaga]		GO:0005515									PF12796,Ankyrin repeats (3 copies)									FUN_000566-T1	28.476	1.46947	-0.529054	0.000118964	0.00178045	-0.739604	1.47503	3.69719e-05	0.000654322	2.85463	2.18674	1.71596	1.11084
FUN_000567-T1																								FUN_000567-T1	35.7723	1.56552	-0.302246	0.0369161	0.119758	-0.468111	1.70276	0.0266992	0.0882552	10.5521	9.91046	8.84608	5.62748
FUN_000568-T1	HGT	8.4e-33|KDD77127.1 hypothetical protein H632_c13p3 [Helicosporidium sp. ATCC 50920]	2.1e-31|GAQ81565.1 hypothetical protein KFL_000840080 [Klebsormidium nitens]	5.9e-18|XP_005819385.1 hypothetical protein GUITHDRAFT_121410 [Guillardia theta CCMP2712]<>EKX32405.1 hypothetical protein GUITHDRAFT_121410 [Guillardia theta CCMP2712]											PF05050,Methyltransferase FkbM domain									FUN_000568-T1	2.62412	0.559202	0.0194753	0.881008	0.93831	NA	NA	NA	NA	0.181556	0.200013	0.242041	0.152936
FUN_000569-T1																								FUN_000569-T1	11.9647	1.11276	-0.584771	0.0001351	0.00197183	NA	NA	NA	NA	1.21175	1.78321	0.708288	0.613464
FUN_000570-T1		1.5e-61|WP_102917187.1 glycine amidinotransferase [Streptomyces eurocidicus]<>PNE34147.1 glycine amidinotransferase [Streptomyces eurocidicus]	7.5e-61|WP_029125920.1 glycine amidinotransferase [Salinispora tropica]	1.3e-60|WP_095581290.1 glycine amidinotransferase [Streptomyces albireticuli]<>PAU48306.1 glycine amidinotransferase [Streptomyces albireticuli]	K00613																			FUN_000570-T1	31.1336	1.50696	-0.251989	0.0660953	0.179527	-0.368426	1.60234	0.0375299	0.112077	1.38711	0.88652	1.15835	0.646558
FUN_000571-T1		3.4e-105|XP_004363939.1 nucleotide pyrophosphatase/phosphodiesterase [Capsaspora owczarzaki ATCC 30864]<>KJE92073.1 nucleotide pyrophosphatase/phosphodiesterase [Capsaspora owczarzaki ATCC 30864]	7.0e-103|XP_015775723.1 PREDICTED: probable inactive purple acid phosphatase 2 [Acropora digitifera]	3.8e-101|XP_022792001.1 probable inactive purple acid phosphatase 2 isoform X2 [Stylophora pistillata]	K22390	GO:0016787	GO:0046872	GO:0003993							PF00149,Calcineurin-like phosphoesterase	PF14008,Iron/zinc purple acid phosphatase-like protein C	PF16656,Purple acid Phosphatase, N-terminal domain							FUN_000571-T1	137.462	2.14133	-0.200814	0.106692	0.24853	-0.270106	3.64421	0.0778765	0.186197	9.14944	5.54052	7.26053	4.47948
FUN_000572-T1	HGT	1.3e-44|WP_088317022.1 N-acetylmuramoyl-L-alanine amidase [Kineosporia sp. R_H_3]	5.4e-43|WP_107768418.1 N-acetylmuramoyl-L-alanine amidase [Nocardioides terrigena]	7.8e-42|WP_106819216.1 N-acetylmuramoyl-L-alanine amidase [Janibacter sp. Marseille-P4121]		GO:0008745	GO:0009253								PF01510,N-acetylmuramoyl-L-alanine amidase									FUN_000572-T1	573.299	2.75914	-0.400145	0.000528826	0.00543926	-0.499303	5.70895	0.000165861	0.00209957	65.5767	61.9513	47.7714	39.8691
FUN_000573-T1		2.6e-04|EJW81270.1 hypothetical protein WUBG_07821, partial [Wuchereria bancrofti]	2.6e-04|CDP92418.1 BMA-EGL-5, isoform b [Brugia malayi]	7.4e-04|XP_003138506.1 hox-type homeodomain protein [Loa loa]<>EFO25568.1 hox-type homeodomain protein [Loa loa]		GO:0003677									PF00046,Homeodomain									FUN_000573-T1	0.412054	0.149851	0.0210487	0.724388	NA	NA	NA	NA	NA	0	0.249426	0.282962	0
FUN_000574-T1	HGT	2.5e-23|RHY32285.1 hypothetical protein DYB32_002700 [Aphanomyces invadans]	4.3e-23|XP_008867073.1 hypothetical protein H310_04477 [Aphanomyces invadans]<>ETW04117.1 hypothetical protein H310_04477 [Aphanomyces invadans]	4.8e-06|WP_048105920.1 hypothetical protein [Methanosarcina barkeri]<>AKB80822.1 hypothetical protein MSBR3_0244 [Methanosarcina barkeri 3]																				FUN_000574-T1	149.186	2.17663	-0.137604	0.207901	0.389218	-0.179552	3.76786	0.14921	0.293802	13.0333	6.88087	11.0357	5.66459
FUN_000575-T1		9.5e-83|RNA20523.1 chitin binding peritrophin, partial [Brachionus plicatilis]	3.5e-53|RMZ92813.1 hypothetical protein BpHYR1_016676 [Brachionus plicatilis]	4.9e-31|RMZ94261.1 hypothetical protein BpHYR1_034115, partial [Brachionus plicatilis]		GO:0006030	GO:0005576	GO:0008061							PF01607,Chitin binding Peritrophin-A domain									FUN_000575-T1	345.952	2.54027	-0.049865	0.584427	0.741753	-0.0753219	4.98701	0.438606	0.605445	29.9121	20.0764	28.6341	17.6221
FUN_000576-T1						GO:0005515																		FUN_000576-T1	9.49158	1.02084	-0.24013	0.119676	0.268666	NA	NA	NA	NA	1.96813	1.50164	1.2639	0.948259
FUN_000577-T1		9.3e-31|XP_004333470.1 B-box zinc finger family protein [Acanthamoeba castellanii str. Neff]<>ELR11457.1 B-box zinc finger family protein [Acanthamoeba castellanii str. Neff]	2.4e-26|PRP81199.1 hypothetical protein PROFUN_02033 [Planoprotostelium fungivorum]	1.4e-23|XP_020618457.1 uncharacterized protein LOC110056333 [Orbicella faveolata]											PF07534,TLD									FUN_000577-T1	27.2932	1.45168	-0.347901	0.00849669	0.041901	-0.475137	1.39211	0.00248357	0.0157554	5.16521	3.74908	3.88561	2.45907
FUN_000578-T1		7.6e-129|RNA17354.1 xenotropic and polytropic retrovirus receptor 1 -like protein [Brachionus plicatilis]	1.8e-122|XP_013073441.1 PREDICTED: xenotropic and polytropic retrovirus receptor 1 homolog [Biomphalaria glabrata]	2.4e-119|XP_005100717.1 PREDICTED: xenotropic and polytropic retrovirus receptor 1 homolog [Aplysia californica]<>XP_012939266.1 PREDICTED: xenotropic and polytropic retrovirus receptor 1 homolog [Aplysia californica]		GO:0016021									PF03105,SPX domain	PF03124,EXS family								FUN_000578-T1	14.6823	1.19541	0.30916	0.0369234	0.119766	0.431751	0.539011	0.0290838	0.094071	0.381081	0.771868	0.751354	0.797212
FUN_000579-T1		2.9e-06|PAA61374.1 hypothetical protein BOX15_Mlig009059g2, partial [Macrostomum lignano]<>PAA63434.1 hypothetical protein BOX15_Mlig009059g1, partial [Macrostomum lignano]													PF03105,SPX domain									FUN_000579-T1	3.82983	0.683932	0.169105	0.234247	0.420876	NA	NA	NA	NA	0.768416	1.47895	1.56781	1.8387
FUN_000580-T1		2.8e-82|WP_066380632.1 MULTISPECIES: alpha-hydroxy-acid oxidizing protein [Anabaena]	6.2e-82|OXV05118.1 hypothetical protein Egran_07114 [Elaphomyces granulatus]	1.8e-81|WP_096567143.1 alpha-hydroxy-acid oxidizing protein [Sphaerospermopsis kisseleviana]<>BAZ80133.1 glycolate oxidase [Sphaerospermopsis kisseleviana NIES-73]	K11517	GO:0003824	GO:0010181	GO:0055114	GO:0016491						PF01070,FMN-dependent dehydrogenase									FUN_000580-T1	13.3854	1.15792	-0.0127361	0.932182	0.966573	-0.0016292	0.480603	0.993934	0.996501	1.32673	0.631356	1.1902	0.525603
FUN_000581-T1		4.3e-04|ACD54819.1 unknown [Adineta vaga]																						FUN_000581-T1	38.6686	1.59845	-0.255646	0.0479005	0.143547	-0.350237	1.91081	0.026995	0.0890032	2.47764	0.793675	1.98324	0.59106
FUN_000582-T1																								FUN_000582-T1	6.08413	0.850286	-0.0195231	0.897708	0.947866	NA	NA	NA	NA	0.631986	1.3691	0.689089	0.922106
FUN_000583-T1		2.6e-47|AFK35689.1 unknown [Lotus japonicus]	5.6e-26|CDL01262.1 conserved protein of unknown function [Magnetospirillum gryphiswaldense MSR-1 v2]	5.6e-26|WP_052589047.1 hypothetical protein [Magnetospirillum gryphiswaldense]		GO:0006508	GO:0008234								PF00112,Papain family cysteine protease									FUN_000583-T1	9.60149	1.02537	-0.134753	0.382762	0.574755	NA	NA	NA	NA	0.633423	0.688142	0.521217	0.446338
FUN_000584-T1		2.0e-17|ACD88937.1 hypothetical protein [Adineta vaga]																						FUN_000584-T1	65.5388	1.82308	-1.2346	1.21562e-26	1.3384e-23	-1.50686	2.63218	6.65533e-29	6.13955e-26	8.33837	4.2518	2.72921	1.44424
FUN_000585-T1		1.2e-09|XP_023216297.1 mitogen-activated protein kinase-binding protein 1-like [Centruroides sculpturatus]	1.6e-09|XP_015929262.1 mitogen-activated protein kinase-binding protein 1 [Parasteatoda tepidariorum]	2.6e-09|XP_018495467.1 PREDICTED: mitogen-activated protein kinase-binding protein 1 [Galendromus occidentalis]		GO:0005515									PF00400,WD domain, G-beta repeat									FUN_000585-T1	3.05167	0.607635	-0.140726	0.315985	0.509759	NA	NA	NA	NA	0.333867	0.241765	0.320635	0.111934
FUN_000586-T1																								FUN_000586-T1	29.0191	1.4774	-0.241127	0.0903789	0.22219	-0.367264	1.47095	0.0634285	0.162216	3.3195	1.55658	2.78398	1.00774
FUN_000587-T1		2.1e-17|WP_073400659.1 GNAT family N-acetyltransferase [Mucilaginibacter sp. OK098]<>SHM13379.1 hypothetical protein SAMN05216524_101919 [Mucilaginibacter sp. OK098]	1.8e-13|WP_093323050.1 GNAT family N-acetyltransferase [Pseudosphingobacterium domesticum]<>SEL11682.1 hypothetical protein SAMN05661044_02044 [Pseudosphingobacterium domesticum]	3.4e-07|WP_014644976.1 GNAT family N-acetyltransferase [Halobacillus halophilus]<>CCG47092.1 acetyltransferase, GNAT family [Halobacillus halophilus DSM 2266]<>ASF41029.1 GNAT family N-acetyltransferase [Halobacillus halophilus]																				FUN_000587-T1	13.2806	1.15475	-0.359217	0.019243	0.0753853	-0.64332	0.425943	0.00758097	0.0355674	1.45123	1.14778	1.12504	0.502717
FUN_000588-T1		1.5e-04|ACD54748.1 ADP-ribosyltransferase 1-like protein [Adineta vaga]																						FUN_000588-T1	34.6424	1.55197	0.125387	0.333489	0.527118	0.146793	1.67115	0.354595	0.527355	3.83644	3.62848	3.45286	4.16499
FUN_000589-T1		1.1e-21|PYV52589.1 hypothetical protein DMG98_23785 [Acidobacteria bacterium]	3.2e-21|WP_120575368.1 kelch-like protein [Corallococcus sp. CA041A]<>RKH29390.1 kelch-like protein [Corallococcus sp. CA041A]	3.2e-21|WP_121759884.1 kelch-like protein [Corallococcus sp. AB038B]<>RKI02039.1 kelch-like protein [Corallococcus sp. AB038B]		GO:0005515																		FUN_000589-T1	1.29034	0.359899	-0.04166	0.691355	NA	NA	NA	NA	NA	0.103112	0.110075	0.136597	0.0525679
FUN_000590-T1		2.3e-82|OLP80018.1 ATP-binding cassette sub-family B member 10, mitochondrial [Symbiodinium microadriaticum]	1.5e-52|XP_012254502.1 kinesin-like protein Klp61F [Athalia rosae]<>XP_012254503.1 kinesin-like protein Klp61F [Athalia rosae]	4.7e-51|XP_018376070.1 PREDICTED: kinesin-like protein Klp61F [Trachymyrmex cornetzi]		GO:0008017	GO:0007018	GO:0005524	GO:0003777						PF00225,Kinesin motor domain	PF12697,Alpha/beta hydrolase family								FUN_000590-T1	13.345	1.1567	-0.0216248	0.886688	0.941753	-0.0482017	0.436722	0.827641	0.897969	0.956422	0.413556	0.716399	0.522486
FUN_000591-T1			4.3e-09|CEI95366.1 hypothetical protein RMCBS344292_09555 [Rhizopus microsporus]<>ORE21808.1 hypothetical protein BCV71DRAFT_224940 [Rhizopus microsporus]<>RCH84090.1 hypothetical protein CU097_003912 [Rhizopus azygosporus]	6.3e-08|XP_007826267.2 hypothetical protein MAA_10078 [Metarhizium robertsii ARSEF 23]<>EXU99285.1 hypothetical protein X797_007715 [Metarhizium robertsii]<>EFY94456.2 hypothetical protein MAA_10078 [Metarhizium robertsii ARSEF 23]											PF08560,Protein of unknown function (DUF1757)									FUN_000591-T1	86.9753	1.94436	-0.08557	0.337414	0.53113	-0.11774	3.02457	0.196516	0.355376	6.26744	5.52812	5.63687	5.00328
FUN_000592-T1																								FUN_000592-T1	34.1615	1.54607	-0.144467	0.286845	0.480885	-0.215032	1.70868	0.21711	0.379206	3.47477	2.16533	2.8565	1.87319
FUN_000593-T1															PF03782,AMOP domain									FUN_000593-T1	5.29369	0.798905	-0.392911	0.00922145	0.0445639	NA	NA	NA	NA	1.12171	0.791816	0.676037	0.289069
FUN_000594-T1																								FUN_000594-T1	34.1384	1.54578	-0.133103	0.294514	0.487936	-0.187063	1.702	0.21036	0.371816	8.44579	4.17591	7.4457	3.32139
FUN_000595-T1		6.7e-07|XP_009065051.1 hypothetical protein LOTGIDRAFT_107937 [Lottia gigantea]<>ESO83921.1 hypothetical protein LOTGIDRAFT_107937 [Lottia gigantea]	1.1e-06|XP_014785908.1 PREDICTED: sodium-coupled monocarboxylate transporter 2-like isoform X1 [Octopus bimaculoides]<>XP_014785909.1 PREDICTED: sodium-coupled monocarboxylate transporter 2-like isoform X1 [Octopus bimaculoides]	1.1e-06|XP_014785910.1 PREDICTED: sodium-coupled monocarboxylate transporter 1-like isoform X2 [Octopus bimaculoides]		GO:0022857	GO:0016020	GO:0055085							PF00474,Sodium:solute symporter family									FUN_000595-T1	0	0	NA	NA	NA	NA	NA	NA	NA	0	0	0	0
FUN_000596-T1		3.8e-25|OFZ17242.1 hypothetical protein A2X86_01975 [Bdellovibrionales bacterium GWA2_49_15]	6.9e-19|BAZ31026.1 glutamyl endopeptidase [Cylindrospermum sp. NIES-4074]	9.1e-19|WP_052288459.1 hypothetical protein [Lyngbya confervoides]		GO:0004252	GO:0008236	GO:0006508							PF00089,Trypsin									FUN_000596-T1	0.0207629	0.00892487	-0.000188303	0.995155	NA	NA	NA	NA	NA	0.0108666	0	0	0
FUN_000597-T1		1.5e-22|XP_002683557.1 mitogen-activated protein kinase phosphatase [Naegleria gruberi]<>EFC50813.1 mitogen-activated protein kinase phosphatase [Naegleria gruberi]	1.3e-18|XP_013394436.1 probable rhodanese domain-containing dual specificity protein phosphatase isoform X1 [Lingula anatina]<>XP_013394437.1 probable rhodanese domain-containing dual specificity protein phosphatase isoform X2 [Lingula anatina]	2.2e-18|XP_013392323.1 probable rhodanese domain-containing dual specificity protein phosphatase [Lingula anatina]	K19812	GO:0016311	GO:0006470	GO:0016791	GO:0008138						PF00782,Dual specificity phosphatase, catalytic domain									FUN_000597-T1	4.71272	0.756843	0.122051	0.416773	0.60533	NA	NA	NA	NA	0.432073	0.496474	0.522365	0.688699
FUN_000598-T1																								FUN_000598-T1	1.26323	0.354729	0.0400257	0.695166	NA	NA	NA	NA	NA	0.0244145	0.115322	0.0726295	0.0698779
FUN_000599-T1		1.6e-100|RMZ97993.1 sphingomyelin phosphodiesterase-like [Brachionus plicatilis]	2.1e-95|RNA32017.1 sphingomyelin phosphodiesterase-like [Brachionus plicatilis]	4.6e-95|XP_013395740.1 sphingomyelin phosphodiesterase-like [Lingula anatina]		GO:0016787	GO:0004767	GO:0006685							PF00149,Calcineurin-like phosphoesterase									FUN_000599-T1	190.94	2.28316	-0.255874	0.0345735	0.114281	-0.333894	4.11112	0.0214286	0.0751857	13.8915	10.5083	10.2301	8.26082
FUN_000600-T1																								FUN_000600-T1	175.06	2.24566	-0.497233	3.36436e-09	3.04271e-07	-0.560975	4.0075	1.34111e-09	9.96384e-08	10.381	7.51983	7.72763	4.30893
FUN_000601-T1		1.1e-12|PZM92905.1 hypothetical protein DIU72_04695 [Proteobacteria bacterium]	3.0e-10|RLG24473.1 hypothetical protein DRN85_07635 [Methanosarcinales archaeon]	3.9e-10|PKN58890.1 hypothetical protein CVU56_03445 [Deltaproteobacteria bacterium HGW-Deltaproteobacteria-14]																				FUN_000601-T1	0.805795	0.256668	0.0406815	0.665544	NA	NA	NA	NA	NA	0.0995487	0.0343882	0.163262	0.060559
FUN_000602-T1		2.5e-88|WP_091620996.1 alpha/beta hydrolase [Amycolatopsis saalfeldensis]<>SEP48754.1 Lysophospholipase, alpha-beta hydrolase superfamily [Amycolatopsis saalfeldensis]	3.8e-84|WP_028935618.1 alpha/beta hydrolase [Pseudonocardia spinosispora]	1.2e-82|OJY46331.1 alpha/beta hydrolase [Pseudonocardia sp. 73-21]	K01054										PF12146,Serine aminopeptidase, S33									FUN_000602-T1	112.79	2.0561	-0.300614	0.00104402	0.00899855	-0.352909	3.39099	0.000419315	0.00423578	14.2988	9.29281	11.186	6.82924
FUN_000603-T1																								FUN_000603-T1	121.974	2.08981	-0.930035	2.27777e-18	9.61334e-16	-1.10071	3.50049	2.29611e-19	8.33374e-17	33.6816	9.54147	14.9074	4.53669
FUN_000604-T1																								FUN_000604-T1	139.66	2.14817	-0.254168	0.0140367	0.0600373	-0.31148	3.67508	0.00800293	0.0368138	23.6513	14.605	20.6362	9.70063
FUN_000605-T1																								FUN_000605-T1	0.939476	0.287684	-0.0375379	0.678181	NA	NA	NA	NA	NA	0.136647	0.0472598	0.167517	0
FUN_000606-T1		1.0e-12|ACI90362.1 hypothetical protein [Philodina roseola]	3.1e-09|XP_013418402.1 FMRFamide receptor-like [Lingula anatina]	2.7e-08|ELU08809.1 hypothetical protein CAPTEDRAFT_208114 [Capitella teleta]		GO:0016021																		FUN_000606-T1	1.84576	0.454198	-0.00205113	0.985899	NA	NA	NA	NA	NA	0.191394	0.134722	0.229203	0.109963
FUN_000607-T1																								FUN_000607-T1	5.81733	0.833614	0.141074	0.353285	0.546439	NA	NA	NA	NA	0.561836	1.03938	1.03381	0.784303
FUN_000608-T1																								FUN_000608-T1	1.43003	0.385611	0.00547881	0.961908	NA	NA	NA	NA	NA	0.338983	0.418821	0.424893	0.458488
FUN_000609-T1		6.1e-25|XP_008555902.1 PREDICTED: histone deacetylase 6 isoform X1 [Microplitis demolitor]	6.1e-25|XP_014297141.1 PREDICTED: histone deacetylase 6 isoform X2 [Microplitis demolitor]	8.0e-25|XP_007380856.1 histone deacetylase clr3 [Punctularia strigosozonata HHB-11173 SS5]<>EIN11329.1 histone deacetylase clr3 [Punctularia strigosozonata HHB-11173 SS5]											PF00850,Histone deacetylase domain									FUN_000609-T1	13.8083	1.1705	-0.110092	0.464868	0.648159	-0.17905	0.476866	0.403957	0.574782	1.76256	1.3456	1.5306	1.00592
FUN_000610-T1		3.3e-12|WP_118975964.1 T9SS C-terminal target domain-containing protein [Taibaiella koreensis]	1.6e-09|OHC85009.1 hypothetical protein A2472_09660 [Sphingobacteriia bacterium RIFOXYC2_FULL_35_18]	1.6e-09|OHC87060.1 hypothetical protein A2546_14250 [Sphingobacteriia bacterium RIFOXYD2_FULL_35_12]																				FUN_000610-T1	4.40703	0.732959	-0.390722	0.00731584	0.037639	NA	NA	NA	NA	0.792798	0.240545	0.229933	0.201513
FUN_000611-T1		7.9e-130|RDD42069.1 Tetratricopeptide repeat protein 28 [Trichoplax sp. H2]	3.9e-129|XP_002110084.1 hypothetical protein TRIADDRAFT_53679 [Trichoplax adhaerens]<>EDV28250.1 hypothetical protein TRIADDRAFT_53679 [Trichoplax adhaerens]	4.8e-127|XP_002115457.1 hypothetical protein TRIADDRAFT_59420 [Trichoplax adhaerens]<>EDV22302.1 hypothetical protein TRIADDRAFT_59420 [Trichoplax adhaerens]	K19360	GO:0005871	GO:0003777	GO:0005515							PF13181,Tetratricopeptide repeat	PF13424,Tetratricopeptide repeat								FUN_000611-T1	17.2126	1.26037	-0.0634248	0.665729	0.800639	-0.127546	0.775676	0.524532	0.680404	0.758056	0.677168	0.710747	0.639881
FUN_000612-T1		5.8e-32|RHZ84728.1 hypothetical protein Glove_78g24 [Diversispora versiformis]	1.5e-27|RIB21521.1 Piwi domain-containing protein [Gigaspora rosea]	1.3e-26|RIB27960.1 Piwi domain-containing protein [Gigaspora rosea]		GO:0003676									PF02171,Piwi domain									FUN_000612-T1	72.0463	1.8636	-0.230941	0.0303039	0.103827	-0.28847	2.74702	0.0169621	0.0634254	9.20728	5.44097	6.16877	5.31389
FUN_000613-T1						GO:0005515	GO:0003676								PF02171,Piwi domain									FUN_000613-T1	1100.06	3.04181	-0.0532639	0.297994	0.491603	-0.0743535	6.64089	0.193362	0.351711	72.301	64.1022	67.0286	58.2525
FUN_000614-T1						GO:0005515																		FUN_000614-T1	12.6585	1.1354	-0.0191889	0.901302	0.949735	-0.0556919	0.307634	0.841161	0.906623	2.25052	1.66404	1.88962	1.74446
FUN_000615-T1															PF11630,Protein of unknown function (DUF3254)									FUN_000615-T1	343.06	2.53663	-0.47239	9.29335e-14	2.01142e-11	-0.51509	4.96847	4.48933e-14	7.40418e-12	145.446	107.038	103.11	67.9775
FUN_000616-T1		1.8e-224|XP_012252456.1 multidrug resistance-associated protein 1 isoform X7 [Athalia rosae]	3.9e-224|XP_012252454.1 multidrug resistance-associated protein 1 isoform X3 [Athalia rosae]	5.3e-221|PBC29188.1 Multidrug resistance-associated protein [Apis cerana cerana]		GO:0016887	GO:0016021	GO:0042626	GO:0005524	GO:0055085					PF00005,ABC transporter	PF00664,ABC transporter transmembrane region								FUN_000616-T1	104.49	2.02321	0.0121146	0.890005	0.943108	-0.00624715	3.27546	0.946213	0.969899	2.70915	2.76985	2.96572	2.2168
FUN_000617-T1																								FUN_000617-T1	2.41577	0.533488	0.0106582	0.935713	0.968204	NA	NA	NA	NA	0.339761	0.194409	0.317403	0.163157
FUN_000618-T1																								FUN_000618-T1	1.21086	0.344561	-0.107017	0.277689	NA	NA	NA	NA	NA	0.201349	0.635566	0.485478	0
FUN_000619-T1																								FUN_000619-T1	3.99182	0.698259	0.00220841	0.988095	0.99347	NA	NA	NA	NA	0.973728	0.666699	1.03092	0.65947
FUN_000620-T1		2.9e-55|GAQ84494.1 cytochrome p450 [Klebsormidium nitens]	4.8e-50|XP_022806377.1 cytochrome P450 4c21-like [Stylophora pistillata]<>PFX15534.1 Cytochrome P450 4c21 [Stylophora pistillata]	1.4e-49|GAQ78241.1 cytochrome P450 [Klebsormidium nitens]		GO:0005506	GO:0016705	GO:0055114	GO:0020037						PF00067,Cytochrome P450									FUN_000620-T1	158.687	2.20327	-0.0775812	0.409539	0.599119	-0.105527	3.85656	0.316817	0.489724	9.42229	7.91532	8.08919	7.66625
FUN_000621-T1		7.8e-34|XP_011210079.1 PREDICTED: lysosomal aspartic protease-like [Bactrocera dorsalis]	1.3e-33|BAU16178.1 pepsinogen BC1 [Cynops pyrrhogaster]	1.3e-33|XP_018789185.1 PREDICTED: lysosomal aspartic protease-like [Bactrocera latifrons]		GO:0006508	GO:0004190								PF00026,Eukaryotic aspartyl protease									FUN_000621-T1	0.52815	0.184166	0.0205254	0.78916	NA	NA	NA	NA	NA	0.0321776	0.00881064	0.0337738	0.0399318
FUN_000622-T1																								FUN_000622-T1	361.958	2.55986	0.0910481	0.365826	0.558499	0.0829474	5.04593	0.441574	0.608102	24.0422	22.0739	24.5199	22.3093
FUN_000623-T1	HGT	4.6e-43|OMJ87470.1 hypothetical protein SteCoe_10801 [Stentor coeruleus]	1.0e-42|OMJ83067.1 hypothetical protein SteCoe_16046 [Stentor coeruleus]	2.1e-40|OMJ87493.1 hypothetical protein SteCoe_10829 [Stentor coeruleus]											PF14033,Protein of unknown function (DUF4246)									FUN_000623-T1	50.4616	1.71148	-0.162877	0.149535	0.312974	-0.217427	2.26728	0.0781156	0.186557	5.62725	3.70732	4.47931	3.35871
FUN_000624-T1		4.4e-10|KHE92683.1 FecR protein [Candidatus Scalindua brodae]																						FUN_000624-T1	22.8669	1.3778	-0.187678	0.19013	0.367279	-0.288155	1.14422	0.139788	0.280614	2.72801	1.21983	2.0066	1.02657
FUN_000625-T1																								FUN_000625-T1	1.49763	0.397528	-0.0062735	0.954047	NA	NA	NA	NA	NA	0.263343	0.0972077	0.16861	0.16713
FUN_000626-T1	HGT																							FUN_000626-T1	0	0	NA	NA	NA	NA	NA	NA	NA	NA	NA	NA	NA
FUN_000627-T1						GO:0008270									PF00569,Zinc finger, ZZ type									FUN_000627-T1	1.82546	0.451088	0.0524093	0.660821	NA	NA	NA	NA	NA	0.149205	0.115498	0.0498258	0.263091
FUN_000628-T1		4.8e-205|PAA62682.1 hypothetical protein BOX15_Mlig016460g1 [Macrostomum lignano]	4.1e-188|PAA84961.1 hypothetical protein BOX15_Mlig016460g2 [Macrostomum lignano]	3.0e-74|OWF42278.1 hypothetical protein KP79_PYT16455 [Mizuhopecten yessoensis]		GO:0003950	GO:0004386								PF00271,Helicase conserved C-terminal domain	PF00644,Poly(ADP-ribose) polymerase catalytic domain	PF02825,WWE domain	PF04408,Helicase associated domain (HA2)						FUN_000628-T1	159.773	2.20621	-0.563434	1.64487e-12	2.63627e-10	-0.627481	3.89596	2.6235e-13	3.69963e-11	2.9979	2.0045	2.06292	1.08675
FUN_000629-T1	HGT																							FUN_000629-T1	0	0	NA	NA	NA	NA	NA	NA	NA	NA	NA	NA	NA
FUN_000630-T1	HGT	3.1e-51|XP_007723144.1 hypothetical protein A1O1_04057 [Capronia coronata CBS 617.96]<>EXJ90950.1 hypothetical protein A1O1_04057 [Capronia coronata CBS 617.96]	2.0e-50|XP_022507756.1 hypothetical protein AYO21_10038 [Fonsecaea monophora]<>OAG35804.1 hypothetical protein AYO21_10038 [Fonsecaea monophora]	2.7e-50|XP_022494215.1 hypothetical protein AYO20_11568 [Fonsecaea nubica]<>OAL19995.1 hypothetical protein AYO20_11568 [Fonsecaea nubica]		GO:0003824	GO:0050662								PF01370,NAD dependent epimerase/dehydratase family									FUN_000630-T1	4.47585	0.738451	0.172204	0.245771	0.434418	NA	NA	NA	NA	0.678153	0.64937	1.02012	0.523032
FUN_000631-T1	HGT	2.1e-68|CDH58359.1 member of the slc10 carrier family [Lichtheimia corymbifera JMRC:FSU:9682]	1.2e-66|CDS12464.1 hypothetical protein LRAMOSA04658 [Lichtheimia ramosa]	7.1e-64|ORY91191.1 SBF-like CPA transporter family-domain-containing protein [Syncephalastrum racemosum]											PF13593,SBF-like CPA transporter family (DUF4137)									FUN_000631-T1	48.4566	1.69422	0.0821989	0.488187	0.6669	0.0802855	2.13536	0.563461	0.713307	3.95413	3.13456	3.92238	3.27099
FUN_000632-T1	HGT														PF01823,MAC/Perforin domain									FUN_000632-T1	468.24	2.67139	-0.0443244	0.569129	0.731031	-0.0681398	5.41603	0.399947	0.5715	26.1279	28.0178	25.6295	24.1889
FUN_000633-T1		7.3e-27|XP_016102617.1 PREDICTED: solute carrier family 25 member 44-like [Sinocyclocheilus grahami]	9.5e-27|XP_026176020.1 solute carrier family 25 member 44-like [Mastacembelus armatus]	1.2e-26|XP_016396500.1 PREDICTED: solute carrier family 25 member 44-like isoform X1 [Sinocyclocheilus rhinocerous]											PF00153,Mitochondrial carrier protein									FUN_000633-T1	2.74579	0.573543	-0.0940498	0.481434	0.661783	NA	NA	NA	NA	0.220098	0.228313	0.16301	0.155522
FUN_000634-T1																								FUN_000634-T1	0	0	NA	NA	NA	NA	NA	NA	NA	0	0	0	0
FUN_000635-T1																								FUN_000635-T1	0	0	NA	NA	NA	NA	NA	NA	NA	0	0	0	0
FUN_000636-T1																								FUN_000636-T1	0	0	NA	NA	NA	NA	NA	NA	NA	0	0	0	0
FUN_000637-T1																								FUN_000637-T1	7.59258	0.934124	-0.185337	0.230127	0.416352	NA	NA	NA	NA	2.33312	1.02033	1.53053	0.853765
FUN_000638-T1																								FUN_000638-T1	0.143943	0.0584044	0.0137243	0.70649	NA	NA	NA	NA	NA	0	0	0.0402139	0.0166717
FUN_000639-T1																								FUN_000639-T1	0.495837	0.174884	-0.0450395	0.520936	NA	NA	NA	NA	NA	0.224509	0	0	0.118529
FUN_000640-T1																								FUN_000640-T1	11.4647	1.09568	-0.640097	3.21726e-05	0.00062935	-1.13456	0.343748	2.00038e-06	6.01744e-05	1.07445	0.667228	0.465202	0.186511
FUN_000641-T1		4.1e-09|ACD54590.1 G-protein coupled receptor-like protein [Adineta vaga]				GO:0016021																		FUN_000641-T1	1.74576	0.438662	0.0428095	0.697375	NA	NA	NA	NA	NA	0.23537	0.0465307	0.267761	0.0975521
FUN_000642-T1																								FUN_000642-T1	1.61105	0.416815	0.0299206	0.786532	NA	NA	NA	NA	NA	0.268514	0.123649	0.181763	0.297959
FUN_000643-T1		8.5e-106|OJW52663.1 hydroxyacid dehydrogenase [Alphaproteobacteria bacterium 41-28]	1.8e-103|WP_038450890.1 NAD(P)-dependent alcohol dehydrogenase [Bdellovibrio bacteriovorus]<>AHZ86158.1 hydroxyacid dehydrogenase [Bdellovibrio bacteriovorus]	2.3e-103|WP_015090038.1 NAD(P)-dependent alcohol dehydrogenase [Bdellovibrio bacteriovorus]<>AFY00563.1 NADP-dependent alcohol dehydrogenase [Bdellovibrio bacteriovorus str. Tiberius]	K13979	GO:0008270	GO:0055114	GO:0016491							PF00107,Zinc-binding dehydrogenase	PF08240,Alcohol dehydrogenase GroES-like domain								FUN_000643-T1	202.826	2.30926	0.299889	8.83452e-05	0.00141146	0.298912	4.21026	0.000200478	0.00240878	5.78776	8.04463	6.64336	9.82923
FUN_000644-T1																								FUN_000644-T1	10.6027	1.06456	0.626788	4.4224e-05	0.000815648	NA	NA	NA	NA	1.79056	2.07347	7.97902	3.29688
FUN_000645-T1																								FUN_000645-T1	13.7256	1.16807	0.744878	1.05235e-06	4.08095e-05	1.25379	0.488448	7.62319e-08	3.58338e-06	3.64372	2.05613	9.22656	4.57325
FUN_000646-T1		2.7e-39|XP_011423715.1 PREDICTED: uncharacterized protein LOC105325727 [Crassostrea gigas]<>EKC30264.1 hypothetical protein CGI_10009432 [Crassostrea gigas]	4.6e-39|XP_022330995.1 uncharacterized protein LOC111129140 [Crassostrea virginica]<>XP_022333727.1 uncharacterized protein LOC111130782 [Crassostrea virginica]	8.2e-36|XP_012749148.1 hypothetical protein SAMD00019534_110410, partial [Acytostelium subglobosum LB1]<>GAM27865.1 hypothetical protein SAMD00019534_110410, partial [Acytostelium subglobosum LB1]		GO:0031418	GO:0016705	GO:0005515	GO:0005506	GO:0055114	GO:0016491				PF13640,2OG-Fe(II) oxygenase superfamily									FUN_000646-T1	48.5414	1.69497	-0.0408815	0.718532	0.838304	-0.0712775	2.19099	0.571333	0.719222	5.01557	4.53586	4.94545	3.97308
FUN_000647-T1	HGT	6.4e-65|BAJ94168.1 predicted protein [Hordeum vulgare subsp. vulgare]	1.1e-40|ACD54826.1 unknown [Adineta vaga]			GO:0005515																		FUN_000647-T1	81.5411	1.91667	0.162694	0.164667	0.334498	0.175144	2.88435	0.211691	0.373186	5.04342	6.29831	5.01865	7.27466
FUN_000648-T1		3.7e-20|OAF69268.1 1,25-dihydroxyvitamin D3 receptor [Intoshia linei]	4.8e-20|XP_011428274.1 PREDICTED: nuclear hormone receptor HR96 isoform X2 [Crassostrea gigas]<>EKC36490.1 Vitamin D3 receptor [Crassostrea gigas]	4.8e-20|XP_013392884.1 nuclear hormone receptor HR96 isoform X1 [Lingula anatina]		GO:0003700	GO:0006355	GO:0005634	GO:0008270	GO:0043565					PF00104,Ligand-binding domain of nuclear hormone receptor	PF00105,Zinc finger, C4 type (two domains)								FUN_000648-T1	77.3143	1.89384	-0.0797656	0.445987	0.631323	-0.111858	2.80503	0.351517	0.52468	5.03073	4.22143	4.86706	3.40907
FUN_000649-T1		8.4e-93|XP_016608028.1 hypothetical protein SPPG_05363 [Spizellomyces punctatus DAOM BR117]<>KNC99988.1 hypothetical protein SPPG_05363 [Spizellomyces punctatus DAOM BR117]	1.2e-83|RAQ97848.1 cytochrome [Thermogemmatispora tikiterensis]	1.2e-83|WP_112432601.1 cytochrome P450 [Thermogemmatispora tikiterensis]		GO:0005506	GO:0016705	GO:0055114	GO:0020037						PF00067,Cytochrome P450									FUN_000649-T1	9.99095	1.04104	0.0687578	0.656156	0.794105	NA	NA	NA	NA	0.673663	0.911979	0.705035	0.976572
FUN_000650-T1		4.0e-128|PWN52918.1 cytochrome P450 family protein [Violaceomyces palustris]	2.6e-119|XP_016608027.1 hypothetical protein, variant [Spizellomyces punctatus DAOM BR117]<>KNC99987.1 hypothetical protein, variant [Spizellomyces punctatus DAOM BR117]	2.6e-119|XP_016608028.1 hypothetical protein SPPG_05363 [Spizellomyces punctatus DAOM BR117]<>KNC99988.1 hypothetical protein SPPG_05363 [Spizellomyces punctatus DAOM BR117]		GO:0020037	GO:0016705	GO:0010181	GO:0005506	GO:0055114	GO:0016491				PF00175,Oxidoreductase NAD-binding domain	PF00258,Flavodoxin	PF00667,FAD binding domain							FUN_000650-T1	25.921	1.43009	0.164847	0.222795	0.407412	0.199234	1.35716	0.224009	0.387617	0.928134	1.22969	1.13357	1.22407
FUN_000651-T1																								FUN_000651-T1	178.155	2.25323	-0.00600244	0.950251	0.975065	-0.026896	4.00463	0.800377	0.880776	21.1519	19.6147	19.8946	18.7737
FUN_000652-T1		1.2e-20|ACD54808.1 hypothetical protein [Adineta vaga]	5.6e-15|WP_020519837.1 hypothetical protein [Catelliglobosispora koreensis]	7.6e-12|OYU28337.1 hypothetical protein CFE41_06210 [Burkholderiales bacterium PBB2]																				FUN_000652-T1	5.84103	0.835121	-0.510718	0.000825492	0.00760697	NA	NA	NA	NA	2.67523	1.16827	1.50311	0.196059
FUN_000653-T1		1.1e-17|KGA05252.1 hypothetical protein GM46_11655 [actinobacterium acAcidi]	3.9e-12|BAN02971.1 putative esterase [Ilumatobacter coccineus YM16-304]	1.5e-11|WP_052602058.1 hypothetical protein [Actinobacteria bacterium IMCC26207]<>KLR61611.1 Beta-lactamase [Actinobacteria bacterium IMCC26207]											PF00144,Beta-lactamase									FUN_000653-T1	106.171	2.03008	-0.3047	0.00443076	0.0262273	-0.372631	3.29674	0.0023482	0.0150824	22.8935	15.4636	17.3441	10.6915
FUN_000654-T1	HGT	6.7e-24|ACD54694.1 GIMAP7 GTPase [Adineta vaga]	5.0e-19|WP_040065363.1 hypothetical protein [Aeromonas veronii]	6.5e-19|WP_064335767.1 hypothetical protein [Aeromonas veronii]		GO:0005525									PF04548,AIG1 family									FUN_000654-T1	11.9441	1.11207	-0.479671	0.00181061	0.0136334	NA	NA	NA	NA	0.965141	0.507065	0.506379	0.260882
FUN_000655-T1						GO:0005525									PF04548,AIG1 family									FUN_000655-T1	5.94296	0.841545	-0.132651	0.380771	0.572917	NA	NA	NA	NA	1.22844	0.296935	0.944781	0.24626
FUN_000656-T1		2.8e-23|XP_021380014.1 organic cation transporter protein-like isoform X2 [Mizuhopecten yessoensis]	8.0e-23|XP_021380013.1 organic cation transporter protein-like isoform X1 [Mizuhopecten yessoensis]	1.1e-19|XP_013792773.2 organic cation transporter protein-like isoform X1 [Limulus polyphemus]<>XP_022237084.1 organic cation transporter protein-like isoform X1 [Limulus polyphemus]		GO:0016021	GO:0022857	GO:0055085							PF00083,Sugar (and other) transporter									FUN_000656-T1	8.17534	0.962622	-0.0633777	0.681837	0.812333	NA	NA	NA	NA	0.591135	0.38431	0.421948	0.414174
FUN_000657-T1		1.3e-16|WP_106928330.1 CHAT domain-containing protein [Adhaeribacter sp. HMF7605]<>PSR53571.1 hypothetical protein AHMF7605_08540 [Adhaeribacter sp. HMF7605]	8.5e-16|ETN97738.1 hypothetical protein RFI_39788, partial [Reticulomyxa filosa]	1.6e-14|WP_116981283.1 tetratricopeptide repeat protein [Emticicia sp. C21]<>RFS18426.1 tetratricopeptide repeat protein [Emticicia sp. C21]		GO:0005515									PF13424,Tetratricopeptide repeat									FUN_000657-T1	55.1632	1.74945	-0.149493	0.162935	0.331944	-0.196007	2.38327	0.0931163	0.211597	4.44265	2.96599	4.08624	2.32592
FUN_000658-T1															PF00024,PAN domain									FUN_000658-T1	2.74868	0.573879	-0.115666	0.391259	0.583227	NA	NA	NA	NA	0.291985	0.145082	0.214023	0.10685
FUN_000659-T1	HGT	0.0e+00|ACD54723.1 unknown [Adineta vaga]	1.8e-35|XP_004339479.1 hypothetical protein ACA1_062080 [Acanthamoeba castellanii str. Neff]<>ELR17466.1 hypothetical protein ACA1_062080 [Acanthamoeba castellanii str. Neff]	3.1e-35|SMP39955.1 TIGR02452 family protein [Sphaerochaeta dissipatitropha]		GO:0003676									PF10021,Uncharacterized protein conserved in bacteria (DUF2263)									FUN_000659-T1	29.4575	1.48369	-0.340923	0.023155	0.0857618	-0.572306	1.44825	0.0160717	0.0610026	0.529709	0.537845	0.46194	0.256325
FUN_000660-T1						GO:0005509									PF13202,EF hand									FUN_000660-T1	204.283	2.31235	-0.294258	0.000114005	0.00172253	-0.334427	4.2194	4.69699e-05	0.000786027	50.7311	34.7437	38.927	26.8042
FUN_000661-T1		1.9e-08|XP_002742261.1 PREDICTED: bile acid receptor-like [Saccoglossus kowalevskii]	2.5e-08|XP_022098504.1 oxysterols receptor LXR-beta-like [Acanthaster planci]	4.2e-08|PIK61447.1 hypothetical protein BSL78_01572 [Apostichopus japonicus]		GO:0003700	GO:0006355	GO:0005634	GO:0008270	GO:0043565					PF00105,Zinc finger, C4 type (two domains)									FUN_000661-T1	39.9035	1.61176	0.0548892	0.675578	0.807841	0.0506037	1.88379	0.763334	0.856705	3.63702	2.1261	4.075	2.00136
FUN_000662-T1		1.0e-24|EPB84000.1 FK506-binding protein 14 [Mucor circinelloides f. circinelloides 1006PhL]	1.3e-24|XP_023160552.1 FK506-binding protein 2 [Drosophila hydei]<>XP_023160553.1 FK506-binding protein 2 [Drosophila hydei]	1.7e-24|ALC42697.1 Fkbp13, partial [Drosophila busckii]		GO:0003755									PF00254,FKBP-type peptidyl-prolyl cis-trans isomerase									FUN_000662-T1	66.6003	1.82995	0.227137	0.0311919	0.105938	0.239769	2.61192	0.041145	0.119516	18.4626	18.7886	25.4594	18.5005
FUN_000663-T1		1.0e-24|EPB84000.1 FK506-binding protein 14 [Mucor circinelloides f. circinelloides 1006PhL]	1.3e-24|XP_023160552.1 FK506-binding protein 2 [Drosophila hydei]<>XP_023160553.1 FK506-binding protein 2 [Drosophila hydei]	1.7e-24|ALC42697.1 Fkbp13, partial [Drosophila busckii]		GO:0003755									PF00254,FKBP-type peptidyl-prolyl cis-trans isomerase									FUN_000663-T1	1.64498	0.422422	-0.00942417	0.932809	NA	NA	NA	NA	NA	0.711143	0.461406	0.408108	0.412432
FUN_000664-T1		8.5e-52|RNA38967.1 sperm flagellar 1 [Brachionus plicatilis]	2.2e-47|RNA16434.1 Sperm flagellar 1 [Brachionus plicatilis]	4.5e-37|XP_020650872.1 sperm flagellar protein 1 [Pogona vitticeps]		GO:0005515									PF06294,CH-like domain in sperm protein									FUN_000664-T1	35.9443	1.56755	0.125779	0.292369	0.486092	0.126916	1.77058	0.319244	0.492408	3.31268	3.02583	3.56489	3.27082
FUN_000665-T1																								FUN_000665-T1	384.163	2.58564	0.248583	0.0276966	0.0974656	0.275756	5.12187	0.0278581	0.0910507	43.5259	61.5019	56.823	63.9225
FUN_000666-T1		2.0e-193|ABI94036.1 hyperpolarization-activated cyclic nucleotide-modulated cation channel splice variant A-II [Panulirus interruptus]	2.0e-193|ALT57286.1 HCN channel protein [Doryteuthis pealeii]	9.7e-193|NP_001191636.1 hyperpolarizaion-activated cyclic nucleotide-gated cation channel [Aplysia californica]<>AAX98669.2 hyperpolarizaion-activated cyclic nucleotide-gated cation channel [Aplysia californica]	K04955	GO:0006813	GO:0005216	GO:0016020	GO:0055085	GO:0005249	GO:0006811				PF00027,Cyclic nucleotide-binding domain	PF00520,Ion transport protein	PF08412,Ion transport protein N-terminal							FUN_000666-T1	125.941	2.1036	-0.0612163	0.459127	0.643199	-0.0864943	3.53194	0.326017	0.499102	4.9629	4.49473	4.83185	3.73284
FUN_000667-T1		8.1e-11|XP_007875670.1 hypothetical protein PNEG_03577 [Pneumocystis murina B123]<>EMR08139.1 hypothetical protein PNEG_03577 [Pneumocystis murina B123]	3.1e-10|XP_013019348.1 SAGA complex subunit Ada2 [Schizosaccharomyces octosporus yFS286]<>EPX72053.1 SAGA complex subunit Ada2 [Schizosaccharomyces octosporus yFS286]	5.3e-10|KXN65054.1 SWIRM-domain-containing protein [Conidiobolus coronatus NRRL 28638]	K15127	GO:0003677																		FUN_000667-T1	8.0481	0.956557	0.0522082	0.735332	0.848406	NA	NA	NA	NA	0.423216	0.56089	0.498277	0.534023
FUN_000668-T1		3.8e-10|XP_013019348.1 SAGA complex subunit Ada2 [Schizosaccharomyces octosporus yFS286]<>EPX72053.1 SAGA complex subunit Ada2 [Schizosaccharomyces octosporus yFS286]	1.4e-09|XP_007875670.1 hypothetical protein PNEG_03577 [Pneumocystis murina B123]<>EMR08139.1 hypothetical protein PNEG_03577 [Pneumocystis murina B123]	3.2e-09|XP_018229460.1 hypothetical protein T551_02245 [Pneumocystis jirovecii RU7]<>CCJ28763.1 unnamed protein product [Pneumocystis jirovecii]<>KTW29629.1 hypothetical protein T551_02245 [Pneumocystis jirovecii RU7]	K15127	GO:0003677																		FUN_000668-T1	21.145	1.34528	0.158357	0.254909	0.445238	0.211112	1.01601	0.209124	0.370578	0.840958	1.23471	0.836393	1.38897
FUN_000669-T1		2.1e-10|XP_013019348.1 SAGA complex subunit Ada2 [Schizosaccharomyces octosporus yFS286]<>EPX72053.1 SAGA complex subunit Ada2 [Schizosaccharomyces octosporus yFS286]	2.4e-09|XP_007875670.1 hypothetical protein PNEG_03577 [Pneumocystis murina B123]<>EMR08139.1 hypothetical protein PNEG_03577 [Pneumocystis murina B123]	2.4e-09|XP_002175324.1 SAGA complex subunit Ada2 [Schizosaccharomyces japonicus yFS275]<>EEB09031.1 SAGA complex subunit Ada2 [Schizosaccharomyces japonicus yFS275]	K11314	GO:0003677																		FUN_000669-T1	19.6986	1.31594	0.200674	0.18608	0.362079	0.315617	0.809011	0.194371	0.352793	0.921463	0.973627	0.910136	1.35205
FUN_000670-T1																								FUN_000670-T1	0.0415258	0.01767	-0.00285859	0.926576	NA	NA	NA	NA	NA	0.0336211	0	0	0
FUN_000671-T1		1.5e-72|XP_019872797.1 PREDICTED: late secretory pathway protein AVL9 homolog [Aethina tumida]	1.6e-69|XP_008192776.1 PREDICTED: late secretory pathway protein AVL9 homolog isoform X1 [Tribolium castaneum]	2.1e-69|KOX71463.1 Late secretory pathway protein AVL9 like protein [Melipona quadrifasciata]											PF09794,Transport protein Avl9									FUN_000671-T1	141.228	2.15298	0.0240153	0.775584	0.875411	0.00560839	3.68293	0.951292	0.972755	4.985	3.91428	4.93676	3.69606
FUN_000672-T1		6.0e-40|XP_010395238.2 solute carrier family 52, riboflavin transporter, member 3 [Corvus cornix cornix]		7.8e-40|KFO53238.1 Solute carrier family 52, riboflavin transporter, member 3, partial [Corvus brachyrhynchos]		GO:0032217	GO:0032218	GO:0005887							PF06237,Protein of unknown function (DUF1011)									FUN_000672-T1	122.862	2.09294	0.103111	0.230977	0.417159	0.0916942	3.47168	0.333141	0.506095	6.42001	9.60949	7.21017	9.34772
FUN_000673-T1	HGT	3.9e-17|OTA14575.1 Amino acid adenylation [Xenorhabdus vietnamensis]	4.3e-16|WP_099137723.1 non-ribosomal peptide synthetase [Xenorhabdus innexi]<>PHM29999.1 pyoverdine synthetase D [Xenorhabdus innexi]	5.7e-16|WP_099110810.1 non-ribosomal peptide synthetase [Xenorhabdus sp. KJ12.1]<>PHM68867.1 Amino acid adenylation [Xenorhabdus sp. KJ12.1]											PF00668,Condensation domain									FUN_000673-T1	122.903	2.09308	0.0777284	0.480525	0.661142	0.071939	3.46896	0.574441	0.721677	6.92344	6.39509	7.44771	6.12215
FUN_000674-T1															PF01636,Phosphotransferase enzyme family									FUN_000674-T1	118.909	2.07885	0.134312	0.136909	0.295185	0.126979	3.4424	0.199294	0.359051	8.18534	9.42662	9.06762	9.65984
FUN_000675-T1																								FUN_000675-T1	534.345	2.72863	-0.224531	0.00766798	0.0389318	-0.263246	5.59803	0.0033036	0.0194267	89.8155	67.3642	75.0206	51.9645
FUN_000676-T1		7.2e-69|RMH09309.1 hypothetical protein D6697_03940 [Armatimonadetes bacterium]	7.2e-69|OYT70871.1 transcriptional regulator, partial [Armatimonadetes bacterium CP1_7O]	7.2e-69|OYT74858.1 transcriptional regulator, partial [Armatimonadetes bacterium JP3_11]																				FUN_000676-T1	49.7417	1.70536	-0.36345	0.0036363	0.0226413	-0.474877	2.22132	0.00180671	0.0124963	3.66575	3.08605	2.56326	2.0206
FUN_000677-T1						GO:0005515									PF07647,SAM domain (Sterile alpha motif)									FUN_000677-T1	52.1379	1.7254	-0.221608	0.0321386	0.108138	-0.272402	2.29322	0.00647828	0.0316411	3.79681	3.72627	3.09597	2.87466
FUN_000678-T1	HGT	5.4e-66|GBL24441.1 hypothetical protein EMGBS6_12260 [Opitutae bacterium]	4.6e-65|GBL27007.1 hypothetical protein EMGBS8_09550 [Verrucomicrobia bacterium]	1.9e-63|GBE26668.1 fructoselysine 6-kinase [bacterium BMS3Bbin03]	K03272	GO:0016773	GO:0003824	GO:0009058							PF00294,pfkB family carbohydrate kinase	PF01467,Cytidylyltransferase-like								FUN_000678-T1	0	0	NA	NA	NA	NA	NA	NA	NA	0	0	0	0
FUN_000679-T1						GO:0005515									PF07647,SAM domain (Sterile alpha motif)									FUN_000679-T1	0	0	NA	NA	NA	NA	NA	NA	NA	0	0	0	0
FUN_000680-T1	HGT	5.4e-66|GBL24441.1 hypothetical protein EMGBS6_12260 [Opitutae bacterium]	4.6e-65|GBL27007.1 hypothetical protein EMGBS8_09550 [Verrucomicrobia bacterium]	1.9e-63|GBE26668.1 fructoselysine 6-kinase [bacterium BMS3Bbin03]	K03272	GO:0016773	GO:0003824	GO:0009058							PF00294,pfkB family carbohydrate kinase	PF01467,Cytidylyltransferase-like								FUN_000680-T1	0	0	NA	NA	NA	NA	NA	NA	NA	0	0	0	0
FUN_000681-T1		4.2e-33|KJZ80133.1 hypothetical protein HIM_00847 [Hirsutella minnesotensis 3608]	4.7e-32|XP_022478755.1 hypothetical protein CORC01_03103 [Colletotrichum orchidophilum]<>OHF01613.1 hypothetical protein CORC01_03103 [Colletotrichum orchidophilum]	6.1e-32|XP_018706235.1 Glycosyltransferase [Cordyceps fumosorosea ARSEF 2679]<>OAA69631.1 Glycosyltransferase [Cordyceps fumosorosea ARSEF 2679]											PF04488,Glycosyltransferase sugar-binding region containing DXD motif									FUN_000681-T1	7.4528	0.927	0.039004	0.798378	0.889847	NA	NA	NA	NA	0.655439	0.62852	0.603218	0.676486
FUN_000682-T1		1.3e-41|RNA43725.1 vertebrate ancient opsin-like [Brachionus plicatilis]	3.1e-40|AIT99326.1 c-opsin, partial [Brachionus sp. 'koreanus']	1.3e-38|RNA30626.1 melanopsin [Brachionus plicatilis]	K04255	GO:0007601	GO:0016021	GO:0007186	GO:0004930						PF00001,7 transmembrane receptor (rhodopsin family)									FUN_000682-T1	5.4837	0.811823	-0.0866658	0.569	0.731016	NA	NA	NA	NA	0.590505	0.332016	0.561173	0.197289
FUN_000683-T1	HGT	1.3e-77|WP_051963463.1 hypothetical protein [Deinococcus misasensis]	3.2e-55|WP_110830137.1 hypothetical protein [Deinococcus actinosclerus]<>AWT35677.1 hypothetical protein DM785_08970 [Deinococcus actinosclerus]	4.1e-55|WP_119673511.1 hypothetical protein [Deinococcus sp. RM]<>RIY05884.1 hypothetical protein D3W47_09665 [Deinococcus sp. RM]																				FUN_000683-T1	248.422	2.39693	-0.0328509	0.625521	0.771481	-0.0552691	4.49445	0.441575	0.608102	16.7294	15.6435	14.8182	15.088
FUN_000684-T1	HGT	8.4e-74|PRP77207.1 putative arginase [Planoprotostelium fungivorum]	1.1e-73|PRP81069.1 putative arginase, partial [Planoprotostelium fungivorum]	9.3e-73|XP_004365300.2 arginase [Capsaspora owczarzaki ATCC 30864]<>KJE88853.1 arginase [Capsaspora owczarzaki ATCC 30864]	K01480	GO:0046872									PF00491,Arginase family									FUN_000684-T1	47.2735	1.68371	-0.0607756	0.596932	0.751223	-0.0925088	2.13132	0.469115	0.633537	4.16537	4.33794	3.4414	4.20601
FUN_000685-T1		4.2e-24|AAX30303.2 SJCHGC02929 protein, partial [Schistosoma japonicum]	9.5e-24|CAX69927.1 NADH dehydrogenase (ubiquinone) 1 alpha/beta subcomplex 1 [Schistosoma japonicum]<>CAX74205.1 NADH dehydrogenase (ubiquinone) 1 alpha/beta subcomplex 1 [Schistosoma japonicum]	8.9e-22|OZC10563.1 acyl carrier protein [Onchocerca flexuosa]	K03955										PF00550,Phosphopantetheine attachment site									FUN_000685-T1	281.143	2.45047	-0.00803275	0.907299	0.952993	-0.0298264	4.68493	0.678714	0.79955	45.3444	47.1111	42.6318	44.6915
FUN_000686-T1																								FUN_000686-T1	14.1566	1.1806	0.0411107	0.782888	0.879589	0.0324192	0.56013	0.873553	0.926578	1.05979	0.524103	0.951868	0.647874
FUN_000687-T1	HGT	1.1e-63|WP_119304604.1 dienelactone hydrolase family protein [Rhodospirillaceae bacterium SYSU D60009]	4.3e-63|WP_119284523.1 dienelactone hydrolase family protein [Rhodospirillaceae bacterium SYSU D60006]												PF12680,SnoaL-like domain									FUN_000687-T1	9.13934	1.00601	-0.347027	0.0249322	0.0904912	NA	NA	NA	NA	2.30821	1.77738	1.47131	0.87666
FUN_000688-T1		1.7e-215|RNA11468.1 alpha-aminoadipic semialdehyde dehydrogenase [Brachionus plicatilis]	2.9e-207|XP_014352278.1 PREDICTED: alpha-aminoadipic semialdehyde dehydrogenase [Latimeria chalumnae]	5.5e-206|XP_007425694.1 alpha-aminoadipic semialdehyde dehydrogenase isoform X1 [Python bivittatus]	K14085	GO:0016620	GO:0055114	GO:0016491							PF00171,Aldehyde dehydrogenase family									FUN_000688-T1	342.474	2.53589	0.30833	5.67924e-07	2.46259e-05	0.300591	4.95767	5.37173e-06	0.000134831	14.5747	16.1243	16.6851	19.6718
FUN_000689-T1	HGT	1.2e-43|AFK35689.1 unknown [Lotus japonicus]	1.5e-22|WP_099534944.1 peptidase C1 [Limnothrix sp. PR1529]<>OCQ92329.1 hypothetical protein BCR12_06425 [Limnothrix sp. P13C2]	1.5e-22|PIB04405.1 hypothetical protein AMR42_17340 [Limnothrix sp. PR1529]		GO:0006508	GO:0008234								PF00112,Papain family cysteine protease									FUN_000689-T1	0.0690249	0.0289878	0.00357364	0.908287	NA	NA	NA	NA	NA	0.00951757	0	0	0.0187094
FUN_000690-T1		4.4e-06|AAP35079.1 Blo t 13 allergen [Blomia tropicalis]	1.3e-05|XP_002607336.1 hypothetical protein BRAFLDRAFT_69746 [Branchiostoma floridae]<>EEN63346.1 hypothetical protein BRAFLDRAFT_69746 [Branchiostoma floridae]	2.2e-05|XP_004480653.1 cellular retinoic acid-binding protein 2 [Dasypus novemcinctus]		GO:0008289																		FUN_000690-T1	95.5657	1.98482	0.170494	0.104173	0.244783	0.172901	3.14559	0.144922	0.287791	15.2896	18.3133	14.3314	23.6648
FUN_000691-T1	HGT	5.2e-147|AKC91347.1 glycoside hydrolase 45 [Adineta ricciae]	3.4e-114|AKC91346.1 glycoside hydrolase 45 [Adineta ricciae]	7.1e-96|AKC91345.1 glycoside hydrolase 45 [Adineta ricciae]		GO:0005576	GO:0005975	GO:0008810	GO:0030248						PF00734,Fungal cellulose binding domain	PF02015,Glycosyl hydrolase family 45								FUN_000691-T1	123.399	2.09482	-0.111321	0.332586	0.526083	-0.153791	3.51836	0.25427	0.421436	12.856	11.7717	13.3255	8.62569
FUN_000692-T1		7.0e-05|ACC43983.1 low density lipoprotein receptor [Philodina roseola]																						FUN_000692-T1	0.368621	0.136283	-0.00445811	0.948678	NA	NA	NA	NA	NA	0.0800095	0.0211861	0.0229799	0.0682063
FUN_000693-T1		1.1e-22|XP_023656494.1 PIN2/TERF1-interacting telomerase inhibitor 1 [Paramormyrops kingsleyae]	6.9e-22|XP_013927166.1 PREDICTED: PIN2/TERF1-interacting telomerase inhibitor 1 isoform X1 [Thamnophis sirtalis]	6.9e-22|XP_025088007.1 PIN2/TERF1-interacting telomerase inhibitor 1-like [Pomacea canaliculata]	K11135	GO:0003676									PF01585,G-patch domain									FUN_000693-T1	582.741	2.76622	-0.0138329	0.823144	0.904393	-0.0339092	5.72606	0.612279	0.751516	61.9317	49.5442	60.5432	45.5895
FUN_000694-T1		4.7e-181|WP_100742172.1 MULTISPECIES: succinate CoA transferase [Leptospira]<>PJZ85267.1 acetyl-CoA hydrolase [Leptospira sp. FH2-B-A1]<>PKA08801.1 acetyl-CoA hydrolase [Leptospira sp. FH2-B-B2]	1.8e-180|EMY69237.1 succinate CoA transferase [Leptospira vanthielii serovar Holland str. Waz Holland = ATCC 700522]	1.8e-180|WP_039926832.1 succinate CoA transferase [Leptospira vanthielii]		GO:0006084	GO:0008775	GO:0006083	GO:0019679	GO:0016740	GO:0003986				PF02550,Acetyl-CoA hydrolase/transferase N-terminal domain	PF13336,Acetyl-CoA hydrolase/transferase C-terminal domain								FUN_000694-T1	170.875	2.23521	0.0521764	0.505877	0.681089	0.0350979	3.96888	0.675385	0.797367	8.51383	8.43725	7.59345	8.88378
FUN_000695-T1		3.7e-12|XP_022541431.1 uncharacterized protein LOC111196435 [Astyanax mexicanus]	3.7e-12|XP_022542777.1 uncharacterized protein LOC111197578 [Astyanax mexicanus]	1.5e-08|XP_021323163.1 uncharacterized protein LOC110438052 [Danio rerio]																				FUN_000695-T1	0.127308	0.0520425	-0.00481498	0.891111	NA	NA	NA	NA	NA	0.00283477	0.014393	0	0
FUN_000696-T1																								FUN_000696-T1	0.158852	0.0640281	-0.0196736	0.657645	NA	NA	NA	NA	NA	0.162632	0	0	0
FUN_000697-T1	HGT	2.8e-132|WP_088178485.1 cytosine deaminase [Methyloversatilis thermotolerans]	1.7e-129|WP_099959840.1 cytosine deaminase [Rhizobacter gummiphilus]<>ATU63366.1 cytosine deaminase [Rhizobacter gummiphilus]	1.7e-129|WP_101252730.1 cytosine deaminase [Telmatospirillum siberiense]<>PKU22406.1 cytosine deaminase [Telmatospirillum siberiense]	K01487	GO:0016787	GO:0016810								PF01979,Amidohydrolase family									FUN_000697-T1	4.9908	0.777485	0.156159	0.294342	0.487812	NA	NA	NA	NA	0.150616	0.324226	0.326023	0.264227
FUN_000698-T1	HGT	1.1e-09|RIB19969.1 hypothetical protein C2G38_2244844 [Gigaspora rosea]	1.8e-09|KIM82478.1 hypothetical protein PILCRDRAFT_820337 [Piloderma croceum F 1598]	4.1e-09|XP_008042622.1 hypothetical protein TRAVEDRAFT_31233 [Trametes versicolor FP-101664 SS1]<>EIW54053.1 hypothetical protein TRAVEDRAFT_31233 [Trametes versicolor FP-101664 SS1]											PF10021,Uncharacterized protein conserved in bacteria (DUF2263)									FUN_000698-T1	28.7079	1.47287	0.050593	0.690046	0.81834	0.0622822	1.45626	0.653672	0.782625	2.15534	1.83291	2.34814	1.53902
FUN_000699-T1	HGT	2.5e-50|WP_107143497.1 hypothetical protein [Massilia armeniaca]<>AVR98160.1 hypothetical protein C9I28_22850 [Massilia armeniaca]	1.2e-49|WP_011557153.1 hypothetical protein [Myxococcus xanthus]<>ABF88891.1 hypothetical protein MXAN_7234 [Myxococcus xanthus DK 1622]<>SDW06439.1 hypothetical protein SAMN05444383_101109 [Myxococcus xanthus]	1.2e-49|WP_020478044.1 hypothetical protein [Myxococcus xanthus]																				FUN_000699-T1	114.244	2.06162	0.113867	0.241022	0.428673	0.106833	3.37237	0.325952	0.499072	5.95196	7.14212	5.8401	7.60376
FUN_000700-T1																								FUN_000700-T1	66.2446	1.82766	-0.794082	5.0162e-12	7.6063e-10	-0.974011	2.6243	1.30475e-12	1.66977e-10	10.1818	7.42805	5.9556	2.91656
FUN_000701-T1		2.9e-06|XP_004335273.1 hypothetical protein ACA1_147690 [Acanthamoeba castellanii str. Neff]<>ELR13260.1 hypothetical protein ACA1_147690 [Acanthamoeba castellanii str. Neff]																						FUN_000701-T1	12.845	1.14129	-0.365528	0.0160528	0.0662599	-0.600559	0.478894	0.00505441	0.0265744	0.920999	0.574021	0.595353	0.277141
FUN_000702-T1		1.8e-28|ACD54591.1 thyrotropin-releasing hormone receptor 2-like protein [Adineta vaga]				GO:0016021																		FUN_000702-T1	3.08631	0.611331	-0.14385	0.289446	0.48331	NA	NA	NA	NA	0.448904	0.253366	0.205022	0.18559
FUN_000703-T1		1.0e-04|RMX47718.1 hypothetical protein pdam_00012356 [Pocillopora damicornis]																						FUN_000703-T1	13.7702	1.16939	-0.096707	0.518104	0.691558	-0.167365	0.495636	0.421462	0.591029	2.31124	2.34299	2.35617	1.57528
FUN_000704-T1						GO:0005515																		FUN_000704-T1	0.746832	0.242251	-0.148923	0.0558117	NA	NA	NA	NA	NA	0.140616	0.0612525	0.0164132	0
FUN_000705-T1		9.5e-05|EPY35639.1 hypothetical protein STCU_01035 [Strigomonas culicis]																						FUN_000705-T1	4.7534	0.759924	-0.414088	0.00504725	0.028742	NA	NA	NA	NA	0.380247	0.424611	0.23267	0.081326
FUN_000706-T1	HGT	2.0e-25|RLN02829.1 hypothetical protein BBI17_004972 [Phytophthora kernoviae]<>RLN79954.1 hypothetical protein BBO99_00004871 [Phytophthora kernoviae]	2.0e-25|RLN48963.1 hypothetical protein BBJ29_009011 [Phytophthora kernoviae]<>RLN55281.1 hypothetical protein BBP00_00008559 [Phytophthora kernoviae]	4.5e-25|OQS06376.1 ubiquitin thioesterase OTU1, partial [Thraustotheca clavata]	K03574	GO:0016787									PF00293,NUDIX domain									FUN_000706-T1	33.3542	1.53598	-0.0638274	0.630175	0.774991	-0.109991	1.67973	0.502967	0.663115	6.34555	6.10594	5.8624	5.67967
FUN_000707-T1																								FUN_000707-T1	0.68405	0.226355	-0.0952486	0.204949	NA	NA	NA	NA	NA	0.243964	0	0.047352	0
FUN_000708-T1	HGT	9.7e-21|RKW52677.1 hypothetical protein D8H95_14410, partial [Lachnospiraceae bacterium]	3.7e-20|WP_083882237.1 hypothetical protein [Halobacteroides halobius]	5.3e-19|AGB41046.1 dynamin family protein [Halobacteroides halobius DSM 5150]											PF00350,Dynamin family									FUN_000708-T1	76.3966	1.88872	-0.149892	0.196948	0.375665	-0.199763	2.784	0.151368	0.296724	2.84109	2.65937	2.68052	1.90903
FUN_000709-T1		6.4e-26|BAY24777.1 Miro domain-containing protein [Calothrix sp. NIES-2100]	3.5e-24|WP_060589279.1 hypothetical protein [Leptospira interrogans]<>ALO01466.1 leucine-rich repeat containing protein [Leptospira interrogans serovar Hardjo-prajitno]			GO:0005515									PF13855,Leucine rich repeat									FUN_000709-T1	44.0345	1.65355	-0.119607	0.357854	0.550878	-0.175032	2.06169	0.286175	0.455756	2.98452	3.4023	2.77501	2.6757
FUN_000710-T1		4.0e-73|ACD54597.1 TPR repeat containing protein-like protein [Adineta vaga]	1.1e-43|ACD54705.1 TPR repeat containing protein-like protein [Adineta vaga]	4.0e-41|ABQ08070.1 hypothetical protein [Adineta vaga]		GO:0005515									PF13424,Tetratricopeptide repeat									FUN_000710-T1	18.7871	1.29638	-0.401984	0.00662072	0.0349151	-0.666506	0.915458	0.00124404	0.00952123	1.18967	0.663569	0.73931	0.501247
FUN_000711-T1		6.4e-240|RNA40465.1 lysosomal alpha-glucosidase-like [Brachionus plicatilis]	1.9e-239|XP_018094878.1 PREDICTED: lysosomal alpha-glucosidase-like [Xenopus laevis]	4.3e-236|XP_002932561.2 PREDICTED: lysosomal alpha-glucosidase [Xenopus tropicalis]	K12316	GO:0006468	GO:0005975	GO:0004553	GO:0030246	GO:0003824	GO:0004672	GO:0005524			PF00069,Protein kinase domain	PF00088,Trefoil (P-type) domain	PF01055,Glycosyl hydrolases family 31	PF13802,Galactose mutarotase-like	PF16863,N-terminal barrel of NtMGAM and CtMGAM, maltase-glucoamylase					FUN_000711-T1	139.175	2.14667	-0.248371	0.00614804	0.0331249	-0.295039	3.67747	0.00324686	0.0191899	3.8457	2.52431	3.35325	1.70545
FUN_000712-T1		9.2e-90|AEN94416.1 low density lipoprotein [Adineta vaga]	3.9e-80|ACC43940.1 low density lipoprotein receptor [Philodina roseola]	5.8e-76|ACC43983.1 low density lipoprotein receptor [Philodina roseola]		GO:0005515																		FUN_000712-T1	0.777679	0.249853	0.113665	0.189481	NA	NA	NA	NA	NA	0.023937	0	0.0203737	0.038129
FUN_000713-T1		7.1e-21|ACD54801.1 unknown, partial [Adineta vaga]																						FUN_000713-T1	5.92479	0.840407	-0.0924905	0.530259	0.700638	NA	NA	NA	NA	0.661611	0.422136	0.358804	0.392564
FUN_000714-T1		3.2e-21|XP_013421303.1 organic cation transporter protein [Lingula anatina]	4.4e-18|XP_008284244.1 PREDICTED: solute carrier family 22 member 13-like [Stegastes partitus]	9.1e-16|XP_009060022.1 hypothetical protein LOTGIDRAFT_106739 [Lottia gigantea]<>ESO88972.1 hypothetical protein LOTGIDRAFT_106739 [Lottia gigantea]		GO:0016021	GO:0022857	GO:0005887	GO:0055085						PF00083,Sugar (and other) transporter	PF07690,Major Facilitator Superfamily								FUN_000714-T1	12.3189	1.12447	-0.197355	0.195522	0.374155	-0.365039	0.367031	0.104903	0.229887	1.01448	0.600048	0.787184	0.482568
FUN_000715-T1																								FUN_000715-T1	21.9111	1.36005	-0.0251726	0.862914	0.928235	-0.0611129	1.08386	0.764819	0.857588	4.30229	2.90393	4.66617	2.41664
FUN_000716-T1															PF00024,PAN domain									FUN_000716-T1	2.28575	0.516635	-0.31683	0.014516	0.061439	NA	NA	NA	NA	0.271945	0.193087	0.121747	0.0624865
FUN_000717-T1	HGT	2.5e-305|ACD54723.1 unknown [Adineta vaga]	4.9e-35|SMP39955.1 TIGR02452 family protein [Sphaerochaeta dissipatitropha]	1.9e-34|XP_004339479.1 hypothetical protein ACA1_062080 [Acanthamoeba castellanii str. Neff]<>ELR17466.1 hypothetical protein ACA1_062080 [Acanthamoeba castellanii str. Neff]		GO:0003676									PF10021,Uncharacterized protein conserved in bacteria (DUF2263)									FUN_000717-T1	26.7287	1.44293	-0.462072	0.0016451	0.0126739	-0.726865	1.34821	0.000818425	0.00699071	0.556769	0.515019	0.468162	0.194475
FUN_000718-T1						GO:0005509									PF13202,EF hand									FUN_000718-T1	130.682	2.11953	-0.219271	0.0092134	0.0445335	-0.25868	3.57802	0.00441956	0.0240652	29.4842	23.7257	23.8419	19.2293
FUN_000719-T1		1.8e-10|PVD29623.1 hypothetical protein C0Q70_08878 [Pomacea canaliculata]	1.8e-10|XP_025094423.1 vitamin D3 receptor-like isoform X2 [Pomacea canaliculata]<>XP_025094424.1 vitamin D3 receptor-like isoform X2 [Pomacea canaliculata]<>XP_025094425.1 vitamin D3 receptor-like isoform X2 [Pomacea canaliculata]	1.8e-10|XP_025094422.1 vitamin D3 receptor-like isoform X1 [Pomacea canaliculata]		GO:0003700	GO:0006355	GO:0005634	GO:0008270	GO:0043565					PF00105,Zinc finger, C4 type (two domains)									FUN_000719-T1	38.7968	1.59985	0.249604	0.0446749	0.136499	0.291623	1.84682	0.0466143	0.131103	5.73758	4.53782	7.01509	5.16609
FUN_000720-T1		1.1e-30|RDD44301.1 Peptidyl-prolyl cis-trans isomerase FKBP2 [Trichoplax sp. H2]	1.5e-30|XP_002113582.1 expressed hypothetical protein [Trichoplax adhaerens]<>EDV24056.1 expressed hypothetical protein [Trichoplax adhaerens]	3.7e-29|XP_016953372.1 PREDICTED: FK506-binding protein 2 isoform X1 [Drosophila biarmipes]<>XP_016953373.1 PREDICTED: FK506-binding protein 2 isoform X1 [Drosophila biarmipes]		GO:0003755									PF00254,FKBP-type peptidyl-prolyl cis-trans isomerase									FUN_000720-T1	28.7314	1.47321	0.342243	0.0134991	0.0584838	0.451143	1.38681	0.0140314	0.0554841	4.9461	4.47011	7.12969	5.6541
FUN_000721-T1		1.0e-24|EPB84000.1 FK506-binding protein 14 [Mucor circinelloides f. circinelloides 1006PhL]	1.3e-24|XP_023160552.1 FK506-binding protein 2 [Drosophila hydei]<>XP_023160553.1 FK506-binding protein 2 [Drosophila hydei]	1.7e-24|ALC42697.1 Fkbp13, partial [Drosophila busckii]		GO:0003755									PF00254,FKBP-type peptidyl-prolyl cis-trans isomerase									FUN_000721-T1	4.87576	0.769064	0.0688347	0.647957	0.788698	NA	NA	NA	NA	1.80004	1.05101	2.05151	1.05935
FUN_000722-T1		8.7e-50|RNA38967.1 sperm flagellar 1 [Brachionus plicatilis]	1.5e-46|RNA16434.1 Sperm flagellar 1 [Brachionus plicatilis]	3.2e-36|XP_020650872.1 sperm flagellar protein 1 [Pogona vitticeps]		GO:0005515									PF06294,CH-like domain in sperm protein									FUN_000722-T1	50.9401	1.7155	-0.0840292	0.445556	0.630994	-0.11318	2.27993	0.33436	0.50714	7.13158	4.86664	6.5378	3.91496
FUN_000723-T1																								FUN_000723-T1	414.314	2.61838	0.369916	0.00097811	0.00857344	0.417498	5.23	0.000787027	0.00679858	43.863	51.8027	58.853	64.3434
FUN_000724-T1		7.0e-104|XP_015597040.1 potassium/sodium hyperpolarization-activated cyclic nucleotide-gated channel 3 isoform X7 [Cephus cinctus]	7.0e-104|XP_015597041.1 potassium/sodium hyperpolarization-activated cyclic nucleotide-gated channel 3 isoform X8 [Cephus cinctus]	7.0e-104|XP_021372536.1 potassium/sodium hyperpolarization-activated cyclic nucleotide-gated channel 3-like isoform X4 [Mizuhopecten yessoensis]		GO:0006813	GO:0005216	GO:0016020	GO:0055085	GO:0005249	GO:0006811				PF00520,Ion transport protein	PF08412,Ion transport protein N-terminal								FUN_000724-T1	30.0518	1.49209	0.0714569	0.58287	0.740816	0.0623242	1.55615	0.673792	0.796293	2.49355	1.82069	2.72831	1.83437
FUN_000725-T1																								FUN_000725-T1	126.006	2.10382	0.0097034	0.925623	0.963124	-0.00983839	3.56745	0.931551	0.961338	41.8912	36.8148	42.4533	33.3247
FUN_000726-T1		2.4e-113|RMZ95975.1 polyglycylase TTLL10-like isoform X5 [Brachionus plicatilis]	1.8e-97|XP_013402521.1 protein polyglycylase TTLL10 isoform X1 [Lingula anatina]	1.8e-97|XP_013402522.1 protein polyglycylase TTLL10 isoform X2 [Lingula anatina]<>XP_013402523.1 protein polyglycylase TTLL10 isoform X2 [Lingula anatina]		GO:0006464									PF03133,Tubulin-tyrosine ligase family									FUN_000726-T1	52.9244	1.73179	-0.0440527	0.701996	0.826436	-0.0733701	2.26859	0.581153	0.727004	2.93693	2.72662	3.11557	2.16691
FUN_000727-T1		3.8e-08|XP_013019348.1 SAGA complex subunit Ada2 [Schizosaccharomyces octosporus yFS286]<>EPX72053.1 SAGA complex subunit Ada2 [Schizosaccharomyces octosporus yFS286]	6.5e-08|XP_009170409.1 hypothetical protein T265_14127, partial [Opisthorchis viverrini]<>KER25855.1 hypothetical protein T265_14127, partial [Opisthorchis viverrini]	3.2e-07|KFD46240.1 hypothetical protein M513_12883 [Trichuris suis]		GO:0003677																		FUN_000727-T1	87.7106	1.94798	0.272016	0.00762604	0.0387702	0.28952	2.99166	0.0108169	0.0459758	4.9302	5.11142	6.43346	5.29984
FUN_000728-T1																								FUN_000728-T1	5.5036	0.813154	0.136118	0.371556	0.564353	NA	NA	NA	NA	0.763946	0.861577	0.815293	1.12441
FUN_000729-T1																								FUN_000729-T1	6.99882	0.903026	-0.0863361	0.55038	0.716607	NA	NA	NA	NA	0.595366	1.49154	0.930221	0.71899
FUN_000730-T1																								FUN_000730-T1	0.0858496	0.0357697	0.00257421	0.933872	NA	NA	NA	NA	NA	0	0.0201268	0.0218309	0
FUN_000731-T1		1.1e-47|XP_015915617.1 late secretory pathway protein AVL9 homolog isoform X1 [Parasteatoda tepidariorum]<>XP_015915618.1 late secretory pathway protein AVL9 homolog isoform X1 [Parasteatoda tepidariorum]	1.1e-47|XP_015915620.1 late secretory pathway protein AVL9 homolog isoform X2 [Parasteatoda tepidariorum]	1.1e-47|XP_015915621.1 late secretory pathway protein AVL9 homolog isoform X3 [Parasteatoda tepidariorum]											PF08565,Cdc37 Hsp90 binding domain	PF09794,Transport protein Avl9								FUN_000731-T1	68.4782	1.84185	0.0705556	0.484739	0.664522	0.0591752	2.63969	0.592346	0.735656	2.83463	2.29536	3.05969	2.17271
FUN_000732-T1		2.1e-39|OWR49242.1 riboflavin transporter 2-A like protein [Danaus plexippus plexippus]	2.8e-39|XP_012546459.1 solute carrier family 52, riboflavin transporter, member 3 [Bombyx mori]	3.0e-38|XP_019334304.1 PREDICTED: riboflavin transporter 2-like isoform X3 [Alligator mississippiensis]		GO:0032217	GO:0032218	GO:0005887							PF06237,Protein of unknown function (DUF1011)									FUN_000732-T1	115.827	2.06754	0.0664225	0.457824	0.641871	0.0521276	3.38468	0.596123	0.738606	6.75484	9.83258	7.65855	9.06119
FUN_000733-T1	HGT	2.3e-17|OTA14575.1 Amino acid adenylation [Xenorhabdus vietnamensis]	2.5e-16|WP_036303996.1 non-ribosomal peptide synthetase [Methylomicrobium agile]	4.3e-16|WP_099110810.1 non-ribosomal peptide synthetase [Xenorhabdus sp. KJ12.1]<>PHM68867.1 Amino acid adenylation [Xenorhabdus sp. KJ12.1]											PF00668,Condensation domain									FUN_000733-T1	103.894	2.02075	-0.0960833	0.292575	0.486197	-0.126657	3.24132	0.206324	0.367233	6.00433	6.04241	5.86554	4.80081
FUN_000734-T1																								FUN_000734-T1	0.394744	0.144494	0.073625	0.272383	NA	NA	NA	NA	NA	0.0255545	0.0451479	0.118727	0.248132
FUN_000735-T1															PF01636,Phosphotransferase enzyme family									FUN_000735-T1	118.386	2.07695	0.0952736	0.307863	0.501707	0.0844046	3.44322	0.405519	0.576263	8.26089	9.65374	8.86186	9.41896
FUN_000736-T1	HGT	1.6e-71|PIU68932.1 hypothetical protein COS84_00340 [Armatimonadetes bacterium CG07_land_8_20_14_0_80_40_9]	3.7e-68|RMH09309.1 hypothetical protein D6697_03940 [Armatimonadetes bacterium]	3.7e-68|OYT70871.1 transcriptional regulator, partial [Armatimonadetes bacterium CP1_7O]		GO:0005515																		FUN_000736-T1	55.1869	1.74964	-0.425684	0.0017203	0.0130938	-0.597436	2.34429	0.00103357	0.00828801	2.56795	1.81985	1.94823	0.921913
FUN_000737-T1						GO:0005515									PF07647,SAM domain (Sterile alpha motif)									FUN_000737-T1	109.327	2.04268	-0.11083	0.203746	0.384317	-0.143372	3.329	0.123195	0.257509	6.65261	7.62063	6.40502	6.33876
FUN_000738-T1																								FUN_000738-T1	5.13191	0.787596	-0.106795	0.479479	0.66017	NA	NA	NA	NA	1.40187	1.19406	1.50322	0.758065
FUN_000739-T1	HGT	3.4e-31|XP_018706235.1 Glycosyltransferase [Cordyceps fumosorosea ARSEF 2679]<>OAA69631.1 Glycosyltransferase [Cordyceps fumosorosea ARSEF 2679]	5.8e-31|KFG81467.1 hypothetical protein MANI_029822 [Metarhizium anisopliae]<>KID59209.1 Glycosyltransferase, partial [Metarhizium anisopliae ARSEF 549]	1.3e-30|XP_022478755.1 hypothetical protein CORC01_03103 [Colletotrichum orchidophilum]<>OHF01613.1 hypothetical protein CORC01_03103 [Colletotrichum orchidophilum]											PF04488,Glycosyltransferase sugar-binding region containing DXD motif									FUN_000739-T1	10.0817	1.0446	0.0721567	0.634105	0.777903	NA	NA	NA	NA	0.699042	1.23694	0.935763	1.12509
FUN_000740-T1		2.6e-33|RNA43725.1 vertebrate ancient opsin-like [Brachionus plicatilis]	3.6e-30|RNA30626.1 melanopsin [Brachionus plicatilis]	3.9e-29|AIT99326.1 c-opsin, partial [Brachionus sp. 'koreanus']		GO:0004930	GO:0007186	GO:0016021							PF00001,7 transmembrane receptor (rhodopsin family)									FUN_000740-T1	4.09847	0.707439	-0.23443	0.0975683	0.234103	NA	NA	NA	NA	0.525711	0.377241	0.26745	0.182817
FUN_000741-T1	HGT	2.6e-78|WP_051963463.1 hypothetical protein [Deinococcus misasensis]	1.2e-54|WP_119673511.1 hypothetical protein [Deinococcus sp. RM]<>RIY05884.1 hypothetical protein D3W47_09665 [Deinococcus sp. RM]	1.6e-54|WP_110830137.1 hypothetical protein [Deinococcus actinosclerus]<>AWT35677.1 hypothetical protein DM785_08970 [Deinococcus actinosclerus]																				FUN_000741-T1	242.904	2.38722	0.0809226	0.250271	0.439807	0.0650981	4.46721	0.381057	0.552955	16.4113	14.0493	15.4461	15.0973
FUN_000742-T1	HGT	2.0e-75|PRP77207.1 putative arginase [Planoprotostelium fungivorum]	2.6e-75|PRP81069.1 putative arginase, partial [Planoprotostelium fungivorum]	3.2e-73|XP_004365300.2 arginase [Capsaspora owczarzaki ATCC 30864]<>KJE88853.1 arginase [Capsaspora owczarzaki ATCC 30864]	K01480	GO:0046872									PF00491,Arginase family									FUN_000742-T1	55.2295	1.74996	0.0118492	0.910888	0.954973	-0.00440469	2.36857	0.968398	0.9826	4.84677	4.86214	4.24758	4.9017
FUN_000743-T1		4.2e-24|AAX30303.2 SJCHGC02929 protein, partial [Schistosoma japonicum]	9.5e-24|CAX69927.1 NADH dehydrogenase (ubiquinone) 1 alpha/beta subcomplex 1 [Schistosoma japonicum]<>CAX74205.1 NADH dehydrogenase (ubiquinone) 1 alpha/beta subcomplex 1 [Schistosoma japonicum]	8.9e-22|OZC10563.1 acyl carrier protein [Onchocerca flexuosa]	K03955										PF00550,Phosphopantetheine attachment site									FUN_000743-T1	308.776	2.49105	0.00680348	0.922661	0.961821	-0.0137527	4.82126	0.850533	0.912168	49.06	51.8185	49.2958	47.4362
FUN_000744-T1	HGT																							FUN_000744-T1	0	0	NA	NA	NA	NA	NA	NA	NA	NA	NA	NA	NA
FUN_000745-T1																								FUN_000745-T1	26.7381	1.44308	-0.219304	0.116685	0.264388	-0.327127	1.41219	0.0753671	0.182185	1.40291	1.55177	1.07011	1.18005
FUN_000746-T1	HGT	4.9e-77|WP_119304604.1 dienelactone hydrolase family protein [Rhodospirillaceae bacterium SYSU D60009]	1.9e-76|WP_119284523.1 dienelactone hydrolase family protein [Rhodospirillaceae bacterium SYSU D60006]	7.9e-75|WP_094857192.1 dienelactone hydrolase family protein [Bordetella genomosp. 5]<>OZI47561.1 carboxymethylenebutenolidase [Bordetella genomosp. 5]											PF12680,SnoaL-like domain									FUN_000746-T1	0.0207629	0.00892487	-0.000188303	0.995155	NA	NA	NA	NA	NA	0.0122608	0	0	0
FUN_000747-T1		2.5e-215|RNA11468.1 alpha-aminoadipic semialdehyde dehydrogenase [Brachionus plicatilis]	2.1e-206|XP_014352278.1 PREDICTED: alpha-aminoadipic semialdehyde dehydrogenase [Latimeria chalumnae]	1.4e-205|XP_003980772.1 alpha-aminoadipic semialdehyde dehydrogenase [Felis catus]	K14085	GO:0016620	GO:0055114	GO:0016491							PF00171,Aldehyde dehydrogenase family									FUN_000747-T1	326.775	2.51558	0.234594	0.00131061	0.010712	0.228604	4.887	0.00334061	0.0195768	9.22575	11.335	10.0595	13.0319
FUN_000748-T1	HGT	3.1e-59|AFK35689.1 unknown [Lotus japonicus]	5.9e-34|KOR37464.1 hypothetical protein AM228_07235, partial [Planktothricoides sp. SR001]	5.9e-34|WP_054465464.1 hypothetical protein, partial [Planktothricoides sp. SR001]		GO:0006508	GO:0008234								PF00112,Papain family cysteine protease									FUN_000748-T1	0.443618	0.159452	-0.015292	0.794618	NA	NA	NA	NA	NA	0.126961	0	0.0166331	0.0333715
FUN_000749-T1		4.4e-06|AAP35079.1 Blo t 13 allergen [Blomia tropicalis]	1.3e-05|XP_002607336.1 hypothetical protein BRAFLDRAFT_69746 [Branchiostoma floridae]<>EEN63346.1 hypothetical protein BRAFLDRAFT_69746 [Branchiostoma floridae]	2.2e-05|XP_004480653.1 cellular retinoic acid-binding protein 2 [Dasypus novemcinctus]		GO:0008289																		FUN_000749-T1	118.037	2.07568	0.359637	2.4108e-05	0.000506628	0.369687	3.42978	4.50405e-05	0.000762965	17.266	21.898	20.3286	29.116
FUN_000750-T1	HGT	1.5e-131|OLB76743.1 alpha/beta hydrolase [Actinobacteria bacterium 13_2_20CM_2_71_6]	1.2e-130|WP_052387043.1 alpha/beta hydrolase [Dactylosporangium aurantiacum]	5.7e-128|WP_022911951.1 alpha/beta hydrolase [Frankia sp. Iso899]											PF00561,alpha/beta hydrolase fold									FUN_000750-T1	2.37994	0.52891	0.0352363	0.793073	0.88651	NA	NA	NA	NA	0.113488	0.0647119	0.102536	0.0969343
FUN_000751-T1	HGT	4.6e-143|AKC91347.1 glycoside hydrolase 45 [Adineta ricciae]	3.4e-114|AKC91346.1 glycoside hydrolase 45 [Adineta ricciae]	1.9e-96|AKC91345.1 glycoside hydrolase 45 [Adineta ricciae]		GO:0005576	GO:0005975	GO:0008810	GO:0030248						PF00734,Fungal cellulose binding domain	PF02015,Glycosyl hydrolase family 45								FUN_000751-T1	74.6236	1.87866	-0.247017	0.057313	0.162706	-0.340117	2.82025	0.0406537	0.118493	8.82135	6.85151	7.64711	4.83425
FUN_000752-T1		1.6e-05|ACC43940.1 low density lipoprotein receptor [Philodina roseola]	3.6e-05|ACC43983.1 low density lipoprotein receptor [Philodina roseola]																					FUN_000752-T1	0.140695	0.0571694	0.0133372	0.667356	NA	NA	NA	NA	NA	0	0	0	0.0747905
FUN_000753-T1		4.1e-20|RNA43461.1 PIN2 TERF1-interacting telomerase inhibitor 1, partial [Brachionus plicatilis]	4.1e-20|XP_023656494.1 PIN2/TERF1-interacting telomerase inhibitor 1 [Paramormyrops kingsleyae]	1.2e-19|KFQ99246.1 PIN2/TERF1-interacting telomerase inhibitor 1, partial [Nipponia nippon]		GO:0003676									PF01585,G-patch domain									FUN_000753-T1	559.929	2.74891	-0.0518944	0.337518	0.531164	-0.0731619	5.67138	0.215385	0.377324	72.511	58.6064	69.8299	51.6933
FUN_000754-T1		4.7e-181|WP_100742172.1 MULTISPECIES: succinate CoA transferase [Leptospira]<>PJZ85267.1 acetyl-CoA hydrolase [Leptospira sp. FH2-B-A1]<>PKA08801.1 acetyl-CoA hydrolase [Leptospira sp. FH2-B-B2]	1.8e-180|EMY69237.1 succinate CoA transferase [Leptospira vanthielii serovar Holland str. Waz Holland = ATCC 700522]	1.8e-180|WP_039926832.1 succinate CoA transferase [Leptospira vanthielii]		GO:0006084	GO:0008775	GO:0006083	GO:0019679	GO:0016740	GO:0003986				PF02550,Acetyl-CoA hydrolase/transferase N-terminal domain	PF13336,Acetyl-CoA hydrolase/transferase C-terminal domain								FUN_000754-T1	170.579	2.23446	0.074007	0.338549	0.53229	0.0579727	3.96066	0.480423	0.643237	8.22125	8.3693	7.67591	9.07364
FUN_000755-T1		3.6e-09|RIB19969.1 hypothetical protein C2G38_2244844 [Gigaspora rosea]	6.1e-09|KIM82478.1 hypothetical protein PILCRDRAFT_820337 [Piloderma croceum F 1598]	1.0e-08|XP_008042622.1 hypothetical protein TRAVEDRAFT_31233 [Trametes versicolor FP-101664 SS1]<>EIW54053.1 hypothetical protein TRAVEDRAFT_31233 [Trametes versicolor FP-101664 SS1]											PF10021,Uncharacterized protein conserved in bacteria (DUF2263)									FUN_000755-T1	47.2998	1.68395	-0.0666213	0.546399	0.713623	-0.102385	2.14325	0.38277	0.55458	1.033	0.999564	0.978056	0.891151
FUN_000756-T1	HGT	1.0e-48|WP_107143497.1 hypothetical protein [Massilia armeniaca]<>AVR98160.1 hypothetical protein C9I28_22850 [Massilia armeniaca]	3.9e-48|WP_011557153.1 hypothetical protein [Myxococcus xanthus]<>ABF88891.1 hypothetical protein MXAN_7234 [Myxococcus xanthus DK 1622]<>SDW06439.1 hypothetical protein SAMN05444383_101109 [Myxococcus xanthus]	3.9e-48|WP_020478044.1 hypothetical protein [Myxococcus xanthus]																				FUN_000756-T1	21.5885	1.35389	0.221125	0.128269	0.282055	0.303463	1.0576	0.128561	0.265009	0.847545	1.45992	1.19209	1.5308
FUN_000757-T1																								FUN_000757-T1	27.9905	1.46226	-0.293384	0.0320664	0.10801	-0.422216	1.41312	0.0170198	0.0635979	3.41124	2.98629	2.37154	2.26806
FUN_000758-T1																								FUN_000758-T1	7.36452	0.922441	-0.591306	0.000130168	0.00191643	NA	NA	NA	NA	1.10273	0.68169	0.403258	0.310396
FUN_000759-T1																								FUN_000759-T1	32.0869	1.51966	-1.65023	3.22731e-29	4.54029e-26	-2.66029	1.72321	2.58798e-31	2.72847e-28	26.5575	5.20128	4.59038	0.385701
FUN_000760-T1		1.7e-11|RMX60995.1 hypothetical protein pdam_00014188 [Pocillopora damicornis]	6.2e-06|XP_020617983.1 uromodulin-like [Orbicella faveolata]	1.2e-04|EPY35639.1 hypothetical protein STCU_01035 [Strigomonas culicis]																				FUN_000760-T1	5.53101	0.814981	-0.444048	0.00284189	0.0190233	NA	NA	NA	NA	0.551521	0.200631	0.173184	0.131579
FUN_000761-T1																								FUN_000761-T1	12.9597	1.14488	0.181548	0.232774	0.419211	0.290719	0.288997	0.186626	0.343438	0.98533	1.75112	1.09049	1.979
FUN_000762-T1	HGT	9.0e-26|OQS06376.1 ubiquitin thioesterase OTU1, partial [Thraustotheca clavata]			K03574	GO:0016787									PF00293,NUDIX domain									FUN_000762-T1	39.9503	1.61226	-0.0719723	0.560444	0.72431	-0.102434	1.88539	0.474281	0.637784	7.70544	7.78629	6.03004	7.18813
FUN_000763-T1																								FUN_000763-T1	0.392117	0.143676	-0.017971	0.7642	NA	NA	NA	NA	NA	0	0.216815	0	0.0619141
FUN_000764-T1		2.2e-18|ACD54627.1 seven transmembrane helix receptor-like protein [Adineta vaga]	3.7e-18|ACD54651.1 seven transmembrane helix receptor-like protein [Adineta vaga]	1.0e-12|ACD54750.1 GQ-coupled rhodopsin-like protein [Adineta vaga]		GO:0016021																		FUN_000764-T1	0.656429	0.219173	-0.0353182	0.608313	NA	NA	NA	NA	NA	0.0462522	0.0818394	0.0782443	0.0309747
FUN_000765-T1	HGT	4.9e-06|WP_040217018.1 hypothetical protein [Haemophilus parahaemolyticus]	4.9e-06|WP_111312523.1 hypothetical protein [Haemophilus parahaemolyticus]<>RDF05305.1 hypothetical protein DPV98_02560 [Haemophilus parahaemolyticus]	4.9e-06|WP_111427618.1 hypothetical protein [Haemophilus parahaemolyticus]<>RDE81992.1 hypothetical protein DPV86_06045 [Haemophilus parahaemolyticus]																				FUN_000765-T1	6.40309	0.869413	-0.0283486	0.854345	0.923534	NA	NA	NA	NA	0.471901	0.328109	0.365207	0.339976
FUN_000766-T1																								FUN_000766-T1	3.38142	0.641615	-0.14911	0.293315	0.48696	NA	NA	NA	NA	0.666551	0.797787	0.346669	0.676916
FUN_000767-T1		8.3e-26|BAY24777.1 Miro domain-containing protein [Calothrix sp. NIES-2100]	2.0e-24|OCQ95356.1 hypothetical protein BCD64_25760 [Nostoc sp. MBR 210]	1.7e-23|WP_060589279.1 hypothetical protein [Leptospira interrogans]<>ALO01466.1 leucine-rich repeat containing protein [Leptospira interrogans serovar Hardjo-prajitno]		GO:0005515									PF13855,Leucine rich repeat									FUN_000767-T1	30.8324	1.50287	-0.355447	0.00651849	0.0345834	-0.479592	1.63457	0.00215168	0.0141822	3.01355	1.95924	2.05083	1.36017
FUN_000768-T1		2.3e-249|RNA40465.1 lysosomal alpha-glucosidase-like [Brachionus plicatilis]	2.8e-247|XP_018094878.1 PREDICTED: lysosomal alpha-glucosidase-like [Xenopus laevis]	4.5e-245|XP_022530638.1 lysosomal alpha-glucosidase [Astyanax mexicanus]	K12316	GO:0003824	GO:0005975	GO:0030246	GO:0004553						PF00088,Trefoil (P-type) domain	PF01055,Glycosyl hydrolases family 31	PF13802,Galactose mutarotase-like	PF16863,N-terminal barrel of NtMGAM and CtMGAM, maltase-glucoamylase						FUN_000768-T1	174.448	2.24415	-0.221313	0.0404318	0.127409	-0.276947	3.9909	0.0253236	0.0849625	5.72527	5.8562	4.64582	4.58272
FUN_000769-T1		2.2e-14|XP_022016663.1 mitogen-activated protein kinase kinase kinase 5-like isoform X1 [Helianthus annuus]<>OTF91201.1 putative protein kinase-like domain-containing protein [Helianthus annuus]	2.2e-14|XP_022016664.1 mitogen-activated protein kinase kinase kinase 5-like isoform X2 [Helianthus annuus]	3.1e-13|CBY23125.1 unnamed protein product [Oikopleura dioica]		GO:0006468	GO:0005524	GO:0004672							PF00069,Protein kinase domain									FUN_000769-T1	49.6954	1.70497	0.00696934	0.956524	0.977879	-0.0141961	2.29666	0.926841	0.958917	5.21108	2.74109	4.91162	2.89969
FUN_000770-T1		5.6e-300|XP_016608028.1 hypothetical protein SPPG_05363 [Spizellomyces punctatus DAOM BR117]<>KNC99988.1 hypothetical protein SPPG_05363 [Spizellomyces punctatus DAOM BR117]	8.4e-288|PWN52918.1 cytochrome P450 family protein [Violaceomyces palustris]		K14338	GO:0070330	GO:0020037	GO:0016705	GO:0003958	GO:0010181	GO:0005506	GO:0055114	GO:0016491		PF00067,Cytochrome P450	PF00175,Oxidoreductase NAD-binding domain	PF00258,Flavodoxin	PF00667,FAD binding domain						FUN_000770-T1	0	0	NA	NA	NA	NA	NA	NA	NA	0	0	0	0
FUN_000771-T1		2.7e-15|XP_013392883.1 vitamin D3 receptor [Lingula anatina]	8.8e-14|ELT92961.1 hypothetical protein CAPTEDRAFT_177005 [Capitella teleta]	7.4e-13|KOB69542.1 Nuclear receptor HR96 variant 1, partial [Operophtera brumata]		GO:0003700	GO:0006355	GO:0005634	GO:0008270	GO:0043565					PF00105,Zinc finger, C4 type (two domains)									FUN_000771-T1	19.4889	1.31152	-0.194761	0.175401	0.348285	-0.307349	0.948443	0.0939921	0.213099	1.56212	0.914452	1.24581	0.720593
FUN_000772-T1	HGT	6.5e-12|RGB43115.1 P-loop containing nucleoside triphosphate hydrolase protein [Rhizophagus diaphanus]	1.9e-11|PKC02142.1 P-loop containing nucleoside triphosphate hydrolase protein [Rhizophagus irregularis]	1.9e-11|PKC59901.1 P-loop containing nucleoside triphosphate hydrolase protein [Rhizophagus irregularis]		GO:0016887	GO:0005524								PF00005,ABC transporter									FUN_000772-T1	0.473284	0.168286	0.0698876	0.353844	NA	NA	NA	NA	NA	0.0355938	0.0314423	0.256966	0.0715104
FUN_000773-T1																								FUN_000773-T1	41.9702	1.63317	-0.0333498	0.778661	0.876839	-0.0579804	1.9997	0.663638	0.789392	4.12489	3.04554	4.41945	2.30361
FUN_000774-T1																								FUN_000774-T1	3.44767	0.648132	-0.389079	0.00597985	0.0324674	NA	NA	NA	NA	1.7985	1.00003	0.420337	0.537114
FUN_000775-T1																								FUN_000775-T1	21.0132	1.34268	-0.612608	1.80185e-05	0.000404866	-0.905717	1.05886	1.98106e-06	5.96856e-05	2.5501	1.67575	1.32902	0.886464
FUN_000776-T1			8.5e-09|WP_096175572.1 hypothetical protein [Cohaesibacter sp. ES.047]<>SNY93814.1 hypothetical protein SAMN04515647_4135 [Cohaesibacter sp. ES.047]	1.1e-08|KZK87569.1 hypothetical protein PsAD13_00847 [Pseudovibrio sp. Ad13]																				FUN_000776-T1	15.4297	1.21563	-0.206006	0.161399	0.329993	-0.31248	0.614434	0.104586	0.229349	3.39913	2.41466	2.72864	1.63126
FUN_000777-T1																								FUN_000777-T1	0.369257	0.136485	-0.0302088	0.64155	NA	NA	NA	NA	NA	0.0546452	0.14055	0	0.108275
FUN_000778-T1																								FUN_000778-T1	0.825533	0.26139	0.0487941	0.58752	NA	NA	NA	NA	NA	0.102845	0.128177	0.18448	0.147522
FUN_000779-T1															PF09825,Biotin-protein ligase, N terminal									FUN_000779-T1	12.1014	1.11732	-0.382707	0.0130522	0.0570948	-0.700092	0.310635	0.00668609	0.0324059	3.25022	1.93535	2.13074	0.767002
FUN_000780-T1	HGT	2.3e-23|XP_004989418.1 hypothetical protein PTSG_09164 [Salpingoeca rosetta]<>EGD78469.1 hypothetical protein PTSG_09164 [Salpingoeca rosetta]																						FUN_000780-T1	17.5385	1.26808	-0.73607	1.29644e-06	4.86366e-05	-1.25577	0.935055	9.78417e-08	4.46642e-06	0.915352	1.04741	0.515872	0.239572
FUN_000781-T1		1.5e-13|GBD26370.1 hypothetical protein HRbin30_01702 [bacterium HR30]	3.1e-11|PKY38109.1 hypothetical protein RhiirA4_391481 [Rhizophagus irregularis]	5.2e-11|GBC05239.1 hypothetical protein RclHR1_06120003 [Rhizophagus clarus]																				FUN_000781-T1	24.5797	1.40789	0.154564	0.265186	0.456761	0.195801	1.19572	0.267706	0.436078	1.68807	1.79422	1.5451	2.23794
FUN_000782-T1						GO:0016021																		FUN_000782-T1	1.61273	0.417095	0.00601926	0.952754	NA	NA	NA	NA	NA	0.16728	0.164937	0.146551	0.148895
FUN_000783-T1		1.0e-31|WP_082037945.1 hypothetical protein [Flavihumibacter solisilvae]	3.7e-29|PZR26133.1 serine hydrolase [Citrobacter freundii]	6.3e-29|WP_096429135.1 hypothetical protein [Marinifilaceae bacterium SPP2]<>BAX80273.1 hypothetical protein ALGA_1914 [Marinifilaceae bacterium SPP2]											PF00144,Beta-lactamase									FUN_000783-T1	39.5363	1.60784	-0.100893	0.40971	0.599237	-0.15315	1.93482	0.279374	0.448635	2.98034	2.43457	2.77231	2.17398
FUN_000784-T1		6.0e-26|RMF01991.1 hypothetical protein D6768_09330 [Chloroflexi bacterium]	5.7e-24|OIO43301.1 hypothetical protein AUJ63_00200 [Candidatus Pacearchaeota archaeon CG1_02_35_32]<>PJA70014.1 hypothetical protein CO155_02315 [Candidatus Pacearchaeota archaeon CG_4_9_14_3_um_filter_35_19]	1.8e-22|RIK45164.1 flavoprotein [Chloroflexi bacterium]	K13038	GO:0003824									PF02441,Flavoprotein									FUN_000784-T1	24.4251	1.40526	-0.312839	0.0190717	0.0749577	-0.444136	1.28099	0.00325076	0.0192078	4.50078	4.43913	3.45862	3.05644
FUN_000785-T1																								FUN_000785-T1	26.3012	1.43618	-0.19187	0.161514	0.330107	-0.284038	1.3506	0.103856	0.228158	1.33253	0.943604	0.9921	0.83234
FUN_000786-T1	HGT	2.0e-74|KIW70332.1 hypothetical protein PV04_02611 [Phialophora americana]	1.0e-73|XP_008731493.1 hypothetical protein G647_08966 [Cladophialophora carrionii CBS 160.54]<>ETI19951.1 hypothetical protein G647_08966 [Cladophialophora carrionii CBS 160.54]	1.0e-73|OCT50049.1 potassium:hydrogen antiporter [Cladophialophora carrionii]		GO:0006812	GO:0016021	GO:0015299	GO:0055085						PF00999,Sodium/hydrogen exchanger family									FUN_000786-T1	0.725316	0.236869	0.00401596	0.96313	NA	NA	NA	NA	NA	0.0240731	0.0507308	0.0674516	0.018738
FUN_000787-T1															PF01826,Trypsin Inhibitor like cysteine rich domain									FUN_000787-T1	847.937	2.92888	-0.059657	0.558809	0.72323	-0.0874897	6.26957	0.42962	0.597737	245.854	230.161	240.16	195.233
FUN_000788-T1		2.3e-80|SPQ96490.1 unnamed protein product (mitochondrion) [Plasmodiophora brassicae]	6.7e-80|XP_015752089.1 PREDICTED: 2-acylglycerol O-acyltransferase 1-like [Acropora digitifera]	8.7e-80|XP_019009960.1 2-acylglycerol O-acyltransferase 2 [Kwoniella pini CBS 10737]<>OCF48741.1 2-acylglycerol O-acyltransferase 2 [Kwoniella pini CBS 10737]	K14457	GO:0016747									PF03982,Diacylglycerol acyltransferase									FUN_000788-T1	153.01	2.18755	-0.223896	0.00853814	0.0420563	-0.264708	3.80843	0.00470743	0.025211	14.9361	11.4823	11.9742	9.23073
FUN_000789-T1		1.6e-06|RNA02713.1 ganglioside GM2 activator [Brachionus plicatilis]																						FUN_000789-T1	16.5466	1.24419	-0.180547	0.240512	0.428063	-0.346002	0.721351	0.189083	0.346487	6.96947	4.65762	5.46284	3.61787
FUN_000790-T1		9.0e-18|XP_001621753.1 hypothetical protein NEMVEDRAFT_v1g42496 [Nematostella vectensis]<>EDO29653.1 predicted protein, partial [Nematostella vectensis]	9.0e-18|XP_006823672.1 PREDICTED: E3 ubiquitin-protein ligase TRIM56-like [Saccoglossus kowalevskii]	1.2e-17|XP_002742146.1 PREDICTED: tripartite motif-containing protein 2-like [Saccoglossus kowalevskii]		GO:0046872	GO:0008270								PF00097,Zinc finger, C3HC4 type (RING finger)	PF00643,B-box zinc finger								FUN_000790-T1	12.2372	1.1218	-0.264746	0.0818263	0.207506	-0.466647	0.336181	0.0363447	0.109578	1.8157	1.24905	1.36342	0.85767
FUN_000791-T1																								FUN_000791-T1	8.3482	0.970728	-0.301259	0.0504456	0.148736	NA	NA	NA	NA	1.99379	1.86629	1.32035	0.927617
FUN_000792-T1		2.8e-55|ACD54679.1 NHL repeat protein-like protein [Adineta vaga]	1.9e-48|WP_064198439.1 hypothetical protein [Emticicia sp. MM]	7.9e-42|OYY11108.1 hypothetical protein B7Y66_03895 [Sphingobacteriia bacterium 35-36-14]<>OYZ55582.1 hypothetical protein B7Y11_00525 [Sphingobacteriia bacterium 24-36-13]<>OZA65962.1 hypothetical protein B7X68_01825 [Sphingobacteriia bacterium 39-36-14]																				FUN_000792-T1	18.5191	1.29046	-0.0914452	0.535745	0.705128	-0.152187	0.920336	0.453725	0.619097	0.962661	0.718799	0.819112	0.586929
FUN_000793-T1		3.4e-35|XP_008091261.1 oxidoreductase [Colletotrichum graminicola M1.001]<>EFQ27241.1 oxidoreductase [Colletotrichum graminicola M1.001]	3.4e-35|OTA96272.1 hypothetical protein M434DRAFT_392939 [Hypoxylon sp. CO27-5]	1.3e-34|EXF85377.1 2OG-Fe(II)oxygenase superfamily protein [Colletotrichum fioriniae PJ7]		GO:0031418	GO:0005506	GO:0016705	GO:0055114	GO:0016491					PF13640,2OG-Fe(II) oxygenase superfamily									FUN_000793-T1	15.0156	1.20454	-0.0518674	0.727748	0.843251	-0.0963209	0.521769	0.642515	0.773786	1.26524	1.47399	1.35325	1.09782
FUN_000794-T1		3.0e-270|WP_116845694.1 beta-glucosidase BglX [Chitinophagaceae bacterium K23C18032701]<>RFM29938.1 beta-glucosidase BglX [Chitinophagaceae bacterium K23C18032701]	1.1e-264|PTX21258.1 beta-glucosidase [Pontibacter mucosus]	1.1e-264|WP_108210650.1 beta-glucosidase BglX [Pontibacter mucosus]	K05349	GO:0005975	GO:0004553								PF00933,Glycosyl hydrolase family 3 N terminal domain	PF01915,Glycosyl hydrolase family 3 C-terminal domain	PF14310,Fibronectin type III-like domain							FUN_000794-T1	35.2366	1.55915	-0.168695	0.181685	0.356508	-0.224302	1.75995	0.125316	0.260541	1.51131	0.882055	1.36591	0.612191
FUN_000795-T1		7.4e-70|OAE18205.1 hypothetical protein AXG93_406s1730 [Marchantia polymorpha subsp. ruderalis]	7.4e-70|PTQ27314.1 hypothetical protein MARPO_0206s0002 [Marchantia polymorpha]<>PTQ27316.1 hypothetical protein MARPO_0206s0002 [Marchantia polymorpha]	7.4e-70|PTQ27313.1 hypothetical protein MARPO_0206s0002 [Marchantia polymorpha]<>PTQ27315.1 hypothetical protein MARPO_0206s0002 [Marchantia polymorpha]	K14726	GO:0006812	GO:0016021	GO:0015299	GO:0055085						PF00999,Sodium/hydrogen exchanger family									FUN_000795-T1	40.7771	1.62094	0.322042	0.00619912	0.033308	0.379791	1.92393	0.0030533	0.0183696	0.943348	1.24753	1.17405	1.41578
FUN_000796-T1		5.6e-300|XP_016608028.1 hypothetical protein SPPG_05363 [Spizellomyces punctatus DAOM BR117]<>KNC99988.1 hypothetical protein SPPG_05363 [Spizellomyces punctatus DAOM BR117]	8.4e-288|PWN52918.1 cytochrome P450 family protein [Violaceomyces palustris]		K14338	GO:0070330	GO:0020037	GO:0016705	GO:0003958	GO:0010181	GO:0005506	GO:0055114	GO:0016491		PF00067,Cytochrome P450	PF00175,Oxidoreductase NAD-binding domain	PF00258,Flavodoxin	PF00667,FAD binding domain						FUN_000796-T1	0.10014	0.0414478	0.00283159	0.930528	NA	NA	NA	NA	NA	0	0.00414585	0.00609617	0
FUN_000797-T1		2.4e-18|BAJ99140.1 predicted protein [Hordeum vulgare subsp. vulgare]	1.5e-17|WP_089380904.1 hypothetical protein [Lutibacter agarilyticus]<>SNR46143.1 DNA-binding beta-propeller fold protein YncE [Lutibacter agarilyticus]	5.8e-17|WP_078830413.1 T9SS C-terminal target domain-containing protein [Sediminibacterium ginsengisoli]<>SJZ53423.1 Por secretion system C-terminal sorting domain-containing protein [Sediminibacterium ginsengisoli]		GO:0005515									PF01436,NHL repeat									FUN_000797-T1	11.9846	1.11343	0.0238813	0.876956	0.93626	0.0679591	0.321709	0.783323	0.869929	1.5241	1.14759	1.87827	0.630059
FUN_000798-T1		4.2e-146|XP_015669161.1 PREDICTED: proteasome activator complex subunit 4 [Protobothrops mucrosquamatus]	1.6e-145|XP_017677230.1 PREDICTED: proteasome activator complex subunit 4 [Lepidothrix coronata]	3.6e-145|XP_026508317.1 proteasome activator complex subunit 4 [Terrapene mexicana triunguis]											PF11919,Domain of unknown function (DUF3437)	PF16507,Proteasome-substrate-size regulator, mid region								FUN_000798-T1	85.6337	1.93769	-0.111862	0.262391	0.453921	-0.146916	2.97145	0.186812	0.34361	2.09373	1.58571	1.76631	1.42227
FUN_000799-T1		1.5e-91|XP_025106221.1 LOW QUALITY PROTEIN: uncharacterized protein LOC112571458 [Pomacea canaliculata]	2.6e-91|XP_009060399.1 hypothetical protein LOTGIDRAFT_229223 [Lottia gigantea]<>ESO89374.1 hypothetical protein LOTGIDRAFT_229223 [Lottia gigantea]	9.9e-91|XP_013414155.1 uncharacterized protein LOC106176355 [Lingula anatina]	K09668																			FUN_000799-T1	49.0599	1.69949	-0.000469427	0.996757	0.998215	-0.0221693	2.19907	0.866807	0.922339	1.99377	1.86904	2.30373	1.46769
FUN_000800-T1		2.6e-15|RLO01336.1 hypothetical protein DYB28_015284 [Aphanomyces astaci]	9.7e-15|RHZ38828.1 hypothetical protein DYB31_007046 [Aphanomyces astaci]<>RHZ42275.1 hypothetical protein DYB26_000758 [Aphanomyces astaci]	9.7e-15|XP_009822549.1 hypothetical protein H257_01173 [Aphanomyces astaci]<>ETV87686.1 hypothetical protein H257_01173 [Aphanomyces astaci]		GO:0008168									PF05175,Methyltransferase small domain									FUN_000800-T1	32.67	1.52724	-0.279441	0.0444789	0.136112	-0.409507	1.63088	0.0283141	0.0922011	9.5849	7.4782	8.49137	4.39554
FUN_000801-T1		8.8e-152|CDW53142.1 eukaryotic translation elongation factor 1A [Trichuris trichiura]	3.4e-151|KHJ41847.1 translation elongation factor EF-1, subunit alpha [Trichuris suis]	4.4e-151|KRZ01626.1 Elongation factor 1-alpha, partial [Trichinella zimbabwensis]<>KRZ70689.1 Elongation factor 1-alpha, partial [Trichinella papuae]		GO:0003924	GO:0005525								PF00009,Elongation factor Tu GTP binding domain	PF03143,Elongation factor Tu C-terminal domain	PF03144,Elongation factor Tu domain 2							FUN_000801-T1	14.0871	1.17861	0.255754	0.0956279	0.231034	0.444058	0.497003	0.0666971	0.167918	0.816891	0.612376	1.12104	0.696872
FUN_000802-T1																								FUN_000802-T1	0.631546	0.212599	0.0462217	0.562641	NA	NA	NA	NA	NA	0.0431443	0.0326162	0.078069	0.0381855
FUN_000803-T1	HGT	5.4e-39|OGX09976.1 hypothetical protein A2Y05_04705 [Omnitrophica WOR_2 bacterium GWA2_53_43]	2.4e-34|KPL16995.1 hypothetical protein AMS26_02540 [Bacteroides sp. SM23_62]	5.3e-34|PCJ63483.1 hypothetical protein COA79_01335 [Planctomycetes bacterium]		GO:0003824	GO:0016829	GO:0005576	GO:0005975	GO:0030246					PF02278,Polysaccharide lyase family 8, super-sandwich domain									FUN_000803-T1	108.537	2.03956	-0.392399	0.000137308	0.00199373	-0.469354	3.33631	5.7113e-05	0.000918004	6.68079	5.57068	5.48306	3.20457
FUN_000804-T1		4.8e-10|OJW45863.1 hypothetical protein BGO56_00820 [Sphingobacteriales bacterium 48-107]	1.8e-09|WP_081658868.1 hypothetical protein [Terrimonas ferruginea]												PF08124,Polysaccharide lyase family 8, N terminal alpha-helical domain									FUN_000804-T1	18.4274	1.28842	-0.383326	0.0104248	0.0486431	-0.627321	0.8527	0.00433936	0.0237277	6.24532	2.88342	4.20748	1.60146
FUN_000805-T1		2.9e-119|RMZ68668.1 general amidase [Pyrenophora seminiperda CCB06]	3.2e-118|KNG44516.1 general amidase [Stemphylium lycopersici]<>RAQ99488.1 general amidase [Stemphylium lycopersici]	3.2e-118|RAR02107.1 general amidase [Stemphylium lycopersici]											PF01425,Amidase									FUN_000805-T1	39.4718	1.60715	-0.428894	0.00105465	0.00906236	-0.577134	1.89231	0.000359888	0.00378704	3.23608	1.8094	2.18862	1.07257
FUN_000806-T1																								FUN_000806-T1	3.54666	0.657692	-0.131083	0.341984	0.535696	NA	NA	NA	NA	0.474967	0.778337	0.731219	0.234876
FUN_000807-T1						GO:0005515																		FUN_000807-T1	19.4425	1.31053	-0.324442	0.0253521	0.0915692	-0.509715	0.953605	0.00816652	0.0374186	1.76192	1.23591	1.34095	0.786377
FUN_000808-T1																								FUN_000808-T1	20.4957	1.33235	-0.162501	0.271527	0.464116	-0.273487	0.982155	0.202669	0.363039	2.49675	1.77963	2.17206	1.36695
FUN_000809-T1		1.1e-22|ELU03885.1 hypothetical protein CAPTEDRAFT_228654 [Capitella teleta]	2.3e-20|XP_020618457.1 uncharacterized protein LOC110056333 [Orbicella faveolata]	3.0e-20|RDD39914.1 BTB/POZ domain-containing protein 9 [Trichoplax sp. H2]											PF07534,TLD									FUN_000809-T1	13.8848	1.17274	-0.485167	0.00155014	0.0121545	-0.867819	0.559975	0.000342974	0.00364544	1.21171	1.32063	0.868004	0.475491
FUN_000810-T1		3.1e-272|WP_116845694.1 beta-glucosidase BglX [Chitinophagaceae bacterium K23C18032701]<>RFM29938.1 beta-glucosidase BglX [Chitinophagaceae bacterium K23C18032701]	2.2e-265|WP_093207622.1 beta-glucosidase BglX [Siphonobacter aquaeclarae]<>SDM78174.1 beta-glucosidase [Siphonobacter aquaeclarae]	3.7e-265|WP_102201112.1 beta-glucosidase BglX [Siphonobacter sp. BAB-5405]<>PMD96794.1 beta-glucosidase [Siphonobacter sp. BAB-5405]	K05349	GO:0005975	GO:0004553								PF00933,Glycosyl hydrolase family 3 N terminal domain	PF01915,Glycosyl hydrolase family 3 C-terminal domain	PF14310,Fibronectin type III-like domain							FUN_000810-T1	48.0536	1.69067	-0.0734025	0.596764	0.751087	-0.12145	2.18656	0.517759	0.675164	1.93009	1.22988	1.69396	1.22294
FUN_000811-T1	HGT	1.2e-35|OTA96272.1 hypothetical protein M434DRAFT_392939 [Hypoxylon sp. CO27-5]	1.5e-35|XP_007830465.1 hypothetical protein PFICI_03693 [Pestalotiopsis fici W106-1]<>ETS85668.1 hypothetical protein PFICI_03693 [Pestalotiopsis fici W106-1]	1.5e-35|KIN07244.1 hypothetical protein OIDMADRAFT_174233 [Oidiodendron maius Zn]		GO:0031418	GO:0005506	GO:0016705	GO:0055114	GO:0016491					PF13640,2OG-Fe(II) oxygenase superfamily									FUN_000811-T1	13.7947	1.17011	0.086696	0.559284	0.723513	0.068169	0.495917	0.731097	0.83414	1.09271	1.10894	1.30394	1.25268
FUN_000812-T1																								FUN_000812-T1	3.43898	0.647283	0.0593162	0.681765	0.812333	NA	NA	NA	NA	0.6235	0.553805	0.915145	0.580472
FUN_000813-T1																								FUN_000813-T1	2.47344	0.54076	-0.0663561	0.570003	0.731882	NA	NA	NA	NA	0.269545	0.399204	0.323835	0.214219
FUN_000814-T1	HGT																							FUN_000814-T1	0.0207629	0.00892487	-0.000188303	0.995155	NA	NA	NA	NA	NA	0.0333798	0	0	0
FUN_000815-T1	HGT	5.9e-51|WP_094789137.1 hypothetical protein [Zooshikella ganghwensis]<>RDH46368.1 hypothetical protein B9G39_24560 [Zooshikella ganghwensis]	4.6e-48|WP_112461742.1 hypothetical protein [Vibrio maritimus]	3.9e-47|RIA80263.1 hypothetical protein C1645_810519 [Glomus cerebriforme]		GO:0005506	GO:0016702	GO:0055114							PF05995,Cysteine dioxygenase type I	PF13385,Concanavalin A-like lectin/glucanases superfamily								FUN_000815-T1	11.824	1.10802	-0.21952	0.154762	0.320576	-0.423514	0.390866	0.0835904	0.19583	0.654714	0.417652	0.459107	0.306164
FUN_000816-T1		2.9e-14|ORX77353.1 Ketosamine-3-kinase [Neocallimastix californiae]	1.4e-13|RLD26194.1 fructosamine kinase [Bacteroidetes bacterium]	5.4e-13|ORY72695.1 Ketosamine-3-kinase [Neocallimastix californiae]	K15523										PF03881,Fructosamine kinase									FUN_000816-T1	7.28178	0.918124	0.108755	0.481651	0.661972	NA	NA	NA	NA	0.771855	0.331506	0.704637	0.456386
FUN_000817-T1																								FUN_000817-T1	3.69245	0.671399	0.109846	0.451566	0.636409	NA	NA	NA	NA	0.636641	0.470305	1.09906	0.47591
FUN_000818-T1						GO:0016021	GO:0007186	GO:0004930							PF00001,7 transmembrane receptor (rhodopsin family)									FUN_000818-T1	1.84236	0.453679	0.00905431	0.941549	NA	NA	NA	NA	NA	0.123747	0.145508	0.109389	0.153696
FUN_000819-T1						GO:0004930	GO:0007186	GO:0016021							PF00001,7 transmembrane receptor (rhodopsin family)									FUN_000819-T1	1.42531	0.384768	-0.0220333	0.833417	NA	NA	NA	NA	NA	0.133903	0.110422	0.0880106	0.154913
FUN_000820-T1		1.2e-15|ACD54749.1 putative PRXamide receptor-like protein [Adineta vaga]	2.8e-04|ACD54591.1 thyrotropin-releasing hormone receptor 2-like protein [Adineta vaga]																					FUN_000820-T1	1.34023	0.369258	-0.271205	0.0129852	NA	NA	NA	NA	NA	0.44959	0.557947	0.110594	0.0361846
FUN_000821-T1	HGT																							FUN_000821-T1	0	0	NA	NA	NA	NA	NA	NA	NA	NA	NA	NA	NA
FUN_000822-T1																								FUN_000822-T1	0.763882	0.24647	-0.0660029	0.442278	NA	NA	NA	NA	NA	0.203591	0.131262	0.037581	0.115285
FUN_000823-T1	HGT	3.3e-21|ACD54614.1 VIP2 [Adineta vaga]	7.3e-21|ACD54639.1 VIP2 [Adineta vaga]	3.6e-20|WP_101172554.1 fatty acid desaturase [Neisseria meningitidis]		GO:0006629	GO:0005515								PF00487,Fatty acid desaturase	PF13857,Ankyrin repeats (many copies)								FUN_000823-T1	17.1495	1.25886	-0.22824	0.133484	0.289973	-0.397692	0.753444	0.0995363	0.221815	1.1665	0.619732	0.80168	0.455324
FUN_000824-T1		2.0e-33|RIK71099.1 hypothetical protein DCC66_02715 [Planctomycetes bacterium]	2.0e-33|RNA35931.1 hypothetical protein BpHYR1_007335 [Brachionus plicatilis]	7.6e-33|RIK66637.1 hypothetical protein DCC65_08820 [Planctomycetes bacterium]		GO:0002161									PF04073,Aminoacyl-tRNA editing domain									FUN_000824-T1	0.0790118	0.0330262	0.00255893	0.934265	NA	NA	NA	NA	NA	0.0273913	0	0.0314679	0
FUN_000825-T1																								FUN_000825-T1	2.29387	0.517707	0.276759	0.0293122	0.10132	NA	NA	NA	NA	0.136914	0.185998	0.432636	0.449999
FUN_000826-T1																								FUN_000826-T1	57.362	1.76613	-0.0802021	0.440888	0.626733	-0.117042	2.45121	0.286004	0.455603	16.0228	11.5132	13.949	10.9223
FUN_000827-T1																								FUN_000827-T1	6.79455	0.891791	-0.141348	0.360769	0.553615	NA	NA	NA	NA	1.55767	1.60242	1.18814	1.39516
FUN_000828-T1		5.7e-08|XP_002053573.1 uncharacterized protein Dvir_GJ23969 [Drosophila virilis]<>EDW67093.1 uncharacterized protein Dvir_GJ23969 [Drosophila virilis]				GO:0005515									PF00240,Ubiquitin family									FUN_000828-T1	2.8236	0.582472	0.0207433	0.880475	0.938145	NA	NA	NA	NA	0.916039	0.44931	0.607684	1.00355
FUN_000829-T1		5.3e-19|XP_644000.1 hypothetical protein DDB_G0274297 [Dictyostelium discoideum AX4]<>EAL70041.1 hypothetical protein DDB_G0274297 [Dictyostelium discoideum AX4]	6.9e-19|XP_638398.1 hypothetical protein DDB_G0284775 [Dictyostelium discoideum AX4]<>EAL65040.1 hypothetical protein DDB_G0284775 [Dictyostelium discoideum AX4]	9.0e-19|XP_004367735.1 Alpha(1,3)-fucosyltransferase 10, putative [Acanthamoeba castellanii str. Neff]<>ELR22642.1 Alpha(1,3)-fucosyltransferase 10, putative [Acanthamoeba castellanii str. Neff]		GO:0016020	GO:0008417	GO:0006486							PF00852,Glycosyltransferase family 10 (fucosyltransferase) C-term									FUN_000829-T1	14.4954	1.1902	-0.121933	0.415653	0.604606	-0.21298	0.548664	0.304127	0.475554	2.63928	1.46102	1.86529	1.44241
FUN_000830-T1						GO:0016021																		FUN_000830-T1	1.55708	0.407744	0.0635133	0.54293	NA	NA	NA	NA	NA	0.182286	0.0883602	0.404903	0.0177978
FUN_000831-T1		5.4e-115|CCG81746.1 putative Mitochondrial 2-oxodicarboxylate carrier protein [Taphrina deformans PYCC 5710]	1.3e-100|GAO50518.1 hypothetical protein G7K_4642-t1 [Saitoella complicata NRRL Y-17804]	1.3e-100|XP_019023559.1 mitochondrial carrier [Saitoella complicata NRRL Y-17804]<>ODQ52446.1 mitochondrial carrier [Saitoella complicata NRRL Y-17804]	K15110	GO:0022857	GO:0055085								PF00153,Mitochondrial carrier protein									FUN_000831-T1	33.5697	1.5387	-0.261972	0.0365162	0.118856	-0.350159	1.69829	0.0144326	0.0565355	4.05139	2.82388	3.58474	1.86362
FUN_000832-T1	HGT	9.7e-63|WP_078118080.1 acyltransferase [Chromatiaceae bacterium 2141T.STBD.0c.01a]	1.7e-62|ROL64417.1 hypothetical protein BK634_30155 [Pseudomonas chlororaphis]	1.3e-59|WP_090457829.1 hypothetical protein [Nitrosospira sp. Nsp1]<>SCX48750.1 Peptidoglycan/LPS O-acetylase OafA/YrhL, contains acyltransferase and SGNH-hydrolase domains [Nitrosospira sp. Nsp1]																				FUN_000832-T1	8.31536	0.969199	-0.3164	0.0406645	0.127952	NA	NA	NA	NA	0.698333	0.536825	0.451571	0.287061
FUN_000833-T1		1.4e-100|XP_967420.1 PREDICTED: cullin-3 isoform X1 [Tribolium castaneum]	1.4e-100|EFA03809.2 Cullin homolog 1-like Protein [Tribolium castaneum]	1.4e-100|XP_015835524.1 PREDICTED: cullin-3 isoform X2 [Tribolium castaneum]		GO:0031625	GO:0006511								PF00888,Cullin family	PF10557,Cullin protein neddylation domain								FUN_000833-T1	36.3045	1.57176	-0.100578	0.397762	0.588864	-0.131369	1.79105	0.283815	0.453399	1.8769	1.09987	1.69776	0.888198
FUN_000834-T1																								FUN_000834-T1	5.68607	0.825171	-0.0186655	0.901392	0.949735	NA	NA	NA	NA	2.25838	1.36486	1.9065	1.39546
FUN_000835-T1															PF04500,FLYWCH zinc finger domain									FUN_000835-T1	1.08057	0.318182	-0.0213982	0.816716	NA	NA	NA	NA	NA	0.194695	0.0439669	0.132829	0.0489202
FUN_000836-T1																								FUN_000836-T1	8.04783	0.956545	-0.0309853	0.841185	0.915516	NA	NA	NA	NA	1.55511	1.23054	1.31641	1.07186
FUN_000837-T1		4.6e-58|NP_001161641.1 purinergic P2X-like receptor [Saccoglossus kowalevskii]<>ACY92630.1 purinergic P2X-like receptor [Saccoglossus kowalevskii]	1.1e-56|RMX53727.1 hypothetical protein pdam_00000394 [Pocillopora damicornis]	1.4e-54|XP_001633426.1 predicted protein [Nematostella vectensis]<>EDO41363.1 predicted protein [Nematostella vectensis]	K00699	GO:0001614	GO:0004931	GO:0005887	GO:0016758	GO:0033198	GO:0098655				PF00201,UDP-glucoronosyl and UDP-glucosyl transferase	PF00864,ATP P2X receptor								FUN_000837-T1	38.2844	1.59422	0.018385	0.872149	0.933687	-0.00291951	1.88348	0.979233	0.988881	1.82125	1.42677	1.76924	1.38302
FUN_000838-T1		4.1e-47|ACI90374.1 G protein-coupled receptor-like protein [Philodina roseola]	2.1e-43|XP_021379159.1 solute carrier family 52, riboflavin transporter, member 3-B-like [Mizuhopecten yessoensis]<>OWF37993.1 Riboflavin transporter 2 [Mizuhopecten yessoensis]	3.6e-43|XP_019959942.1 PREDICTED: riboflavin transporter 2-like [Paralichthys olivaceus]		GO:0032217	GO:0032218	GO:0005887							PF06237,Protein of unknown function (DUF1011)									FUN_000838-T1	52.4948	1.72831	-0.289691	0.00624454	0.033481	-0.357674	2.31378	0.000714149	0.00630937	4.53578	3.05884	3.23851	2.47759
FUN_000839-T1															PF00339,Arrestin (or S-antigen), N-terminal domain									FUN_000839-T1	72.8378	1.86828	-0.340862	0.0023841	0.0167237	-0.423463	2.78983	0.00117763	0.00914512	9.61443	4.54778	7.3236	2.9671
FUN_000840-T1		6.6e-04|CDJ85482.1 Proline dehydrogenase domain containing protein [Haemonchus contortus]													PF01619,Proline dehydrogenase									FUN_000840-T1	0	0	NA	NA	NA	NA	NA	NA	NA	0	0	0	0
FUN_000841-T1		8.9e-15|RNA33863.1 calcyclin-binding [Brachionus plicatilis]	9.2e-12|NP_001080214.1 calcyclin binding protein S homeolog [Xenopus laevis]<>AAH46706.1 Sip-prov protein [Xenopus laevis]<>OCT82782.1 hypothetical protein XELAEV_18025315mg [Xenopus laevis]	1.2e-11|XP_026559124.1 calcyclin-binding protein isoform X2 [Pseudonaja textilis]											PF04969,CS domain	PF09032,Siah interacting protein, N terminal								FUN_000841-T1	191.929	2.2854	-0.215262	0.000762462	0.00718332	-0.245807	4.13563	0.00016029	0.00204779	42.3905	38.6408	35.452	30.118
FUN_000842-T1																								FUN_000842-T1	28.5695	1.47084	-0.0232429	0.861569	0.92728	-0.0508212	1.5045	0.749886	0.847021	11.2962	6.06763	10.3509	5.95759
FUN_000843-T1		3.5e-26|KYQ91450.1 hypothetical protein DLAC_08417 [Tieghemostelium lacteum]																						FUN_000843-T1	34.7614	1.55341	-0.488417	0.000289665	0.00343854	-0.677111	1.73253	0.000111526	0.00154809	4.89134	5.70501	3.84602	2.82741
FUN_000844-T1																								FUN_000844-T1	0.261381	0.100846	0.0440755	0.475507	NA	NA	NA	NA	NA	0.0611441	0	0.165666	0.0429309
FUN_000845-T1																								FUN_000845-T1	0.247585	0.0960701	0.0344623	0.484489	NA	NA	NA	NA	NA	0	0	0.0399167	0.0546671
FUN_000846-T1		0.0e+00|ACD54620.1 multidrug resistance-associated protein-like protein [Adineta vaga]	1.1e-260|XP_017568412.1 PREDICTED: multidrug resistance-associated protein 4 [Pygocentrus nattereri]	4.6e-259|XP_026788987.1 multidrug resistance-associated protein 4 isoform X1 [Pangasianodon hypophthalmus]	K05673	GO:0055085	GO:0016021	GO:0016887	GO:0005524	GO:0042626					PF00005,ABC transporter	PF00664,ABC transporter transmembrane region								FUN_000846-T1	31.0513	1.50585	-0.349786	0.00739362	0.037922	-0.466262	1.56493	0.00248201	0.0157537	0.944539	0.630829	0.564595	0.482677
FUN_000847-T1		2.0e-99|RNA00836.1 glutamyl aminopeptidase [Brachionus plicatilis]	3.7e-93|XP_002014038.1 glutamyl aminopeptidase isoform X2 [Drosophila persimilis]<>EDW25024.1 GL24466 [Drosophila persimilis]	1.9e-92|XP_017143556.1 PREDICTED: glutamyl aminopeptidase isoform X2 [Drosophila miranda]		GO:0006508	GO:0008270	GO:0008237							PF01433,Peptidase family M1 domain	PF11838,ERAP1-like C-terminal domain	PF17900,Peptidase M1 N-terminal domain							FUN_000847-T1	99.5794	2.00251	-0.11581	0.205197	0.386019	-0.148689	3.2091	0.133497	0.271857	3.45201	2.64866	3.33228	2.12598
FUN_000848-T1		7.8e-39|WP_065233367.1 Dyp-type peroxidase [Gallibacterium genomosp. 1]<>OBW99598.1 peroxidase [Gallibacterium genomosp. 1]	1.0e-38|WP_039135763.1 Dyp-type peroxidase [Gallibacterium genomosp. 2]<>KGQ31624.1 peroxidase [Gallibacterium genomosp. 2]	1.0e-38|WP_065231517.1 Dyp-type peroxidase [Gallibacterium genomosp. 1]<>OBW99702.1 peroxidase [Gallibacterium genomosp. 1]	K07223	GO:0055114	GO:0004601	GO:0020037							PF04261,Dyp-type peroxidase family									FUN_000848-T1	30.7742	1.50207	0.148705	0.282062	0.475642	0.182674	1.5556	0.319966	0.493215	1.4478	1.08363	1.57505	1.23821
FUN_000849-T1		7.9e-97|PNW80827.1 hypothetical protein CHLRE_07g331150v5 [Chlamydomonas reinhardtii]	1.6e-94|XP_001690611.1 predicted protein [Chlamydomonas reinhardtii]	1.6e-94|PNW80850.1 hypothetical protein CHLRE_07g332100v5 [Chlamydomonas reinhardtii]	K19876	GO:0005507	GO:0005975	GO:0055114	GO:0004134	GO:0016491					PF01794,Ferric reductase like transmembrane component	PF02446,4-alpha-glucanotransferase	PF03807,NADP oxidoreductase coenzyme F420-dependent	PF07731,Multicopper oxidase						FUN_000849-T1	55.1574	1.74941	-0.165477	0.145486	0.307216	-0.215477	2.35164	0.0941262	0.213214	1.45469	1.03983	1.11086	0.908857
FUN_000850-T1		2.4e-13|XP_009055859.1 hypothetical protein LOTGIDRAFT_239761, partial [Lottia gigantea]<>ESO93453.1 hypothetical protein LOTGIDRAFT_239761, partial [Lottia gigantea]	4.5e-12|PVD28971.1 hypothetical protein C0Q70_11568 [Pomacea canaliculata]	4.5e-12|XP_025098325.1 WAP four-disulfide core domain protein 2-like isoform X1 [Pomacea canaliculata]<>XP_025098326.1 WAP four-disulfide core domain protein 2-like isoform X1 [Pomacea canaliculata]		GO:0004857	GO:0005576	GO:0030414	GO:0004867						PF00095,WAP-type (Whey Acidic Protein) 'four-disulfide core'	PF02822,Antistasin family								FUN_000850-T1	122.655	2.09221	0.107351	0.270658	0.46305	0.1007	3.50294	0.351963	0.525129	23.7788	18.398	25.3918	17.7163
FUN_000851-T1																								FUN_000851-T1	45.8933	1.67111	-0.0949779	0.443425	0.629138	-0.141092	2.14096	0.341684	0.514863	4.7095	3.86296	4.38693	3.33316
FUN_000852-T1		3.4e-118|ACI90341.1 HSP70-like protein [Philodina roseola]		1.0e-114|XP_012358502.1 PREDICTED: heat shock 70 kDa protein 1A/1B isoform X5 [Nomascus leucogenys]		GO:0005515									PF00012,Hsp70 protein	PF00536,SAM domain (Sterile alpha motif)								FUN_000852-T1	6.54403	0.877603	-0.0530689	0.730945	0.845554	NA	NA	NA	NA	0.470733	0.412232	0.480819	0.287655
FUN_000853-T1																								FUN_000853-T1	44.4632	1.65766	-0.0402502	0.744872	0.855011	-0.0745541	2.06421	0.616181	0.754382	2.09937	1.51687	1.82364	1.62637
FUN_000854-T1		9.7e-122|ACD54733.1 stimulated by retinoic acid 6-like protein [Adineta vaga]	6.3e-28|XP_022338121.1 stimulated by retinoic acid gene 6 protein-like isoform X2 [Crassostrea virginica]	1.1e-27|XP_022338120.1 stimulated by retinoic acid gene 6 protein-like isoform X1 [Crassostrea virginica]											PF14752,Retinol binding protein receptor									FUN_000854-T1	29.4898	1.48416	-0.327497	0.0149861	0.0629032	-0.454332	1.55266	0.00654043	0.0318728	1.54588	0.783121	1.04571	0.570712
FUN_000855-T1															PF00179,Ubiquitin-conjugating enzyme									FUN_000855-T1	0	0	NA	NA	NA	NA	NA	NA	NA	0	0	0	0
FUN_000856-T1	HGT	3.4e-05|WP_116933157.1 hypothetical protein [Verrucomicrobia bacterium]<>SPE52590.1 putative Sedolisin [Verrucomicrobia bacterium]																						FUN_000856-T1	3.76859	0.67839	0.0450696	0.7445	0.854777	NA	NA	NA	NA	0.856181	0.338004	0.700989	0.540166
FUN_000857-T1		7.8e-158|RNA18598.1 Plasma alpha-L-fucosidase [Brachionus plicatilis]	1.7e-157|EFX71905.1 hypothetical protein DAPPUDRAFT_308689 [Daphnia pulex]	2.8e-155|KZS15372.1 Plasma alpha-L-fucosidase [Daphnia magna]	K01206	GO:0006004	GO:0004560	GO:0005975							PF01120,Alpha-L-fucosidase	PF16757,Alpha-L-fucosidase C-terminal domain								FUN_000857-T1	24.7766	1.41123	0.0648992	0.630328	0.775107	0.0741654	1.23887	0.641039	0.772765	1.73868	1.31724	1.61006	1.38047
FUN_000858-T1		5.0e-40|KNC34663.1 hypothetical protein FF38_10278 [Lucilia cuprina]	5.0e-40|XP_023307801.1 neprilysin-1, partial [Lucilia cuprina]	8.5e-40|XP_022914455.1 neprilysin-1-like [Onthophagus taurus]		GO:0006508	GO:0004222	GO:0008237							PF01431,Peptidase family M13									FUN_000858-T1	2.08355	0.489052	0.0142373	0.904616	NA	NA	NA	NA	NA	0.211417	0.117477	0.206031	0.136771
FUN_000859-T1	HGT	9.2e-29|KRX05518.1 Pectin lyase fold/virulence factor [Pseudocohnilembus persalinus]	4.4e-23|XP_020438290.1 hypothetical protein PPL_00747 [Heterostelium album PN500]<>EFA86185.1 hypothetical protein PPL_00747 [Heterostelium album PN500]	9.9e-23|XP_004366072.1 hypothetical protein DFA_12328 [Cavenderia fasciculata]<>EGG14552.1 hypothetical protein DFA_12328 [Cavenderia fasciculata]		GO:0005975	GO:0004650								PF00295,Glycosyl hydrolases family 28									FUN_000859-T1	2.7591	0.575084	-0.0139137	0.913403	0.956404	NA	NA	NA	NA	0.652965	0.328145	0.433356	0.452579
FUN_000860-T1																								FUN_000860-T1	0	0	NA	NA	NA	NA	NA	NA	NA	0	0	0	0
FUN_000861-T1	HGT	1.7e-32|OGD78422.1 hypothetical protein A2368_01215 [Candidatus Collierbacteria bacterium RIFOXYB1_FULL_49_13]	1.9e-31|WP_051212882.1 hypothetical protein [Butyrivibrio fibrisolvens]																					FUN_000861-T1	0	0	NA	NA	NA	NA	NA	NA	NA	0	0	0	0
FUN_000862-T1	HGT																							FUN_000862-T1	1.07201	0.316391	0.0782423	0.423819	NA	NA	NA	NA	NA	0.13289	0.130876	0.198895	0.278007
FUN_000863-T1																								FUN_000863-T1	8.31353	0.969114	-0.101082	0.513576	0.687855	NA	NA	NA	NA	0.499267	0.33482	0.404232	0.300857
FUN_000864-T1	HGT	5.6e-37|RMG37443.1 alpha/beta hydrolase [Planctomycetes bacterium]	1.3e-30|REJ91988.1 hypothetical protein DWQ29_05075 [Planctomycetes bacterium]<>REJ94260.1 hypothetical protein DWQ34_09315 [Planctomycetes bacterium]<>REK35308.1 hypothetical protein DWQ45_11280 [Planctomycetes bacterium]	6.9e-27|ACD54807.1 NAD(P)(+)-arginine ADP-ribosyltransferase-like protein [Adineta vaga]		GO:0006471	GO:0003956								PF01129,NAD:arginine ADP-ribosyltransferase									FUN_000864-T1	29.6765	1.48681	-0.324555	0.0132285	0.0576667	-0.426822	1.53239	0.00509197	0.0267148	1.33036	1.00989	1.13282	0.509314
FUN_000865-T1	HGT	5.1e-32|RMG37443.1 alpha/beta hydrolase [Planctomycetes bacterium]	5.4e-26|REJ91988.1 hypothetical protein DWQ29_05075 [Planctomycetes bacterium]<>REJ94260.1 hypothetical protein DWQ34_09315 [Planctomycetes bacterium]<>REK35308.1 hypothetical protein DWQ45_11280 [Planctomycetes bacterium]																					FUN_000865-T1	49.3449	1.70196	-0.20611	0.0702612	0.187271	-0.261474	2.20221	0.040966	0.119105	5.26159	3.53071	4.51499	2.51026
FUN_000866-T1	HGT	1.6e-40|ACD54807.1 NAD(P)(+)-arginine ADP-ribosyltransferase-like protein [Adineta vaga]	2.8e-29|ACD54748.1 ADP-ribosyltransferase 1-like protein [Adineta vaga]	1.1e-28|AYN62252.1 SxtP [Scytonema cf. crispum UCFS10]		GO:0006471	GO:0003956								PF01129,NAD:arginine ADP-ribosyltransferase	PF13517,Repeat domain in Vibrio, Colwellia, Bradyrhizobium and Shewanella								FUN_000866-T1	6.24605	0.860101	-0.275021	0.0723825	0.190931	NA	NA	NA	NA	0.48785	0.307885	0.381576	0.124019
FUN_000867-T1	HGT																							FUN_000867-T1	1.80464	0.447877	-0.125997	0.249698	NA	NA	NA	NA	NA	0.447858	0.232592	0.219679	0.117068
FUN_000868-T1		1.9e-36|PAA73449.1 hypothetical protein BOX15_Mlig008561g1 [Macrostomum lignano]<>PAA74288.1 hypothetical protein BOX15_Mlig017571g1 [Macrostomum lignano]	2.5e-36|PAA78031.1 hypothetical protein BOX15_Mlig008992g1 [Macrostomum lignano]	3.2e-36|WP_038591445.1 NADAR family protein [Paenibacillus sp. FSL H7-0357]<>AIQ18162.1 GTP cyclohydrolase [Paenibacillus sp. FSL H7-0357]	K09935										PF08719,Domain of unknown function (DUF1768)									FUN_000868-T1	2.60028	0.556336	0.121588	0.303398	0.497526	NA	NA	NA	NA	0.298262	0.216597	0.869099	0.127728
FUN_000869-T1																								FUN_000869-T1	1.43319	0.386177	-0.220316	0.0402468	NA	NA	NA	NA	NA	0.420055	0.0865858	0.126906	0.0187606
FUN_000870-T1																								FUN_000870-T1	7.8744	0.948139	-0.11052	0.474974	0.656824	NA	NA	NA	NA	1.74281	1.18323	1.38177	1.06462
FUN_000871-T1		2.8e-44|XP_004995368.1 hypothetical protein PTSG_03640 [Salpingoeca rosetta]<>EGD83004.1 hypothetical protein PTSG_03640 [Salpingoeca rosetta]	5.8e-34|KOO22215.1 aldo keto reductase [Chrysochromulina sp. CCMP291]	4.6e-31|ETO25702.1 hypothetical protein RFI_11434 [Reticulomyxa filosa]		GO:0055114	GO:0016491								PF00248,Aldo/keto reductase family									FUN_000871-T1	27.0509	1.44795	-0.403112	0.00200642	0.014693	-0.539474	1.42645	0.00015413	0.00197937	2.90329	1.97561	2.0538	1.20409
FUN_000872-T1																								FUN_000872-T1	0.286833	0.109522	-0.00864598	0.877859	NA	NA	NA	NA	NA	0.0496539	0.0229202	0.0337025	0.0550754
FUN_000873-T1																								FUN_000873-T1	10.2617	1.0516	-0.149181	0.32987	0.523486	NA	NA	NA	NA	0.966275	0.778996	0.818727	0.469806
FUN_000874-T1	HGT	6.0e-53|XP_004353647.1 hypothetical protein ACA1_153280 [Acanthamoeba castellanii str. Neff]<>ELR24119.1 hypothetical protein ACA1_153280 [Acanthamoeba castellanii str. Neff]	4.0e-49|XP_002673887.1 predicted protein [Naegleria gruberi]<>EFC41143.1 predicted protein [Naegleria gruberi]	1.5e-40|KRW98993.1 hypothetical protein PPERSA_11594 [Pseudocohnilembus persalinus]																				FUN_000874-T1	0.243472	0.0946362	0.0156451	0.749929	NA	NA	NA	NA	NA	0	0.0243041	0.0611555	0.0584007
FUN_000875-T1																								FUN_000875-T1	4.69109	0.755196	-0.143692	0.339989	0.533661	NA	NA	NA	NA	0.929504	0.819214	0.798882	0.590597
FUN_000876-T1		1.0e-35|WP_103918799.1 hypothetical protein [Thiotrichales bacterium HS_08]<>SEH04771.1 Transglutaminase-like superfamily protein [Thiotrichales bacterium HS_08]	5.0e-35|WP_066116767.1 transglutaminase [Geminocystis sp. NIES-3709]<>BAQ64225.1 hypothetical protein GM3709_990 [Geminocystis sp. NIES-3709]	7.5e-31|REJ50496.1 hypothetical protein DWQ51_15685 [Microcystis wesenbergii TW10]											PF01841,Transglutaminase-like superfamily									FUN_000876-T1	0.72629	0.237114	0.0296355	0.73368	NA	NA	NA	NA	NA	0.0485784	0	0.0223217	0.0296588
FUN_000877-T1		1.3e-36|OWZ05687.1 Chaperone DnaJ [Phytophthora megakarya]	5.8e-34|RAW32694.1 hypothetical protein PC110_g10979 [Phytophthora cactorum]	1.0e-33|XP_022131390.1 endonuclease V isoform X2 [Momordica charantia]	K21813	GO:0004519	GO:0006281								PF04493,Endonuclease V									FUN_000877-T1	14.7968	1.19857	-0.0390873	0.792699	0.886326	-0.0910432	0.64543	0.640369	0.77221	1.79732	1.98034	2.42362	1.23098
FUN_000878-T1																								FUN_000878-T1	0	0	NA	NA	NA	NA	NA	NA	NA	NA	NA	NA	NA
FUN_000879-T1		5.4e-23|WP_067274108.1 glutathione S-transferase family protein [Mitsuaria sp. 7]<>ANH68016.1 glutathione S-transferase [Mitsuaria sp. 7]	9.1e-23|WP_089162886.1 glutathione S-transferase family protein [Caballeronia sordidicola]<>OXC75790.1 Glutathione S-transferase [Caballeronia sordidicola]	2.0e-22|WP_074268822.1 glutathione S-transferase family protein [Paraburkholderia phenazinium]<>SIO55471.1 glutathione S-transferase [Paraburkholderia phenazinium]											PF00043,Glutathione S-transferase, C-terminal domain									FUN_000879-T1	16.1466	1.23418	-0.00597176	0.967373	0.982032	-0.0509043	0.664916	0.784599	0.870728	3.60767	4.13702	3.59209	4.06775
FUN_000880-T1		1.1e-80|RNA45174.1 pancreatic triacylglycerol lipase-like [Brachionus plicatilis]	1.2e-74|XP_009055753.1 hypothetical protein LOTGIDRAFT_215949 [Lottia gigantea]<>ESO93553.1 hypothetical protein LOTGIDRAFT_215949 [Lottia gigantea]	1.7e-73|XP_013422181.1 pancreatic lipase-related protein 2 [Lingula anatina]		GO:0006629	GO:0052689								PF00151,Lipase									FUN_000880-T1	491.769	2.69264	0.0233386	0.704607	0.828086	0.00390336	5.48324	0.951758	0.973029	31.1265	25.0848	30.2353	23.8962
FUN_000881-T1																								FUN_000881-T1	0.146262	0.059284	-0.00652013	0.858359	NA	NA	NA	NA	NA	NA	NA	NA	NA
FUN_000882-T1		4.5e-38|EKC33136.1 Pancreatic lipase-related protein 1 [Crassostrea gigas]	4.5e-38|XP_011450146.1 PREDICTED: pancreatic triacylglycerol lipase [Crassostrea gigas]	4.5e-38|XP_022319240.1 pancreatic triacylglycerol lipase-like [Crassostrea virginica]		GO:0052689									PF00151,Lipase									FUN_000882-T1	9.29763	1.01274	-0.167956	0.276131	0.469104	NA	NA	NA	NA	1.52073	0.811771	1.23972	0.520272
FUN_000883-T1		7.9e-59|GAQ84494.1 cytochrome p450 [Klebsormidium nitens]	1.2e-54|GAQ83768.1 cytochrome p450 [Klebsormidium nitens]	1.5e-54|GAQ78241.1 cytochrome P450 [Klebsormidium nitens]		GO:0005506	GO:0016705	GO:0016021	GO:0055114	GO:0020037					PF00067,Cytochrome P450									FUN_000883-T1	8.27975	0.967536	-0.371188	0.0164289	0.0675044	NA	NA	NA	NA	0.341199	0.450562	0.142888	0.300556
FUN_000884-T1																								FUN_000884-T1	5.05656	0.782226	-0.144944	0.336343	0.53014	NA	NA	NA	NA	0.937557	0.697304	0.726719	0.448504
FUN_000885-T1																								FUN_000885-T1	2.75402	0.574496	-0.11691	0.371825	0.564525	NA	NA	NA	NA	0.502065	0.457258	0.217983	0.332133
FUN_000886-T1	HGT	2.0e-57|ETO10745.1 hypothetical protein RFI_26632, partial [Reticulomyxa filosa]	1.9e-52|ETO25762.1 hypothetical protein RFI_11374 [Reticulomyxa filosa]																					FUN_000886-T1	33.8008	1.54159	-0.0909659	0.477758	0.658734	-0.136276	1.6627	0.372299	0.545224	1.93366	1.44998	2.03996	1.06313
FUN_000887-T1		3.1e-18|AEN94435.1 hedgehog/Hint domain protein [Philodina roseola]	3.2e-07|BAK69335.1 hedgehog protein, partial [Balanoglossus simodensis]	1.6e-06|XP_026071381.1 sonic hedgehog protein A [Carassius auratus]		GO:0016539	GO:0006508	GO:0008233							PF01079,Hint module									FUN_000887-T1	11.9279	1.11153	-0.161718	0.293163	0.486837	-0.301988	0.321531	0.20484	0.365532	0.702435	0.593599	0.616666	0.39252
FUN_000888-T1						GO:0005515																		FUN_000888-T1	25.0887	1.41645	-0.382695	0.00623447	0.0334411	-0.546609	1.29447	0.00265902	0.0165043	1.26908	0.987872	0.884117	0.537145
FUN_000889-T1		2.0e-08|XP_015760681.1 PREDICTED: sushi, von Willebrand factor type A, EGF and pentraxin domain-containing protein 1-like [Acropora digitifera]	7.8e-08|XP_015761109.1 PREDICTED: sushi, von Willebrand factor type A, EGF and pentraxin domain-containing protein 1-like isoform X1 [Acropora digitifera]	7.8e-08|XP_015761116.1 PREDICTED: sushi, von Willebrand factor type A, EGF and pentraxin domain-containing protein 1-like isoform X2 [Acropora digitifera]																				FUN_000889-T1	3.17306	0.620455	0.00733399	0.955882	0.977499	NA	NA	NA	NA	0.392843	0.542168	0.450864	0.527974
FUN_000890-T1		3.5e-20|KIC74308.1 hypothetical protein DB44_AL00020 [Candidatus Protochlamydia amoebophila]	7.7e-20|WP_042280708.1 hypothetical protein [Candidatus Protochlamydia sp. R18]	2.5e-18|KIC70772.1 hypothetical protein DB44_FX00010 [Candidatus Protochlamydia amoebophila]		GO:0005515									PF13516,Leucine Rich repeat	PF13923,Zinc finger, C3HC4 type (RING finger)								FUN_000890-T1	6.52347	0.876418	-0.204416	0.181461	0.356288	NA	NA	NA	NA	0.72511	0.241795	0.372981	0.248343
FUN_000891-T1																								FUN_000891-T1	158.012	2.20143	-0.262928	0.000611025	0.0060726	-0.301551	3.86134	0.000261754	0.00294622	53.9812	36.0283	47.247	25.5134
FUN_000892-T1		1.7e-10|RNA03973.1 alpha-crystallin A chain-like [Brachionus plicatilis]	9.1e-09|CDW56539.1 HSP20 domain containing protein [Trichuris trichiura]	2.2e-07|RNA08605.1 Hsp20 alpha crystallin family [Brachionus plicatilis]											PF00011,Hsp20/alpha crystallin family									FUN_000892-T1	1.13649	0.329701	-0.0788432	0.402757	NA	NA	NA	NA	NA	0.13299	0.121391	0.160512	0
FUN_000893-T1	HGT	4.6e-47|XP_013755065.1 alpha-glucosidase [Thecamonas trahens ATCC 50062]<>KNC52752.1 alpha-glucosidase [Thecamonas trahens ATCC 50062]	8.7e-38|XP_019849215.1 PREDICTED: alpha-xylosidase-like [Amphimedon queenslandica]	1.1e-37|XP_004349717.1 hypothetical protein CAOG_01220 [Capsaspora owczarzaki ATCC 30864]<>KJE89796.1 hypothetical protein CAOG_001220 [Capsaspora owczarzaki ATCC 30864]		GO:0007186	GO:0004930	GO:0005975	GO:0016021	GO:0004553					PF00001,7 transmembrane receptor (rhodopsin family)	PF01055,Glycosyl hydrolases family 31								FUN_000893-T1	3.03976	0.606356	0.02479	0.857694	0.925258	NA	NA	NA	NA	0.149827	0.107178	0.187339	0.0892502
FUN_000894-T1	HGT	1.8e-04|EWC44012.1 hypothetical protein DRE_01364 [Drechslerella stenobrocha 248]	5.2e-04|XP_011121534.1 hypothetical protein AOL_s00076g680 [Arthrobotrys oligospora ATCC 24927]<>EGX49796.1 hypothetical protein AOL_s00076g680 [Arthrobotrys oligospora ATCC 24927]	6.8e-04|EPS42890.1 hypothetical protein H072_3204 [Dactylellina haptotyla CBS 200.50]																				FUN_000894-T1	0	0	NA	NA	NA	NA	NA	NA	NA	0	0	0	0
FUN_000895-T1																								FUN_000895-T1	2.74614	0.573584	-0.0913995	0.488215	0.6669	NA	NA	NA	NA	0.774511	0.628072	0.334309	0.500181
FUN_000896-T1																								FUN_000896-T1	0.813707	0.258567	-0.0345057	0.696878	NA	NA	NA	NA	NA	0.142499	0.167318	0.123488	0.0813763
FUN_000897-T1																								FUN_000897-T1	18.3821	1.2874	-0.383141	0.0117507	0.0531312	-0.659159	0.984856	0.00561924	0.0286923	3.93505	3.1594	2.08843	2.11395
FUN_000898-T1		6.8e-18|XP_005106455.2 PREDICTED: nuclear hormone receptor HR96-like [Aplysia californica]	8.9e-18|XP_013070531.1 PREDICTED: nuclear hormone receptor HR96-like [Biomphalaria glabrata]	1.5e-17|OAF69268.1 1,25-dihydroxyvitamin D3 receptor [Intoshia linei]		GO:0003700	GO:0006355	GO:0005634	GO:0008270	GO:0043565					PF00105,Zinc finger, C4 type (two domains)									FUN_000898-T1	38.6946	1.59873	-0.221984	0.0805166	0.205288	-0.301657	1.83665	0.0547551	0.146712	3.2839	2.17194	3.11026	1.33975
FUN_000899-T1		3.9e-10|XP_013260655.1 alcohol dehydrogenase [Exophiala aquamarina CBS 119918]<>KEF58065.1 alcohol dehydrogenase [Exophiala aquamarina CBS 119918]	3.9e-10|XP_016235777.1 hypothetical protein PV08_05609 [Exophiala spinifera]<>KIW15561.1 hypothetical protein PV08_05609 [Exophiala spinifera]	8.8e-10|XP_024761372.1 hypothetical protein M441DRAFT_26870 [Trichoderma asperellum CBS 433.97]<>PTB41695.1 hypothetical protein M441DRAFT_26870 [Trichoderma asperellum CBS 433.97]											PF00248,Aldo/keto reductase family									FUN_000899-T1	15.6514	1.22145	-0.430584	0.00402095	0.0244179	-0.707742	0.6854	0.000971869	0.00791655	2.58122	1.68796	1.63105	1.02056
FUN_000900-T1		4.1e-120|XP_011308971.1 PREDICTED: heat shock 70 kDa protein cognate 4 [Fopius arisanus]	1.2e-119|AXR98455.1 heat shock protein 70 kDa isoform 2, partial [Procambarus clarkii]	2.0e-119|EPQ18242.1 Heat shock cognate 71 kDa protein [Myotis brandtii]											PF00012,Hsp70 protein									FUN_000900-T1	10.6437	1.06609	0.104022	0.500745	0.677202	NA	NA	NA	NA	0.486618	0.349542	0.324805	0.632985
FUN_000901-T1		2.0e-22|XP_013898452.1 hypothetical protein MNEG_8530 [Monoraphidium neglectum]<>KIY99432.1 hypothetical protein MNEG_8530 [Monoraphidium neglectum]	4.4e-22|GBG00519.1 hypothetical protein Rsub_13269, partial [Raphidocelis subcapitata]	9.7e-22|GBF91496.1 hypothetical protein Rsub_04236 [Raphidocelis subcapitata]											PF05050,Methyltransferase FkbM domain									FUN_000901-T1	0.143898	0.0583872	0.00155129	0.966057	NA	NA	NA	NA	NA	0.0194871	0	0.0494491	0
FUN_000902-T1																								FUN_000902-T1	0.0813786	0.0339778	-0.000866382	0.977714	NA	NA	NA	NA	NA	0.04985	0	0	0
FUN_000903-T1		1.4e-37|EPB92362.1 ubiquitin-conjugating enzyme E2 4 [Mucor circinelloides f. circinelloides 1006PhL]	1.4e-37|XP_019639504.1 PREDICTED: ubiquitin-conjugating enzyme E2-17 kDa-like isoform X2 [Branchiostoma belcheri]	1.4e-37|XP_023469583.1 ubiquitin-conjugating enzyme [Rhizopus microsporus ATCC 52813]<>ORE04537.1 ubiquitin-conjugating enzyme E2-16 kDa [Rhizopus microsporus var. microsporus]<>PHZ15875.1 ubiquitin-conjugating enzyme [Rhizopus microsporus ATCC 52813]											PF00179,Ubiquitin-conjugating enzyme									FUN_000903-T1	36.1416	1.56986	-0.0542803	0.660261	0.797494	-0.0924185	1.80155	0.513645	0.671752	6.32822	6.41603	6.64022	5.29178
FUN_000904-T1		1.8e-10|ACD54747.1 tetratricopeptide 2-like protein [Adineta vaga]	1.5e-09|ACI90376.1 TPR repeat containing protein-like protein [Philodina roseola]	2.5e-04|ACD54697.1 TPR repeat containing protein-like protein [Adineta vaga]																				FUN_000904-T1	0	0	NA	NA	NA	NA	NA	NA	NA	0	0	0	0
FUN_000905-T1		1.1e-29|KYQ91450.1 hypothetical protein DLAC_08417 [Tieghemostelium lacteum]																						FUN_000905-T1	22.1198	1.36398	-0.483421	0.000493411	0.00518235	-0.6982	1.13697	4.52398e-05	0.000764004	3.81673	3.51531	2.11669	2.40346
FUN_000906-T1		0.0e+00|ACD54620.1 multidrug resistance-associated protein-like protein [Adineta vaga]	6.4e-234|XP_017568412.1 PREDICTED: multidrug resistance-associated protein 4 [Pygocentrus nattereri]	7.8e-232|XP_026788987.1 multidrug resistance-associated protein 4 isoform X1 [Pangasianodon hypophthalmus]		GO:0004930	GO:0008080	GO:0016021	GO:0042626	GO:0016887	GO:0007186	GO:0055085	GO:0005524		PF00001,7 transmembrane receptor (rhodopsin family)	PF00005,ABC transporter	PF00583,Acetyltransferase (GNAT) family	PF00664,ABC transporter transmembrane region						FUN_000906-T1	25.1147	1.41689	-0.37359	0.0077586	0.0392157	-0.542937	1.29718	0.00323129	0.019103	0.623654	0.39766	0.425235	0.250657
FUN_000907-T1		1.4e-119|RNA21906.1 glutamyl aminopeptidase [Brachionus plicatilis]	4.2e-119|RNA00836.1 glutamyl aminopeptidase [Brachionus plicatilis]	7.4e-108|XP_005045001.1 PREDICTED: glutamyl aminopeptidase [Ficedula albicollis]		GO:0006508	GO:0008270	GO:0008237							PF01433,Peptidase family M1 domain	PF11838,ERAP1-like C-terminal domain	PF17900,Peptidase M1 N-terminal domain							FUN_000907-T1	99.2352	2.00102	-0.12331	0.154273	0.320007	-0.155341	3.19257	0.0854506	0.198852	3.51762	2.32118	2.80459	2.19723
FUN_000908-T1		5.2e-39|WP_062270364.1 Dyp-type peroxidase [Endozoicomonas arenosclerae]	5.8e-38|WP_034837261.1 Dyp-type peroxidase [Endozoicomonas numazuensis]<>KEQ17227.1 peroxidase [Endozoicomonas numazuensis]	6.4e-37|WP_065239590.1 Dyp-type peroxidase [Gallibacterium genomosp. 3]<>OBW91402.1 peroxidase [Gallibacterium genomosp. 3]	K07223	GO:0055114	GO:0004601	GO:0020037							PF04261,Dyp-type peroxidase family									FUN_000908-T1	64.7648	1.81799	0.115831	0.327706	0.521	0.119109	2.57101	0.40487	0.575633	2.36198	2.42066	2.27286	2.79419
FUN_000909-T1	HGT	1.8e-151|PNW80827.1 hypothetical protein CHLRE_07g331150v5 [Chlamydomonas reinhardtii]	1.9e-148|XP_001690431.1 predicted protein [Chlamydomonas reinhardtii]	3.6e-147|XP_001690611.1 predicted protein [Chlamydomonas reinhardtii]	K06324	GO:0005507	GO:0055114	GO:0016491							PF07731,Multicopper oxidase									FUN_000909-T1	10.5813	1.06376	-0.074216	0.631518	0.776194	NA	NA	NA	NA	0.273323	0.34968	0.193678	0.335571
FUN_000910-T1		1.4e-93|XP_022314574.1 metalloreductase STEAP4-like [Crassostrea virginica]<>XP_022314575.1 metalloreductase STEAP4-like [Crassostrea virginica]<>XP_022314576.1 metalloreductase STEAP4-like [Crassostrea virginica]		4.1e-93|XP_022316042.1 metalloreductase STEAP4-like [Crassostrea virginica]<>XP_022316043.1 metalloreductase STEAP4-like [Crassostrea virginica]<>XP_022316044.1 metalloreductase STEAP4-like [Crassostrea virginica]	K14738										PF01794,Ferric reductase like transmembrane component	PF03807,NADP oxidoreductase coenzyme F420-dependent								FUN_000910-T1	3.35526	0.639014	-0.184267	0.194974	0.373461	NA	NA	NA	NA	0.215256	0.288996	0.175847	0.112969
FUN_000911-T1																								FUN_000911-T1	18.4489	1.2889	-0.23716	0.101453	0.240514	-0.372027	0.885386	0.0528812	0.143251	4.78783	4.9205	2.922	4.33975
FUN_000912-T1		7.3e-96|OFY98571.1 4-alpha-glucanotransferase [Bacteroidetes bacterium RIFOXYC12_FULL_35_7]	2.1e-95|OFY32244.1 4-alpha-glucanotransferase [Bacteroidetes bacterium GWF2_35_48]<>OFY73888.1 4-alpha-glucanotransferase [Bacteroidetes bacterium RIFOXYA12_FULL_35_11]	1.9e-91|WP_013277810.1 4-alpha-glucanotransferase [Acetohalobium arabaticum]<>ADL12364.1 4-alpha-glucanotransferase [Acetohalobium arabaticum DSM 5501]	K00705	GO:0005975	GO:0004134								PF02446,4-alpha-glucanotransferase									FUN_000912-T1	73.1909	1.87035	-0.138149	0.18253	0.357494	-0.178815	2.77292	0.121972	0.255701	5.11102	3.50993	4.64259	2.82617
FUN_000913-T1		7.0e-13|XP_009055859.1 hypothetical protein LOTGIDRAFT_239761, partial [Lottia gigantea]<>ESO93453.1 hypothetical protein LOTGIDRAFT_239761, partial [Lottia gigantea]	5.0e-11|PVD28971.1 hypothetical protein C0Q70_11568 [Pomacea canaliculata]	5.0e-11|XP_025098325.1 WAP four-disulfide core domain protein 2-like isoform X1 [Pomacea canaliculata]<>XP_025098326.1 WAP four-disulfide core domain protein 2-like isoform X1 [Pomacea canaliculata]		GO:0004857	GO:0005576	GO:0030414	GO:0004867						PF00095,WAP-type (Whey Acidic Protein) 'four-disulfide core'	PF02822,Antistasin family								FUN_000913-T1	193.378	2.28865	-0.0908707	0.32715	0.520541	-0.120665	4.15214	0.235065	0.400088	49.1313	22.3416	47.3228	17.7728
FUN_000914-T1						GO:0030431	GO:1903818	GO:0032222							PF17064,Sleepless protein									FUN_000914-T1	30.5511	1.49901	-0.600606	2.49083e-05	0.000518711	-0.885073	1.51909	8.67439e-06	0.00019943	6.00844	10.3901	4.12346	4.11135
FUN_000915-T1																								FUN_000915-T1	53.562	1.73689	-0.0633968	0.585403	0.7425	-0.0987514	2.32708	0.463114	0.628115	5.74028	4.18219	4.85134	4.24142
FUN_000916-T1			3.9e-19|YP_007676312.1 heat shock protein 70 [Micromonas pusilla virus 12T]<>AGH31067.1 heat shock protein 70 [Micromonas pusilla virus 12T]	6.7e-19|XP_007385794.1 heat shock cognate 70 [Punctularia strigosozonata HHB-11173 SS5]<>EIN07501.1 heat shock cognate 70 [Punctularia strigosozonata HHB-11173 SS5]											PF00012,Hsp70 protein									FUN_000916-T1	0.0933019	0.0387401	0.0026687	0.932828	NA	NA	NA	NA	NA	0.0565662	0	0.0880968	0
FUN_000917-T1		2.8e-148|ACI90341.1 HSP70-like protein [Philodina roseola]	2.0e-146|AXR98455.1 heat shock protein 70 kDa isoform 2, partial [Procambarus clarkii]	8.7e-142|BAO23806.1 heat shock 70 kDa protein 1 [Brachionus plicatilis]		GO:0005515									PF00012,Hsp70 protein	PF00536,SAM domain (Sterile alpha motif)								FUN_000917-T1	1.03761	0.309121	0.0583991	0.539502	NA	NA	NA	NA	NA	0.0616166	0.0262702	0.0830485	0.0551852
FUN_000918-T1																								FUN_000918-T1	161.768	2.21157	-0.148752	0.106772	0.248646	-0.185902	3.8858	0.0700576	0.173595	14.7706	8.06837	14.4271	5.79082
FUN_000919-T1		1.1e-111|ACD54733.1 stimulated by retinoic acid 6-like protein [Adineta vaga]	2.0e-28|XP_013067532.1 PREDICTED: stimulated by retinoic acid gene 6 protein homolog [Biomphalaria glabrata]	4.4e-28|XP_022338121.1 stimulated by retinoic acid gene 6 protein-like isoform X2 [Crassostrea virginica]											PF14752,Retinol binding protein receptor									FUN_000919-T1	16.7681	1.24964	-0.737261	9.32955e-07	3.72051e-05	-1.22463	0.806475	3.16665e-08	1.65996e-06	1.2229	0.51396	0.556539	0.19103
FUN_000920-T1		3.5e-19|ACC43957.1 TPRA_1 [Philodina roseola]	2.5e-17|ACD54716.1 TPR repeat containing protein-like protein [Adineta vaga]			GO:0006471	GO:0003956								PF00179,Ubiquitin-conjugating enzyme	PF01129,NAD:arginine ADP-ribosyltransferase								FUN_000920-T1	0.0933019	0.0387401	0.0026687	0.932828	NA	NA	NA	NA	NA	0.00998501	0	0.0155507	0
FUN_000921-T1	HGT	3.4e-05|WP_116933157.1 hypothetical protein [Verrucomicrobia bacterium]<>SPE52590.1 putative Sedolisin [Verrucomicrobia bacterium]																						FUN_000921-T1	7.34442	0.921396	-0.103408	0.496169	0.673662	NA	NA	NA	NA	1.62382	1.00353	1.52395	0.665737
FUN_000922-T1		1.0e-157|RNA18598.1 Plasma alpha-L-fucosidase [Brachionus plicatilis]	5.1e-157|EFX71905.1 hypothetical protein DAPPUDRAFT_308689 [Daphnia pulex]	1.1e-154|KZS15372.1 Plasma alpha-L-fucosidase [Daphnia magna]	K01206	GO:0006004	GO:0004560	GO:0005975							PF01120,Alpha-L-fucosidase	PF16757,Alpha-L-fucosidase C-terminal domain								FUN_000922-T1	34.5086	1.55033	-0.0412848	0.738885	0.851032	-0.0667016	1.72495	0.62642	0.762177	2.77855	1.63857	2.74342	1.35585
FUN_000923-T1		5.2e-137|XP_004995250.1 hypothetical protein PTSG_03517 [Salpingoeca rosetta]<>EGD82886.1 hypothetical protein PTSG_03517 [Salpingoeca rosetta]	4.4e-128|KRX05518.1 Pectin lyase fold/virulence factor [Pseudocohnilembus persalinus]	3.0e-100|OLQ11198.1 Dynamin-1-like protein [Symbiodinium microadriaticum]		GO:0005975	GO:0008237	GO:0004650							PF00295,Glycosyl hydrolases family 28									FUN_000923-T1	19.6745	1.31543	-0.101923	0.500211	0.676965	-0.183329	0.902108	0.437317	0.604457	0.98725	0.764689	0.64899	0.766059
FUN_000924-T1																								FUN_000924-T1	0.168074	0.0674704	-0.0186626	0.622632	NA	NA	NA	NA	NA	0	0.0720917	0	0
FUN_000925-T1																								FUN_000925-T1	0.367293	0.135862	-0.0267674	0.647144	NA	NA	NA	NA	NA	0.0409502	0.0197553	0	0.00764861
FUN_000926-T1		5.3e-38|EPB92362.1 ubiquitin-conjugating enzyme E2 4 [Mucor circinelloides f. circinelloides 1006PhL]	6.9e-38|OBZ85032.1 Ubiquitin-conjugating enzyme E2 4 [Choanephora cucurbitarum]	6.9e-38|RCH94678.1 Ubiquitin-conjugating enzyme E2 4 [Rhizopus stolonifer]											PF00179,Ubiquitin-conjugating enzyme									FUN_000926-T1	44.0083	1.65329	-0.210164	0.0621158	0.172168	-0.257297	2.08852	0.025547	0.0855415	5.29569	3.92105	4.3137	2.82675
FUN_000927-T1		2.0e-22|XP_013898452.1 hypothetical protein MNEG_8530 [Monoraphidium neglectum]<>KIY99432.1 hypothetical protein MNEG_8530 [Monoraphidium neglectum]	4.4e-22|GBG00519.1 hypothetical protein Rsub_13269, partial [Raphidocelis subcapitata]	9.7e-22|GBF91496.1 hypothetical protein Rsub_04236 [Raphidocelis subcapitata]											PF05050,Methyltransferase FkbM domain									FUN_000927-T1	0.632799	0.212933	-0.0383558	0.60349	NA	NA	NA	NA	NA	0.138121	0.0407542	0.0988982	0.0191536
FUN_000928-T1		4.5e-147|AXR98455.1 heat shock protein 70 kDa isoform 2, partial [Procambarus clarkii]	1.0e-146|AAO21473.1 hsp70 family member, partial [Locusta migratoria]	1.0e-146|CCW59472.1 heat shock cognate 70 [Channa striata]											PF00012,Hsp70 protein									FUN_000928-T1	27.902	1.46093	0.012864	0.92313	0.961823	-0.0160842	1.46648	0.920016	0.95464	1.67053	1.84516	1.68724	1.89103
FUN_000929-T1																								FUN_000929-T1	119.56	2.0812	-0.50012	4.19263e-09	3.69931e-07	-0.565353	3.487	5.35368e-10	4.32593e-08	13.0517	8.18934	9.14044	5.01783
FUN_000930-T1		1.6e-11|XP_016235777.1 hypothetical protein PV08_05609 [Exophiala spinifera]<>KIW15561.1 hypothetical protein PV08_05609 [Exophiala spinifera]	4.6e-11|XP_024761372.1 hypothetical protein M441DRAFT_26870 [Trichoderma asperellum CBS 433.97]<>PTB41695.1 hypothetical protein M441DRAFT_26870 [Trichoderma asperellum CBS 433.97]	6.0e-11|XP_009155134.1 aldo-keto reductase (AKR13) [Exophiala dermatitidis NIH/UT8656]<>EHY54673.1 aldo-keto reductase (AKR13) [Exophiala dermatitidis NIH/UT8656]											PF00248,Aldo/keto reductase family									FUN_000930-T1	17.3382	1.26336	-0.199668	0.16908	0.340309	-0.311773	0.81867	0.0886899	0.204605	2.64319	1.74682	1.68635	1.62029
FUN_000931-T1		4.7e-19|XP_013070531.1 PREDICTED: nuclear hormone receptor HR96-like [Biomphalaria glabrata]	4.7e-19|KOF75882.1 hypothetical protein OCBIM_22034138mg [Octopus bimaculoides]	4.7e-19|XP_014781400.1 PREDICTED: nuclear hormone receptor HR96-like [Octopus bimaculoides]		GO:0003700	GO:0006355	GO:0005634	GO:0008270	GO:0043565					PF00105,Zinc finger, C4 type (two domains)									FUN_000931-T1	46.9977	1.68122	-0.247336	0.053426	0.154838	-0.336774	2.12288	0.0371007	0.111166	4.25601	2.4975	3.41819	1.83584
FUN_000932-T1																								FUN_000932-T1	9.68451	1.02875	-0.444257	0.00403003	0.0244437	NA	NA	NA	NA	2.28773	1.81291	1.15086	0.749331
FUN_000933-T1																								FUN_000933-T1	0.295375	0.112396	-0.0341348	0.580049	NA	NA	NA	NA	NA	0.0540285	0.106017	0.0272354	0
FUN_000934-T1																								FUN_000934-T1	0	0	NA	NA	NA	NA	NA	NA	NA	0	0	0	0
FUN_000935-T1																								FUN_000935-T1	3.83998	0.684843	-0.0482563	0.719109	0.838745	NA	NA	NA	NA	0.775013	0.587687	0.308414	0.845083
FUN_000936-T1																								FUN_000936-T1	4.28439	0.722995	-0.241839	0.0783242	0.201224	NA	NA	NA	NA	1.06603	0.293953	0.324063	0.247265
FUN_000937-T1																								FUN_000937-T1	0.0970713	0.0402349	0.00277458	0.931256	NA	NA	NA	NA	NA	0	0.0269113	0.0413555	0
FUN_000938-T1		1.4e-32|XP_008322007.1 dual specificity protein kinase TTK [Cynoglossus semilaevis]	5.3e-32|XP_017541328.1 PREDICTED: dual specificity protein kinase TTK [Pygocentrus nattereri]	6.9e-32|XP_026858578.1 dual specificity protein kinase TTK isoform X1 [Electrophorus electricus]	K08866	GO:0006468	GO:0005524	GO:0004672							PF00069,Protein kinase domain									FUN_000938-T1	374.889	2.57506	-0.383024	7.26486e-09	6.03174e-07	-0.42223	5.09486	1.47564e-09	1.08181e-07	39.696	27.4126	29.4868	19.1646
FUN_000939-T1		2.3e-71|XP_013755065.1 alpha-glucosidase [Thecamonas trahens ATCC 50062]<>KNC52752.1 alpha-glucosidase [Thecamonas trahens ATCC 50062]	2.5e-70|XP_019849215.1 PREDICTED: alpha-xylosidase-like [Amphimedon queenslandica]	3.3e-70|XP_004338318.1 glycosyl hydrolase, family 31 protein [Acanthamoeba castellanii str. Neff]<>ELR16305.1 glycosyl hydrolase, family 31 protein [Acanthamoeba castellanii str. Neff]		GO:0005975	GO:0004553								PF01055,Glycosyl hydrolases family 31									FUN_000939-T1	2.26195	0.513477	-0.0548375	0.672622	NA	NA	NA	NA	NA	0.193906	0.135055	0.135114	0.128522
FUN_000940-T1		3.4e-13|ACD54610.1 melatonin receptor-like protein [Adineta vaga]				GO:0004930	GO:0007186	GO:0016021							PF00001,7 transmembrane receptor (rhodopsin family)									FUN_000940-T1	1.45385	0.389848	0.101579	0.377492	NA	NA	NA	NA	NA	0.156879	0.0576385	0.19601	0.131288
FUN_000941-T1		8.6e-08|CDW56539.1 HSP20 domain containing protein [Trichuris trichiura]	1.2e-04|XP_008551691.1 PREDICTED: protein lethal(2)essential for life [Microplitis demolitor]	1.2e-04|AIU47038.1 heat shock protein [Phenacoccus solenopsis]											PF00011,Hsp20/alpha crystallin family									FUN_000941-T1	0.741235	0.240857	-0.0290653	0.733519	NA	NA	NA	NA	NA	0.15718	0.0995905	0.0561648	0.0931387
FUN_000942-T1																								FUN_000942-T1	134.592	2.13224	-0.256277	0.00284927	0.0190497	-0.29978	3.62423	0.00138589	0.0102759	57.2953	38.8878	46.0828	30.0295
FUN_000943-T1		6.7e-46|AEN94416.1 low density lipoprotein [Adineta vaga]	1.2e-05|XP_001627671.1 predicted protein [Nematostella vectensis]<>EDO35571.1 predicted protein, partial [Nematostella vectensis]			GO:0005515									PF00008,EGF-like domain									FUN_000943-T1	0.85149	0.267521	-0.0128295	0.882354	NA	NA	NA	NA	NA	0.0147194	0.0643948	0.0188027	0.045597
FUN_000944-T1		1.9e-19|KIC74308.1 hypothetical protein DB44_AL00020 [Candidatus Protochlamydia amoebophila]	5.4e-19|WP_042280708.1 hypothetical protein [Candidatus Protochlamydia sp. R18]	4.6e-18|KIC70772.1 hypothetical protein DB44_FX00010 [Candidatus Protochlamydia amoebophila]		GO:0005515									PF13516,Leucine Rich repeat	PF13923,Zinc finger, C3HC4 type (RING finger)								FUN_000944-T1	7.60947	0.934976	-0.0236804	0.876308	0.935845	NA	NA	NA	NA	0.568704	0.581493	0.633278	0.411838
FUN_000945-T1		2.4e-11|XP_015760681.1 PREDICTED: sushi, von Willebrand factor type A, EGF and pentraxin domain-containing protein 1-like [Acropora digitifera]	5.4e-11|XP_015761109.1 PREDICTED: sushi, von Willebrand factor type A, EGF and pentraxin domain-containing protein 1-like isoform X1 [Acropora digitifera]	5.4e-11|XP_015761116.1 PREDICTED: sushi, von Willebrand factor type A, EGF and pentraxin domain-containing protein 1-like isoform X2 [Acropora digitifera]		GO:0005509									PF00008,EGF-like domain	PF12661,Human growth factor-like EGF								FUN_000945-T1	2.88837	0.589767	0.0562385	0.674811	0.807254	NA	NA	NA	NA	0.196215	0.535822	0.47819	0.211996
FUN_000946-T1		1.1e-18|AEN94435.1 hedgehog/Hint domain protein [Philodina roseola]	2.6e-07|XP_008322788.1 indian hedgehog protein [Cynoglossus semilaevis]	1.3e-06|BAK69335.1 hedgehog protein, partial [Balanoglossus simodensis]		GO:0016539	GO:0006508	GO:0008233							PF01079,Hint module									FUN_000946-T1	4.52633	0.742437	-0.160347	0.284561	0.478279	NA	NA	NA	NA	0.323921	0.306161	0.279928	0.19074
FUN_000947-T1																								FUN_000947-T1	0.485336	0.171825	-0.00571031	0.939232	NA	NA	NA	NA	NA	0.0378636	0.0684031	0.0636151	0.036465
FUN_000948-T1																								FUN_000948-T1	0.303143	0.114992	0.00124169	0.98354	NA	NA	NA	NA	NA	0.107309	0.0378858	0.0557083	0.0798569
FUN_000949-T1	HGT	4.1e-58|ETO10745.1 hypothetical protein RFI_26632, partial [Reticulomyxa filosa]	2.3e-53|ETO25762.1 hypothetical protein RFI_11374 [Reticulomyxa filosa]																					FUN_000949-T1	25.6252	1.42529	-0.199775	0.158273	0.325532	-0.298736	1.32179	0.114577	0.244907	1.65309	1.08766	1.42706	0.716182
FUN_000950-T1																								FUN_000950-T1	0.4789	0.169939	-0.0234976	0.741188	NA	NA	NA	NA	NA	0.0867325	0.126033	0.175735	0
FUN_000951-T1	HGT	6.4e-67|PCJ63483.1 hypothetical protein COA79_01335 [Planctomycetes bacterium]	4.2e-58|WP_114427644.1 hypothetical protein [Polaribacter sp. WD7]<>RCS26698.1 hypothetical protein DUT90_13230 [Polaribacter sp. WD7]	1.2e-57|SNR77087.1 chondroitin AC lyase [Lutibacter agarilyticus]	K19049	GO:0003824	GO:0016829	GO:0005576	GO:0005975	GO:0030246					PF02278,Polysaccharide lyase family 8, super-sandwich domain	PF08124,Polysaccharide lyase family 8, N terminal alpha-helical domain								FUN_000951-T1	35.8355	1.56627	-0.346924	0.0155107	0.0646017	-0.523695	1.77699	0.00964949	0.042372	2.12814	0.937511	1.50151	0.578065
FUN_000952-T1			1.3e-59|XP_007904886.1 PREDICTED: interferon-induced GTP-binding protein Mx-like isoform X3 [Callorhinchus milii]	4.1e-58|ABD95979.1 interferon-induced Mx protein [Epinephelus coioides]<>ABD95981.1 interferon-induced Mx protein [Epinephelus coioides]	K14754	GO:0003924	GO:0005525								PF00350,Dynamin family	PF01031,Dynamin central region								FUN_000952-T1	162.191	2.2127	-0.709855	8.35196e-09	6.75708e-07	-0.913521	3.90209	1.13523e-09	8.57819e-08	10.1465	4.84191	6.76037	1.75686
FUN_000953-T1																								FUN_000953-T1	0	0	NA	NA	NA	NA	NA	NA	NA	0	0	0	0
FUN_000954-T1																								FUN_000954-T1	3.59907	0.66267	0.0429747	0.76825	0.870833	NA	NA	NA	NA	0.509997	0.462717	0.599514	0.402488
FUN_000955-T1		2.4e-57|GAQ84494.1 cytochrome p450 [Klebsormidium nitens]	2.9e-55|GAQ88908.1 cytochrome P450 [Klebsormidium nitens]	7.1e-54|GAQ83768.1 cytochrome p450 [Klebsormidium nitens]		GO:0005506	GO:0016705	GO:0055114	GO:0020037						PF00067,Cytochrome P450									FUN_000955-T1	12.3449	1.12532	-0.118535	0.436193	0.622575	-0.245626	0.331349	0.269242	0.437902	0.74543	0.62654	0.665303	0.552786
FUN_000956-T1		7.2e-77|RNA45174.1 pancreatic triacylglycerol lipase-like [Brachionus plicatilis]	7.7e-71|EKC33136.1 Pancreatic lipase-related protein 1 [Crassostrea gigas]	7.7e-71|XP_011450146.1 PREDICTED: pancreatic triacylglycerol lipase [Crassostrea gigas]	K14073	GO:0006629	GO:0052689								PF00151,Lipase									FUN_000956-T1	8.40757	0.973477	-0.288472	0.04896	0.145792	NA	NA	NA	NA	0.716289	0.575296	0.518593	0.168956
FUN_000957-T1																								FUN_000957-T1	0.048262	0.0204699	0.00645783	0.835048	NA	NA	NA	NA	NA	NA	NA	NA	NA
FUN_000958-T1		1.2e-04|KKX51526.1 butanediol dehydrogenase [Sphingobacterium sp. IITKGP-BTPF85]				GO:0005515									PF13360,PQQ-like domain									FUN_000958-T1	0.319939	0.120554	-0.00704974	0.821247	NA	NA	NA	NA	NA	0.118266	0	0.0306982	0.0217786
FUN_000959-T1																								FUN_000959-T1	18.2567	1.28458	-0.658961	7.56832e-06	0.000203886	-1.04783	0.963692	3.00151e-07	1.17617e-05	8.34876	5.1064	4.7478	2.33684
FUN_000960-T1		5.3e-77|RNA45174.1 pancreatic triacylglycerol lipase-like [Brachionus plicatilis]	2.7e-73|XP_009055753.1 hypothetical protein LOTGIDRAFT_215949 [Lottia gigantea]<>ESO93553.1 hypothetical protein LOTGIDRAFT_215949 [Lottia gigantea]	1.4e-72|XP_013422181.1 pancreatic lipase-related protein 2 [Lingula anatina]	K14075	GO:0006629	GO:0052689								PF00151,Lipase									FUN_000960-T1	356.218	2.55293	-0.052279	0.45563	0.64	-0.0755199	5.01937	0.312034	0.484258	23.8712	20.1596	24.5317	16.2874
FUN_000961-T1		5.3e-67|WP_054425331.1 glutathione S-transferase family protein [Achromobacter sp. ATCC31444]<>CUJ30590.1 Glutathione S-transferase GstB [Achromobacter sp. ATCC31444]	1.2e-66|WP_006225197.1 glutathione S-transferase family protein [Achromobacter marplatensis]<>EJO30376.1 glutathione S-transferase [Achromobacter marplatensis]	3.4e-66|OYV37242.1 glutathione S-transferase [Rhodospirillales bacterium 20-64-7]	K00799	GO:0005515									PF00043,Glutathione S-transferase, C-terminal domain	PF02798,Glutathione S-transferase, N-terminal domain								FUN_000961-T1	19.827	1.31863	-0.169983	0.242893	0.43112	-0.278627	0.96395	0.160096	0.308624	2.85749	2.52697	2.61607	1.89149
FUN_000962-T1																								FUN_000962-T1	0	0	NA	NA	NA	NA	NA	NA	NA	NA	NA	NA	NA
FUN_000963-T1		4.0e-46|OWZ05687.1 Chaperone DnaJ [Phytophthora megakarya]	3.2e-43|RAW32694.1 hypothetical protein PC110_g10979 [Phytophthora cactorum]	6.0e-42|XP_022002438.1 endonuclease V-like isoform X1 [Helianthus annuus]	K21813	GO:0004519	GO:0006281								PF04493,Endonuclease V									FUN_000963-T1	2.15076	0.498415	-0.113543	0.35813	NA	NA	NA	NA	NA	0.339961	0.27578	0.349445	0.0877899
FUN_000964-T1		9.6e-40|WP_066116767.1 transglutaminase [Geminocystis sp. NIES-3709]<>BAQ64225.1 hypothetical protein GM3709_990 [Geminocystis sp. NIES-3709]	5.9e-37|WP_103918799.1 hypothetical protein [Thiotrichales bacterium HS_08]<>SEH04771.1 Transglutaminase-like superfamily protein [Thiotrichales bacterium HS_08]	1.1e-35|WP_066342823.1 transglutaminase [Geminocystis sp. NIES-3708]<>BAQ59633.1 hypothetical protein GM3708_38 [Geminocystis sp. NIES-3708]											PF01841,Transglutaminase-like superfamily									FUN_000964-T1	0.601795	0.204607	-0.0876596	0.217449	NA	NA	NA	NA	NA	0.0513649	0.0146093	0.0130038	0
FUN_000965-T1		5.6e-04|WP_120609026.1 hypothetical protein [Corallococcus sp. CA053C]<>RKH14578.1 hypothetical protein D7V97_02825 [Corallococcus sp. CA053C]	5.6e-04|WP_044181812.1 hypothetical protein [Hyalangium minutum]<>KFE72461.1 hypothetical protein DB31_0724 [Hyalangium minutum]	7.3e-04|WP_120565825.1 hypothetical protein [Corallococcus sp. AB011P]<>RKG55457.1 hypothetical protein D7X30_26875 [Corallococcus sp. AB011P]																				FUN_000965-T1	0.143482	0.0582293	0.0183038	0.614359	NA	NA	NA	NA	NA	0	0	0.062932	0
FUN_000966-T1	HGT	2.4e-62|XP_004353647.1 hypothetical protein ACA1_153280 [Acanthamoeba castellanii str. Neff]<>ELR24119.1 hypothetical protein ACA1_153280 [Acanthamoeba castellanii str. Neff]	3.3e-51|XP_002673887.1 predicted protein [Naegleria gruberi]<>EFC41143.1 predicted protein [Naegleria gruberi]	1.9e-46|KRW98993.1 hypothetical protein PPERSA_11594 [Pseudocohnilembus persalinus]																				FUN_000966-T1	14.2153	1.18228	-0.0566681	0.708712	0.831318	-0.119242	0.503791	0.599596	0.741292	2.23805	1.23667	1.89665	1.30568
FUN_000967-T1																								FUN_000967-T1	12.9445	1.1444	-0.272426	0.0702785	0.187274	-0.435679	0.408036	0.0356247	0.108338	1.37195	0.84452	0.992986	0.51086
FUN_000968-T1																								FUN_000968-T1	2.18548	0.503175	-0.0896248	0.441908	NA	NA	NA	NA	NA	0.188684	0.199525	0.173801	0.0591394
FUN_000969-T1		7.8e-53|XP_004995368.1 hypothetical protein PTSG_03640 [Salpingoeca rosetta]<>EGD83004.1 hypothetical protein PTSG_03640 [Salpingoeca rosetta]	6.4e-39|ETO25702.1 hypothetical protein RFI_11434 [Reticulomyxa filosa]	8.3e-39|KOO22215.1 aldo keto reductase [Chrysochromulina sp. CCMP291]		GO:0055114	GO:0016491								PF00248,Aldo/keto reductase family									FUN_000969-T1	32.3792	1.52348	-0.23968	0.0628529	0.173493	-0.324674	1.62647	0.0360734	0.109028	2.83972	2.2524	2.36398	1.56745
FUN_000970-T1		1.5e-98|RDI50241.1 (R,R)-butanediol dehydrogenase/meso-butanediol dehydrogenase/diacetyl reductase [Flavobacterium glaciei]	1.5e-98|WP_114755261.1 2,3-butanediol dehydrogenase [Flavobacterium glaciei]	4.9e-97|WP_113633913.1 2,3-butanediol dehydrogenase [Flavobacterium psychrolimnae]<>RBN51537.1 butanediol dehydrogenase [Flavobacterium psychrolimnae]		GO:0055114									PF00107,Zinc-binding dehydrogenase	PF08240,Alcohol dehydrogenase GroES-like domain								FUN_000970-T1	10.4321	1.05813	-0.314755	0.0411762	0.129064	NA	NA	NA	NA	0.464497	0.437491	0.304526	0.187634
FUN_000971-T1																								FUN_000971-T1	7.60851	0.934928	-0.0627439	0.675742	0.807942	NA	NA	NA	NA	2.28674	1.02496	2.17993	0.867732
FUN_000972-T1	HGT	3.5e-33|RMG37443.1 alpha/beta hydrolase [Planctomycetes bacterium]	2.9e-27|REJ91988.1 hypothetical protein DWQ29_05075 [Planctomycetes bacterium]<>REJ94260.1 hypothetical protein DWQ34_09315 [Planctomycetes bacterium]<>REK35308.1 hypothetical protein DWQ45_11280 [Planctomycetes bacterium]																					FUN_000972-T1	12.4403	1.12841	-0.115163	0.447546	0.632588	-0.211295	0.323902	0.327116	0.500162	1.25599	0.862497	1.04107	0.765146
FUN_000973-T1		9.6e-26|ACD54748.1 ADP-ribosyltransferase 1-like protein [Adineta vaga]	1.3e-25|ACD54807.1 NAD(P)(+)-arginine ADP-ribosyltransferase-like protein [Adineta vaga]	3.7e-17|SCL52786.1 Uracil-DNA glycosylase [Micromonospora eburnea]		GO:0006471	GO:0003956								PF01129,NAD:arginine ADP-ribosyltransferase									FUN_000973-T1	22.4178	1.36955	-0.282871	0.0476284	0.142987	-0.417042	1.15554	0.0267744	0.0884179	1.24469	0.573004	0.992967	0.320858
FUN_000974-T1		3.3e-29|XP_022242425.1 LOW QUALITY PROTEIN: E3 ubiquitin-protein ligase HUWE1-like [Limulus polyphemus]	1.3e-28|XP_017486096.1 PREDICTED: E3 ubiquitin-protein ligase HUWE1-like [Rhagoletis zephyria]	2.0e-10|XP_017486096.1 PREDICTED: E3 ubiquitin-protein ligase HUWE1-like [Rhagoletis zephyria]		GO:0004842									PF06012,Domain of Unknown Function (DUF908)	PF06025,Domain of Unknown Function (DUF913)								FUN_000974-T1	0.110725	0.0456066	0.0120077	0.762358	NA	NA	NA	NA	NA	0.00372869	0	0.00746754	0.00718192
FUN_000975-T1	HGT																							FUN_000975-T1	1.08812	0.319756	-0.0482981	0.634767	NA	NA	NA	NA	NA	0.115251	0.0865758	0.0701005	0.0492318
FUN_000976-T1		1.7e-32|OGD78422.1 hypothetical protein A2368_01215 [Candidatus Collierbacteria bacterium RIFOXYB1_FULL_49_13]	1.9e-31|WP_051212882.1 hypothetical protein [Butyrivibrio fibrisolvens]																					FUN_000976-T1	0	0	NA	NA	NA	NA	NA	NA	NA	0	0	0	0
FUN_000977-T1		2.2e-30|ACD54808.1 hypothetical protein [Adineta vaga]	1.5e-18|WP_099882877.1 PEP-CTERM sorting domain-containing protein [Massilia violaceinigra]<>ATQ79162.1 hypothetical protein CR152_28375 [Massilia violaceinigra]	7.2e-18|WP_051944221.1 hypothetical protein [Streptacidiphilus rugosus]																				FUN_000977-T1	0.778972	0.250169	0.0418611	0.643298	NA	NA	NA	NA	NA	0.0306207	0.0306205	0.0479327	0.0328937
FUN_000978-T1		1.9e-12|XP_020894584.1 uncharacterized protein LOC110233617 [Exaiptasia pallida]<>KXJ27782.1 hypothetical protein AC249_AIPGENE9065 [Exaiptasia pallida]	1.2e-11|XP_021341509.1 uncharacterized protein LOC110442303 [Mizuhopecten yessoensis]<>OWF35959.1 hypothetical protein KP79_PYT23569 [Mizuhopecten yessoensis]	4.7e-11|XP_026690196.1 uncharacterized protein LOC100182841 isoform X2 [Ciona intestinalis]		GO:0007165	GO:0005515								PF13676,TIR domain									FUN_000978-T1	15.2761	1.21155	-0.135118	0.352369	0.545418	-0.222058	0.649553	0.216517	0.378708	3.05504	1.65409	2.20803	1.71316
FUN_000979-T1																								FUN_000979-T1	16.209	1.23575	-0.106561	0.467515	0.650534	-0.153799	0.708227	0.420095	0.589858	2.14734	1.20461	2.14244	0.719639
FUN_000980-T1		4.8e-04|ACD54597.1 TPR repeat containing protein-like protein [Adineta vaga]																						FUN_000980-T1	4.85794	0.767745	-0.252815	0.0917846	0.224588	NA	NA	NA	NA	0.989594	0.581486	0.452438	0.451488
FUN_000981-T1						GO:0005515									PF13424,Tetratricopeptide repeat									FUN_000981-T1	11.6582	1.10237	0.0657231	0.662768	0.799039	0.076024	0.317162	0.709671	0.820048	0.750619	0.39996	0.664106	0.497862
FUN_000982-T1																								FUN_000982-T1	8.95402	0.997999	-0.408445	0.00822811	0.0409433	NA	NA	NA	NA	1.19785	0.90309	0.820379	0.364548
FUN_000983-T1																								FUN_000983-T1	2.10285	0.491761	-0.0272703	0.826751	NA	NA	NA	NA	NA	0.616056	0.389714	0.534939	0.314074
FUN_000984-T1		2.8e-17|ACC43957.1 TPRA_1 [Philodina roseola]	4.8e-17|ACC43969.1 TPRA_2 [Philodina roseola]			GO:0005515																		FUN_000984-T1	38.453	1.59608	-0.273947	0.0221603	0.0829757	-0.347139	1.89798	0.00835941	0.0381682	1.75546	1.29082	1.47704	0.826037
FUN_000985-T1	HGT	6.4e-56|AUL78685.1 hypothetical protein [Tupanvirus soda lake]	1.3e-53|AUL80069.1 hypothetical protein [Tupanvirus deep ocean]	8.2e-27|EKD72361.1 hypothetical protein ACD_45C00694G0001 [uncultured bacterium]																				FUN_000985-T1	28.4784	1.4695	-0.241128	0.066129	0.179599	-0.32978	1.51852	0.031049	0.0983722	2.43854	1.66149	1.8837	1.16277
FUN_000986-T1		1.2e-06|POM85304.1 DnaJ domain protein [Cryptosporidium meleagridis]	1.6e-06|OAJ40884.1 hypothetical protein BDEG_24571 [Batrachochytrium dendrobatidis JEL423]	1.6e-06|XP_006679310.1 hypothetical protein BATDEDRAFT_88729 [Batrachochytrium dendrobatidis JAM81]<>EGF80525.1 hypothetical protein BATDEDRAFT_88729 [Batrachochytrium dendrobatidis JAM81]											PF00226,DnaJ domain									FUN_000986-T1	13.1483	1.1507	-0.337724	0.0277532	0.0975967	-0.615841	0.501886	0.0101537	0.0439406	1.31262	0.736371	0.832484	0.453142
FUN_000987-T1		7.4e-10|KRX85090.1 Neuronal calcium sensor 1, partial [Trichinella sp. T6]	7.4e-10|KRZ96034.1 mRNA export factor [Trichinella sp. T8]	7.4e-10|KRZ96035.1 Neuronal calcium sensor 1 [Trichinella sp. T8]		GO:0005509									PF13202,EF hand	PF13499,EF-hand domain pair								FUN_000987-T1	12.1885	1.12019	-0.202544	0.183101	0.358292	-0.368497	0.432095	0.0844282	0.197115	2.2197	1.4343	1.33678	1.38043
FUN_000988-T1		4.5e-51|ACD54606.1 UDP-glucosyl transferase-like protein [Adineta vaga]	7.7e-51|ACD54587.1 UDP-glucosyl transferase-like protein [Adineta vaga]	3.8e-26|GAU95661.1 hypothetical protein RvY_07244 [Ramazzottius varieornatus]		GO:0016758									PF00201,UDP-glucoronosyl and UDP-glucosyl transferase									FUN_000988-T1	24.3445	1.40388	0.504693	0.000764836	0.00720266	0.793235	1.12673	0.000661577	0.00596663	0.724581	1.69414	1.32359	2.52204
FUN_000989-T1																								FUN_000989-T1	32.0385	1.51902	0.238477	0.0702523	0.187271	0.290671	1.61707	0.0660515	0.166843	8.0598	12.4511	8.12082	16.0889
FUN_000990-T1																								FUN_000990-T1	31.5096	1.51201	0.107223	0.398265	0.589299	0.107097	1.57204	0.455045	0.62044	6.01161	9.09199	5.37192	10.997
FUN_000991-T1	HGT	2.7e-48|PMD49058.1 SGNH hydrolase [Hyaloscypha variabilis F]	1.1e-44|XP_024738023.1 SGNH hydrolase [Meliniomyces bicolor E]<>PMD61119.1 SGNH hydrolase [Meliniomyces bicolor E]	4.0e-39|CZR57309.1 uncharacterized protein PAC_07198 [Phialocephala subalpina]											PF13472,GDSL-like Lipase/Acylhydrolase family									FUN_000991-T1	23.2069	1.38394	0.0893204	0.52084	0.693367	0.0901315	1.15433	0.608238	0.748549	2.40052	2.52243	2.41749	2.93448
FUN_000992-T1		2.3e-23|ACD54614.1 VIP2 [Adineta vaga]	6.8e-23|ACD54639.1 VIP2 [Adineta vaga]	8.0e-16|ACD54695.1 ankyrin repeat protein-like protein [Adineta vaga]		GO:0005515									PF00561,alpha/beta hydrolase fold									FUN_000992-T1	11.3228	1.09071	-0.535875	0.0005104	0.00530142	NA	NA	NA	NA	0.916796	0.690869	0.399123	0.311396
FUN_000993-T1		3.6e-35|RME96672.1 alpha/beta hydrolase, partial [Bacteroidetes bacterium]	1.5e-33|WP_028663831.1 alpha/beta hydrolase [Runella zeae]	2.6e-33|RKX39540.1 alpha/beta hydrolase [Verrucomicrobia bacterium]	K01054										PF12146,Serine aminopeptidase, S33									FUN_000993-T1	10.4171	1.05756	-0.299132	0.0531247	0.154328	NA	NA	NA	NA	1.1439	1.46776	1.32364	0.564209
FUN_000994-T1																								FUN_000994-T1	11.9028	1.11068	-0.210778	0.16413	0.333703	-0.349379	0.365539	0.0940289	0.213103	2.15239	1.34403	2.00502	0.722112
FUN_000995-T1																								FUN_000995-T1	75.1126	1.88146	-0.366214	0.00529241	0.0296993	-0.499667	2.77607	0.0034817	0.0202057	7.07325	2.81575	5.00115	1.84516
FUN_000996-T1		1.7e-46|KIJ34555.1 hypothetical protein M422DRAFT_782868 [Sphaerobolus stellatus SS14]	2.4e-45|KIJ35522.1 hypothetical protein M422DRAFT_69943 [Sphaerobolus stellatus SS14]	4.7e-41|XP_009267058.1 Branched-chain-amino-acid aminotransferase-like protein 1 [Wallemia ichthyophaga EXF-994]<>EOR01891.1 Branched-chain-amino-acid aminotransferase-like protein 1 [Wallemia ichthyophaga EXF-994]																				FUN_000996-T1	84.0931	1.92989	-0.307061	0.00130521	0.0106857	-0.364933	2.98799	0.000406444	0.00414304	12.0938	7.08876	9.31163	5.33291
FUN_000997-T1																								FUN_000997-T1	1.93546	0.467676	0.0135349	0.912526	NA	NA	NA	NA	NA	0.596717	0.352786	0.790112	0.164395
FUN_000998-T1																								FUN_000998-T1	2.56125	0.551603	0.179314	0.176263	0.349503	NA	NA	NA	NA	0.152643	0.120672	0.260047	0.172661
FUN_000999-T1		1.3e-48|RIB24010.1 hypothetical protein C2G38_2139464 [Gigaspora rosea]	4.4e-44|XP_003286087.1 hypothetical protein DICPUDRAFT_150025 [Dictyostelium purpureum]<>EGC37346.1 hypothetical protein DICPUDRAFT_150025 [Dictyostelium purpureum]	4.9e-43|PKC07083.1 hypothetical protein RhiirA5_500916 [Rhizophagus irregularis]		GO:0005525									PF04548,AIG1 family									FUN_000999-T1	0.408861	0.148868	-0.0881908	0.218737	NA	NA	NA	NA	NA	0.0592529	0.0318887	0	0.0101875
FUN_001000-T1						GO:0005515																		FUN_001000-T1	44.7812	1.66069	-0.264241	0.0247863	0.0901428	-0.337327	2.05858	0.0112995	0.0473271	3.72801	2.87877	2.84638	2.12783
FUN_001001-T1																								FUN_001001-T1	0.112969	0.046483	0.00425531	0.899963	NA	NA	NA	NA	NA	0.0206402	0	0	0.0829352
FUN_001002-T1	HGT					GO:0016021																		FUN_001002-T1	3.42317	0.645733	0.149248	0.271309	0.463805	NA	NA	NA	NA	0.133943	0.18548	0.275585	0.180012
FUN_001003-T1		7.2e-39|WP_009281632.1 T9SS C-terminal target domain-containing protein [Fibrisoma limi]<>CCH53048.1 Tripartite motif-containing protein 71 AltName: Full=Lin-41 homolog [Fibrisoma limi BUZ 3]	2.3e-29|RMA74064.1 gliding motility-associated-like protein [Pedobacter sp. CF523]	2.3e-29|WP_121948912.1 hypothetical protein [Pedobacter sp. CF523]		GO:0005515									PF01436,NHL repeat									FUN_001003-T1	158.841	2.20369	-0.422482	2.56844e-08	1.77706e-06	-0.471866	3.86929	3.56432e-09	2.38411e-07	17.4331	12.8088	12.5792	8.64733
FUN_001004-T1																								FUN_001004-T1	1.51172	0.399971	-0.190647	0.0682579	NA	NA	NA	NA	NA	0.23528	0.106593	0.128943	0
FUN_001005-T1		2.8e-11|WP_116989953.1 MULTISPECIES: hypothetical protein [Duganella]<>RFP16297.1 hypothetical protein D0T23_10495 [Duganella sp. BJB475]<>RFP32541.1 hypothetical protein D0T21_10140 [Duganella sp. BJB476]	2.4e-10|WP_070359278.1 hypothetical protein [Duganella sp. HH105]<>OEZ60394.1 hypothetical protein DUGA6_31240 [Duganella sp. HH105]	4.1e-10|WP_070272642.1 hypothetical protein [Duganella sp. HH101]<>OEZ98562.1 hypothetical protein DUGA2_56080 [Duganella sp. HH101]																				FUN_001005-T1	0.323389	0.121688	0.0455522	0.497366	NA	NA	NA	NA	NA	0	0.0562646	0.0734656	0.0931831
FUN_001006-T1		7.6e-87|XP_005102325.1 PREDICTED: probable pyruvate dehydrogenase E1 component subunit alpha, mitochondrial [Aplysia californica]	3.8e-86|XP_008557581.1 PREDICTED: probable pyruvate dehydrogenase E1 component subunit alpha, mitochondrial isoform X1 [Microplitis demolitor]	3.8e-86|XP_008557582.1 PREDICTED: probable pyruvate dehydrogenase E1 component subunit alpha, mitochondrial isoform X2 [Microplitis demolitor]		GO:0016624									PF00676,Dehydrogenase E1 component									FUN_001006-T1	471.487	2.67439	0.46939	0.000110906	0.00168374	0.557825	5.41378	7.24941e-05	0.00110538	10.7814	22.9211	15.4743	32.0945
FUN_001007-T1		4.5e-59|XP_023231567.1 protein fem-1 homolog B-like [Centruroides sculpturatus]	6.5e-58|XP_012285318.1 protein fem-1 homolog B isoform X1 [Orussus abietinus]	6.5e-58|XP_012285319.1 protein fem-1 homolog B isoform X2 [Orussus abietinus]		GO:0005515									PF00023,Ankyrin repeat	PF12796,Ankyrin repeats (3 copies)								FUN_001007-T1	41.8067	1.63151	-0.0233414	0.841653	0.915806	-0.0522494	1.98298	0.682672	0.802257	1.49814	1.78386	1.78443	1.31949
FUN_001008-T1		1.4e-04|KPK66465.1 hypothetical protein AMS21_02275 [Gemmatimonas sp. SG8_38_2]				GO:0016021	GO:0016020								PF00892,EamA-like transporter family									FUN_001008-T1	21.7124	1.35626	-0.27062	0.0649228	0.177523	-0.424907	1.05462	0.043496	0.124515	2.2506	1.28298	1.44744	1.00331
FUN_001009-T1	HGT	8.8e-40|KUI58617.1 hypothetical protein VP1G_05888 [Valsa mali var. pyri]	3.4e-39|KUI67393.1 hypothetical protein VM1G_03343 [Valsa mali]	5.7e-39|PSN60748.1 hypothetical protein BS50DRAFT_197398 [Corynespora cassiicola Philippines]																				FUN_001009-T1	28.3274	1.46727	-0.247653	0.0704348	0.187486	-0.357539	1.45534	0.0379184	0.112738	3.81751	2.72994	2.92224	2.06995
FUN_001010-T1																								FUN_001010-T1	4.71484	0.757004	-0.0409658	0.784535	0.880656	NA	NA	NA	NA	0.315219	0.157539	0.229981	0.172641
FUN_001011-T1	HGT	1.9e-14|PRP83584.1 hypothetical protein PROFUN_09133 [Planoprotostelium fungivorum]	7.9e-13|RGB42433.1 hypothetical protein C1646_683259 [Rhizophagus diaphanus]	1.8e-12|PKY38835.1 hypothetical protein RhiirA4_392562 [Rhizophagus irregularis]																				FUN_001011-T1	33.6522	1.53973	-0.160085	0.203872	0.384441	-0.219292	1.64331	0.13611	0.275505	2.15939	1.79007	1.79709	1.45697
FUN_001012-T1		7.6e-231|RCJ26975.1 hypothetical protein A6770_02040 [Nostoc minutum NIES-26]	3.2e-221|WP_114752540.1 amino acid adenylation domain-containing protein [Negadavirga sp. SW125]	4.3e-218|AWT59897.1 Phthiocerol synthesis polyketide synthase type I PpsD [Candidatus Moanabacter tarae]		GO:0003824	GO:0016740	GO:0031177	GO:0055114	GO:0016491					PF00107,Zinc-binding dehydrogenase	PF00109,Beta-ketoacyl synthase, N-terminal domain	PF00501,AMP-binding enzyme	PF00550,Phosphopantetheine attachment site	PF00698,Acyl transferase domain	PF02801,Beta-ketoacyl synthase, C-terminal domain	PF08659,KR domain	PF14765,Polyketide synthase dehydratase	PF16197,Ketoacyl-synthetase C-terminal extension	FUN_001012-T1	3.48495	0.651758	0.198671	0.16963	0.340997	NA	NA	NA	NA	0.0325461	0.0154656	0.0395923	0.030832
FUN_001013-T1						GO:0005515																		FUN_001013-T1	20.2967	1.32831	-0.0338408	0.819821	0.902662	-0.0734205	0.945273	0.737431	0.838859	1.70751	1.84084	2.0615	1.30392
FUN_001014-T1	HGT	1.5e-29|XP_024527922.1 uncharacterized protein LOC9636095 [Selaginella moellendorffii]	3.2e-29|XP_024524198.1 uncharacterized protein LOC9655792 [Selaginella moellendorffii]	2.1e-28|OAA68081.1 Acyl-CoA N-acyltransferase [Sporothrix insectorum RCEF 264]		GO:0008080									PF00583,Acetyltransferase (GNAT) family									FUN_001014-T1	0	0	NA	NA	NA	NA	NA	NA	NA	0	0	0	0
FUN_001015-T1																								FUN_001015-T1	0	0	NA	NA	NA	NA	NA	NA	NA	0	0	0	0
FUN_001016-T1	HGT	0.0e+00|XP_001009118.1 helicase carboxy-terminal domain protein, putative [Tetrahymena thermophila SB210]<>EAR88873.1 helicase carboxy-terminal domain protein, putative [Tetrahymena thermophila SB210]	0.0e+00|XP_001007906.2 helicase carboxy-terminal domain protein [Tetrahymena thermophila SB210]<>EAR87661.2 helicase carboxy-terminal domain protein [Tetrahymena thermophila SB210]	0.0e+00|ETO04255.1 hypothetical protein RFI_33142, partial [Reticulomyxa filosa]		GO:0017038	GO:0016020	GO:0005524							PF07517,SecA DEAD-like domain									FUN_001016-T1	147.516	2.17177	0.0702285	0.381979	0.573954	0.0544181	3.76645	0.522517	0.678833	1.01775	0.882423	0.944117	0.963883
FUN_001017-T1																								FUN_001017-T1	18.3798	1.28735	-0.145517	0.315149	0.508721	-0.208937	0.914257	0.238291	0.40347	2.90289	1.77833	3.02935	0.936419
FUN_001018-T1						GO:0016021	GO:0007186	GO:0004930							PF00001,7 transmembrane receptor (rhodopsin family)									FUN_001018-T1	0.532839	0.185496	0.0307894	0.689921	NA	NA	NA	NA	NA	0.0311064	0.0323755	0.0252827	0.0423578
FUN_001019-T1																								FUN_001019-T1	10.5174	1.06135	-0.0647566	0.675546	0.807841	NA	NA	NA	NA	0.847073	0.97549	0.504516	1.17417
FUN_001020-T1		2.5e-13|YP_009052102.1 putative concanavalin A-like lectin/glucanase superfamily protein [Aureococcus anophagefferens virus]<>AII17215.1 putative concanavalin A-like lectin/glucanase superfamily protein [Aureococcus anophagefferens virus]	4.3e-13|WP_114984500.1 hypothetical protein [Bacteroidetes bacterium Omega]<>AXJ01294.1 Concanavalin A-like lectin/glucanases superfamily protein [Bacteroidetes bacterium Omega]	4.3e-13|WP_114984639.1 hypothetical protein [Bacteroidetes bacterium Omega]<>AXJ01451.1 Concanavalin A-like lectin/glucanases superfamily protein [Bacteroidetes bacterium Omega]											PF13385,Concanavalin A-like lectin/glucanases superfamily									FUN_001020-T1	8.71629	0.987501	-0.0352297	0.819909	0.902714	NA	NA	NA	NA	0.536011	0.476022	0.626537	0.383619
FUN_001021-T1																								FUN_001021-T1	16.5944	1.24538	-0.172404	0.244602	0.43312	-0.319585	0.75918	0.119397	0.25178	1.54145	0.980663	1.15216	1.03876
FUN_001022-T1		5.0e-67|XP_022320296.1 LOW QUALITY PROTEIN: phytanoyl-CoA dioxygenase domain-containing protein 1-like [Crassostrea virginica]	5.5e-66|XP_021380290.1 phytanoyl-CoA dioxygenase domain-containing protein 1-like [Mizuhopecten yessoensis]<>OWF37398.1 Phytanoyl-CoA dioxygenase domain-containing protein 1 [Mizuhopecten yessoensis]	7.2e-66|KZS15483.1 Phytanoyl-CoA dioxygenase domain-containing protein 1 [Daphnia magna]											PF05721,Phytanoyl-CoA dioxygenase (PhyH)									FUN_001022-T1	68.1432	1.83975	-0.127798	0.245135	0.433731	-0.17017	2.67452	0.179476	0.333608	3.10953	2.03824	2.3056	2.04816
FUN_001023-T1																								FUN_001023-T1	3.58845	0.661666	0.0775278	0.578913	0.737897	NA	NA	NA	NA	1.21566	0.950018	1.76937	0.918516
FUN_001024-T1		6.2e-37|ACD54746.1 VIP2 [Adineta vaga]	3.3e-14|XP_003291065.1 hypothetical protein DICPUDRAFT_155616 [Dictyostelium purpureum]<>EGC32418.1 hypothetical protein DICPUDRAFT_155616 [Dictyostelium purpureum]	4.3e-14|ACD54793.1 ADP-ribosyltransferase-like protein [Philodina roseola]	K11981	GO:0006471	GO:0008270	GO:0005515	GO:0003956						PF01129,NAD:arginine ADP-ribosyltransferase	PF02176,TRAF-type zinc finger	PF13923,Zinc finger, C3HC4 type (RING finger)							FUN_001024-T1	6.89144	0.897156	0.097832	0.513649	0.687893	NA	NA	NA	NA	0.367965	0.26144	0.433587	0.354002
FUN_001025-T1	HGT	1.6e-101|WP_119731375.1 alpha/beta hydrolase [Actinomadura amylolytica]	2.1e-101|OPG03495.1 esterase [Microbispora sp. GKU 823]	2.1e-101|WP_079320392.1 alpha/beta hydrolase [Microbispora sp. GKU 823]	K14493	GO:0016787									PF07859,alpha/beta hydrolase fold									FUN_001025-T1	67.5895	1.83626	-0.0524591	0.639908	0.782481	-0.0823127	2.66287	0.523029	0.679159	7.4167	4.7935	6.05635	4.89894
FUN_001026-T1	HGT	1.0e-44|OLQ14472.1 Ankyrin repeat domain-containing protein 50 [Symbiodinium microadriaticum]	3.6e-18|WP_079911796.1 endonuclease [Paenibacillus sp. 32352]	1.0e-17|WP_028552654.1 endonuclease [Paenibacillus sp. UNC451MF]											PF03372,Endonuclease/Exonuclease/phosphatase family									FUN_001026-T1	2.95663	0.597325	-0.204835	0.13726	0.295841	NA	NA	NA	NA	0.312409	0.216546	0.168518	0.141142
FUN_001027-T1		6.7e-16|XP_002116808.1 hypothetical protein TRIADDRAFT_60819 [Trichoplax adhaerens]<>EDV20608.1 hypothetical protein TRIADDRAFT_60819 [Trichoplax adhaerens]	6.7e-16|RDD37727.1 Nephrocystin-3 [Trichoplax sp. H2]	4.3e-15|XP_002115958.1 hypothetical protein TRIADDRAFT_59913 [Trichoplax adhaerens]<>EDV21810.1 hypothetical protein TRIADDRAFT_59913 [Trichoplax adhaerens]		GO:0005515									PF13424,Tetratricopeptide repeat									FUN_001027-T1	0.878215	0.273745	-0.0565264	0.564989	NA	NA	NA	NA	NA	0.165415	0.105666	0.155707	0.044866
FUN_001028-T1																								FUN_001028-T1	0	0	NA	NA	NA	NA	NA	NA	NA	0	0	0	0
FUN_001029-T1	HGT	2.0e-36|WP_024479242.1 GMC family oxidoreductase [Cellulophaga baltica]	2.0e-36|WP_025613944.1 GMC family oxidoreductase [Cellulophaga baltica]<>AIY12020.1 hypothetical protein M667_01595 [Cellulophaga baltica NN016038]	2.0e-36|WP_029447927.1 GMC family oxidoreductase [Cellulophaga baltica]		GO:0016614	GO:0055114								PF05199,GMC oxidoreductase									FUN_001029-T1	0.153789	0.0621264	0.0215181	0.619743	NA	NA	NA	NA	NA	0.00907201	0	0.0363375	0.0174738
FUN_001030-T1						GO:0008080									PF13508,Acetyltransferase (GNAT) domain									FUN_001030-T1	187.389	2.27506	-0.0243436	0.780362	0.877877	-0.0463503	4.08423	0.631696	0.765923	20.641	15.6284	19.7799	14.2172
FUN_001031-T1		5.3e-15|WP_106928330.1 CHAT domain-containing protein [Adhaeribacter sp. HMF7605]<>PSR53571.1 hypothetical protein AHMF7605_08540 [Adhaeribacter sp. HMF7605]	1.4e-12|RGZ96125.1 tetratricopeptide repeat protein, partial [Ruminococcus bromii]	1.4e-12|XP_020621187.1 uncharacterized protein LOC110058866 [Orbicella faveolata]		GO:0005515									PF13424,Tetratricopeptide repeat									FUN_001031-T1	1.91622	0.464821	-0.0270857	0.821838	NA	NA	NA	NA	NA	0.293254	0.308443	0.199837	0.302954
FUN_001032-T1	HGT	2.1e-85|RIB28300.1 IucC family-domain-containing protein [Gigaspora rosea]	3.4e-83|SAM09847.1 hypothetical protein [Absidia glauca]	1.1e-81|ORZ18745.1 IucC family-domain-containing protein [Absidia repens]		GO:0019290									PF04183,IucA / IucC family	PF06276,Ferric iron reductase FhuF-like transporter								FUN_001032-T1	9.23643	1.01015	0.21313	0.16836	0.339387	NA	NA	NA	NA	0.325185	0.483062	0.423928	0.581929
FUN_001033-T1		6.3e-71|KZT70893.1 FAD/NAD(P)-binding domain-containing protein [Daedalea quercina L-15889]	2.0e-69|KZT08405.1 FAD/NAD(P)-binding domain-containing protein [Laetiporus sulphureus 93-53]	9.4e-67|EPS97647.1 FAD/NAD-binding domain-containing protein [Fomitopsis pinicola FP-58527 SS1]	K01311	GO:0004252	GO:0071949	GO:0006508							PF00089,Trypsin	PF01494,FAD binding domain								FUN_001033-T1	1223.94	3.08811	-0.619537	6.25541e-06	0.000174344	-0.869656	6.79876	1.39266e-08	7.98794e-07	38.3928	20.5751	22.9896	9.60959
FUN_001034-T1																								FUN_001034-T1	7.72072	0.940552	-0.00435624	0.977537	0.987481	NA	NA	NA	NA	0.954	0.625865	0.862226	0.637217
FUN_001035-T1		1.2e-38|KYR02316.1 hypothetical protein DLAC_01148 [Tieghemostelium lacteum]	1.6e-38|XP_003295151.1 hypothetical protein DICPUDRAFT_85573 [Dictyostelium purpureum]<>EGC28323.1 hypothetical protein DICPUDRAFT_85573 [Dictyostelium purpureum]	2.7e-38|XP_012748041.1 hypothetical protein SAMD00019534_122110 [Acytostelium subglobosum LB1]<>GAM29035.1 hypothetical protein SAMD00019534_122110 [Acytostelium subglobosum LB1]	K09935										PF08719,Domain of unknown function (DUF1768)									FUN_001035-T1	68.5112	1.84206	-0.259809	0.0102888	0.0481683	-0.314125	2.65075	0.00454219	0.0245698	15.7924	12.4111	12.2747	9.31133
FUN_001036-T1																								FUN_001036-T1	0.308636	0.116819	-6.27905e-05	0.999203	NA	NA	NA	NA	NA	0.0120075	0.0714379	0.0935394	0
FUN_001037-T1		7.4e-277|WP_116845694.1 beta-glucosidase BglX [Chitinophagaceae bacterium K23C18032701]<>RFM29938.1 beta-glucosidase BglX [Chitinophagaceae bacterium K23C18032701]	5.7e-269|WP_093207622.1 beta-glucosidase BglX [Siphonobacter aquaeclarae]<>SDM78174.1 beta-glucosidase [Siphonobacter aquaeclarae]	4.8e-268|WP_102201112.1 beta-glucosidase BglX [Siphonobacter sp. BAB-5405]<>PMD96794.1 beta-glucosidase [Siphonobacter sp. BAB-5405]	K05349	GO:0005975	GO:0004553								PF00933,Glycosyl hydrolase family 3 N terminal domain	PF01915,Glycosyl hydrolase family 3 C-terminal domain	PF14310,Fibronectin type III-like domain							FUN_001037-T1	10.5468	1.06246	-0.295761	0.0553496	0.15895	-0.54702	0.173777	0.0278572	0.0910507	0.461394	0.321416	0.410379	0.121822
FUN_001038-T1		2.5e-99|RNA27197.1 ammonium transporter Rh type B-like [Brachionus plicatilis]	1.9e-94|XP_009047338.1 hypothetical protein LOTGIDRAFT_111301, partial [Lottia gigantea]<>ESP02180.1 hypothetical protein LOTGIDRAFT_111301, partial [Lottia gigantea]	3.2e-94|XP_014672308.1 PREDICTED: ammonium transporter Rh type B-B-like isoform X1 [Priapulus caudatus]	K06580	GO:0008519	GO:0006813	GO:0016021	GO:0016020	GO:0016286	GO:0015696				PF00909,Ammonium Transporter Family	PF03530,Calcium-activated SK potassium channel	PF07885,Ion channel							FUN_001038-T1	13.2512	1.15385	-0.0949924	0.532293	0.702154	-0.167345	0.400137	0.473178	0.636761	0.6433	0.239553	0.511387	0.234871
FUN_001039-T1		3.6e-30|ORY74357.1 hypothetical protein BCR37DRAFT_352727 [Protomyces lactucaedebilis]		6.9e-26|RMJ13277.1 hypothetical protein CDV36_007057 [Fusarium sp. AF-12]											PF03992,Antibiotic biosynthesis monooxygenase									FUN_001039-T1	5.84226	0.8352	0.0875252	0.568948	0.731016	NA	NA	NA	NA	1.68351	1.01006	1.81386	1.02111
FUN_001040-T1		3.0e-07|XP_014296112.1 PREDICTED: dynein heavy chain 6, axonemal [Microplitis demolitor]	1.5e-06|OMJ89741.1 hypothetical protein SteCoe_8007 [Stentor coeruleus]	1.6e-05|XP_022110107.1 dynein heavy chain 1, axonemal-like isoform X1 [Acanthaster planci]											PF12777,Microtubule-binding stalk of dynein motor									FUN_001040-T1	12.5822	1.13297	-0.221279	0.152603	0.317375	-0.411813	0.314843	0.134376	0.27293	4.60211	1.6596	2.56126	1.24877
FUN_001041-T1																								FUN_001041-T1	0	0	NA	NA	NA	NA	NA	NA	NA	0	0	0	0
FUN_001042-T1		4.8e-26|XP_004333470.1 B-box zinc finger family protein [Acanthamoeba castellanii str. Neff]<>ELR11457.1 B-box zinc finger family protein [Acanthamoeba castellanii str. Neff]	5.7e-19|XP_014234582.1 kelch-like protein 17 [Trichogramma pretiosum]	7.5e-19|XP_015779233.1 PREDICTED: uncharacterized protein LOC107357095 [Acropora digitifera]											PF07534,TLD									FUN_001042-T1	27.0773	1.44836	-0.331398	0.0120125	0.0538873	-0.449925	1.43714	0.00370897	0.0211329	2.94083	1.4668	2.0447	1.00534
FUN_001043-T1		4.5e-59|XP_022324994.1 uncharacterized protein LOC111125451 isoform X2 [Crassostrea virginica]	4.5e-59|XP_022324984.1 uncharacterized protein LOC111125451 isoform X1 [Crassostrea virginica]	6.5e-58|XP_022324971.1 uncharacterized protein LOC111125444 [Crassostrea virginica]																				FUN_001043-T1	33.6	1.53908	-1.43817	4.15748e-22	2.5678e-19	-2.33642	1.77893	2.3064e-25	1.41843e-22	2.14871	2.27801	0.617673	0.22389
FUN_001044-T1		3.4e-18|ACI90362.1 hypothetical protein [Philodina roseola]	1.7e-09|XP_021351458.1 FMRFamide receptor-like [Mizuhopecten yessoensis]	1.0e-06|XP_025082372.1 probable G-protein coupled receptor 139 [Pomacea canaliculata]		GO:0004930	GO:0007186	GO:0016021							PF00001,7 transmembrane receptor (rhodopsin family)									FUN_001044-T1	0.499363	0.175907	-0.0199804	0.792748	NA	NA	NA	NA	NA	0	0.0928483	0.0127016	0.0376995
FUN_001045-T1		6.3e-118|WP_011550638.1 NAD(P)/FAD-dependent oxidoreductase [Myxococcus xanthus]<>ABF87866.1 monooxygenase, flavin-contaning [Myxococcus xanthus DK 1622]<>SDX76047.1 trimethylamine monooxygenase [Myxococcus xanthus]	8.3e-118|WP_090486487.1 NAD(P)/FAD-dependent oxidoreductase [Myxococcus virescens]<>SDD49696.1 trimethylamine monooxygenase [Myxococcus virescens]	1.2e-116|OYW55994.1 potassium transporter [Hyphomicrobium sp. 12-62-95]<>OYY00969.1 potassium transporter [Hyphomicrobium sp. 32-62-53]		GO:0050661	GO:0050660	GO:0004499	GO:0055114						PF00743,Flavin-binding monooxygenase-like									FUN_001045-T1	32.0876	1.51967	-0.0557476	0.671013	0.804472	-0.0993401	1.60096	0.530775	0.68541	1.57795	2.22988	1.40644	2.11604
FUN_001046-T1		1.2e-18|OMJ86951.1 hypothetical protein SteCoe_11424 [Stentor coeruleus]	7.2e-16|OMJ77908.1 hypothetical protein SteCoe_22430 [Stentor coeruleus]	1.3e-09|OIW23551.1 hypothetical protein CONLIGDRAFT_693443 [Coniochaeta ligniaria NRRL 30616]																				FUN_001046-T1	78.4476	1.90008	-0.451635	0.000187874	0.00250528	-0.577411	2.90257	7.20916e-05	0.00110305	7.39425	6.46973	6.47844	2.85676
FUN_001047-T1		1.7e-198|XP_002678464.1 hypothetical protein NAEGRDRAFT_57780 [Naegleria gruberi]<>EFC45720.1 hypothetical protein NAEGRDRAFT_57780 [Naegleria gruberi]	5.1e-174|PBL01439.1 hypothetical protein ARMGADRAFT_1007456 [Armillaria gallica]	2.5e-173|OXA39845.1 hypothetical protein Fcan01_25275 [Folsomia candida]											PF12340,Protein of unknown function (DUF3638)	PF12359,Protein of unknown function (DUF3645)								FUN_001047-T1	119.115	2.0796	-0.688136	3.11315e-08	2.11352e-06	-0.888862	3.48576	5.35638e-09	3.40777e-07	2.05315	1.32096	1.44158	0.46783
FUN_001048-T1		1.1e-39|WP_104109819.1 M20/M25/M40 family metallo-hydrolase [Arthrobacter sp. N199823]	9.2e-39|WP_035836152.1 M20/M25/M40 family metallo-hydrolase [Cryobacterium roopkundense]<>KGJ77521.1 aminopeptidase Y [Cryobacterium roopkundense]	2.7e-38|SDG46767.1 aminopeptidase Y [Sinosporangium album]											PF04389,Peptidase family M28									FUN_001048-T1	11.4028	1.09352	-0.0461935	0.760964	0.86614	-0.119471	0.273151	0.576299	0.723232	0.96308	0.944124	0.89596	0.918595
FUN_001049-T1		4.3e-48|ACD54596.1 endoxylanase precursor-like protein [Adineta vaga]																						FUN_001049-T1	1.69097	0.429909	0.0166121	0.889101	NA	NA	NA	NA	NA	0.390352	0.156679	0.34068	0.190262
FUN_001050-T1		9.4e-293|ACD54729.1 AIG1-like protein, partial [Adineta vaga]	5.3e-78|ACD54730.1 AIG1-like protein [Adineta vaga]	1.1e-17|ACD54613.1 AIG1-like protein [Adineta vaga]		GO:0005525									PF01926,50S ribosome-binding GTPase	PF04548,AIG1 family								FUN_001050-T1	235.719	2.37423	-0.599396	6.04246e-13	1.02693e-10	-0.670635	4.44584	7.69417e-14	1.15101e-11	12.7576	11.2447	8.12272	6.5885
FUN_001051-T1		1.8e-176|ACD54730.1 AIG1-like protein [Adineta vaga]	8.2e-76|ACD54729.1 AIG1-like protein, partial [Adineta vaga]																					FUN_001051-T1	138.599	2.14488	-0.713767	2.77274e-15	7.58635e-13	-0.808313	3.68683	5.59614e-16	1.27731e-13	15.4166	10.5169	9.32851	5.08752
FUN_001052-T1		9.0e-207|ACD54731.1 F-box domain proteins-like protein [Adineta vaga]				GO:0005515									PF12937,F-box-like									FUN_001052-T1	64.848	1.81854	-0.116037	0.27963	0.473017	-0.157052	2.59853	0.189538	0.347009	6.1273	4.95223	5.23739	4.43612
FUN_001053-T1		3.7e-90|ACD54732.1 gluconolactonase-like protein [Adineta vaga]	7.6e-27|WP_121923862.1 T9SS C-terminal target domain-containing protein [Flavobacterium weaverense]<>RMA77714.1 putative secreted protein (Por secretion system target) [Flavobacterium weaverense]	1.5e-22|WP_116734733.1 hypothetical protein [Filimonas sp. YR581]<>PVY26267.1 gliding motility-associated-like protein [Filimonas sp. YR581]		GO:0005515									PF01436,NHL repeat									FUN_001053-T1	4.89962	0.770824	0.0278377	0.854715	0.923692	NA	NA	NA	NA	0.374897	0.452867	0.437619	0.434983
FUN_001054-T1		2.4e-278|ACD54733.1 stimulated by retinoic acid 6-like protein [Adineta vaga]	6.0e-32|XP_013067532.1 PREDICTED: stimulated by retinoic acid gene 6 protein homolog [Biomphalaria glabrata]	3.9e-31|XP_011455717.2 PREDICTED: stimulated by retinoic acid gene 6 protein-like [Crassostrea gigas]	K23088										PF14752,Retinol binding protein receptor									FUN_001054-T1	15.3953	1.21472	-0.449797	0.00336367	0.0214392	-0.817787	0.579266	0.00113589	0.00890642	1.13415	0.893149	0.802963	0.363523
FUN_001055-T1		6.7e-259|ACD54734.1 small conductance calcium-activated potassium channel-like protein [Adineta vaga]	6.6e-65|PAA61974.1 hypothetical protein BOX15_Mlig023081g2 [Macrostomum lignano]<>PAA70770.1 hypothetical protein BOX15_Mlig023081g1 [Macrostomum lignano]<>PAA84701.1 hypothetical protein BOX15_Mlig023081g3 [Macrostomum lignano]	5.6e-64|PAA60652.1 hypothetical protein BOX15_Mlig020603g1 [Macrostomum lignano]<>PAA93183.1 hypothetical protein BOX15_Mlig020603g2 [Macrostomum lignano]		GO:0005267	GO:0071805	GO:0006813	GO:0016021	GO:0016020	GO:0016286				PF03530,Calcium-activated SK potassium channel	PF07885,Ion channel								FUN_001055-T1	62.9063	1.80554	-0.242618	0.0218802	0.082292	-0.297331	2.53871	0.0116348	0.048329	4.76239	3.073	3.91841	2.16137
FUN_001056-T1		1.1e-203|ACD54736.1 unknown [Adineta vaga]	3.5e-05|XP_010258564.1 PREDICTED: RING-H2 finger protein ATL20-like [Nelumbo nucifera]	5.9e-05|XP_005536948.1 ring finger protein [Cyanidioschyzon merolae strain 10D]<>BAM80912.1 ring finger protein [Cyanidioschyzon merolae strain 10D]											PF13639,Ring finger domain									FUN_001056-T1	74.4517	1.87767	-0.0786656	0.410542	0.599755	-0.106272	2.79035	0.287825	0.45748	4.30273	4.28251	4.34435	3.26091
FUN_001057-T1		0.0e+00|ACD54737.1 unknown [Adineta vaga]	2.6e-53|XP_011702624.1 PREDICTED: uncharacterized protein LOC105458778 [Wasmannia auropunctata]	4.0e-46|XP_025986148.1 uncharacterized protein LOC105202900 [Solenopsis invicta]																				FUN_001057-T1	0.106545	0.043969	-0.000851272	0.978102	NA	NA	NA	NA	NA	0	0.0141458	0	0
FUN_001058-T1		1.2e-82|ACD54738.1 unknown [Adineta vaga]																						FUN_001058-T1	0	0	NA	NA	NA	NA	NA	NA	NA	0	0	0	0
FUN_001059-T1		2.6e-107|ACD54740.1 MYND Zn finger family proteins-like protein [Adineta vaga]													PF01753,MYND finger									FUN_001059-T1	19.3167	1.30785	-0.481326	0.000791321	0.00738615	-0.704364	0.943526	0.000186026	0.00229513	4.11644	3.07932	2.64141	1.4761
FUN_001060-T1		4.3e-68|ACD54741.1 unknown [Adineta vaga]	4.3e-60|ACD54689.1 unknown, partial [Adineta vaga]																					FUN_001060-T1	1.18192	0.338838	-0.210161	0.0417383	NA	NA	NA	NA	NA	0.395161	0.257394	0.062235	0.137872
FUN_001061-T1		5.0e-111|ACD54742.1 tyrosine 3/tryptophan 5-monooxygenase activation protein zeta polypeptide-like protein [Adineta vaga]	2.8e-53|BAJ95666.1 predicted protein [Hordeum vulgare subsp. vulgare]	1.8e-52|OQV16292.1 14-3-3 protein zeta [Hypsibius dujardini]		GO:0019904									PF00244,14-3-3 protein									FUN_001061-T1	10.4684	1.0595	0.0322145	0.833941	0.911	0.0241317	0.177836	0.91863	0.953873	1.39569	1.00218	1.34492	1.04397
FUN_001062-T1		6.0e-103|ACD54743.1 galanin receptor GalR2-like protein [Adineta vaga]																						FUN_001062-T1	146.039	2.16743	-0.251176	0.00735308	0.0377965	-0.299672	3.73892	0.00392827	0.0221134	10.8438	7.46906	7.85259	6.64691
FUN_001063-T1		3.0e-59|ACD54745.1 poly ADP-ribose polymerase 14-like protein [Adineta vaga]	4.3e-18|XP_019634328.1 PREDICTED: poly [ADP-ribose] polymerase 14-like [Branchiostoma belcheri]	4.8e-17|KTG07245.1 hypothetical protein cypCar_00045159, partial [Cyprinus carpio]		GO:0003950									PF00644,Poly(ADP-ribose) polymerase catalytic domain									FUN_001063-T1	5.68911	0.825368	-0.188724	0.216494	0.400455	NA	NA	NA	NA	1.31846	1.76953	1.338	0.65148
FUN_001064-T1		1.2e-176|ACD54746.1 VIP2 [Adineta vaga]	3.6e-27|ACD54799.1 NAD(P)(+)-arginine ADP-ribosyltransferase-like protein [Adineta vaga]	2.0e-25|ACD54793.1 ADP-ribosyltransferase-like protein [Philodina roseola]		GO:0006471	GO:0003956								PF01129,NAD:arginine ADP-ribosyltransferase	PF02825,WWE domain								FUN_001064-T1	9.67076	1.0282	-0.336365	0.0296581	0.102084	NA	NA	NA	NA	0.957279	0.613421	0.651178	0.250168
FUN_001065-T1	HGT	5.6e-134|ACD54748.1 ADP-ribosyltransferase 1-like protein [Adineta vaga]	2.5e-25|WP_090770012.1 uracil-DNA glycosylase [Nonomuraea maritima]<>SDL30274.1 Uracil DNA glycosylase [Nonomuraea maritima]	2.8e-24|WP_111179385.1 uracil-DNA glycosylase [Nonomuraea sp. KC333]<>PZG18799.1 uracil-DNA glycosylase [Nonomuraea sp. KC333]		GO:0006471	GO:0003956								PF01129,NAD:arginine ADP-ribosyltransferase									FUN_001065-T1	9.66841	1.0281	-0.242558	0.11576	0.262999	NA	NA	NA	NA	1.57914	1.03029	1.16175	0.601384
FUN_001066-T1		2.2e-184|ACD54750.1 GQ-coupled rhodopsin-like protein [Adineta vaga]	3.8e-11|ACD54800.1 unknown [Adineta vaga]			GO:0004930	GO:0007186	GO:0016021							PF00001,7 transmembrane receptor (rhodopsin family)									FUN_001066-T1	4.18538	0.714781	-0.147392	0.313432	0.506947	NA	NA	NA	NA	0.418932	0.367097	0.347503	0.201774
FUN_001067-T1		3.1e-211|ACD54751.1 CARD domain containing 3-like protein [Adineta vaga]	3.0e-28|XP_005702671.1 FBox-LRR protein [Galdieria sulphuraria]<>EME26151.1 FBox-LRR protein [Galdieria sulphuraria]	3.9e-28|KFH63643.1 hypothetical protein MVEG_10337 [Mortierella verticillata NRRL 6337]		GO:0005515									PF13516,Leucine Rich repeat									FUN_001067-T1	0.20359	0.0804785	0.00448231	0.911653	NA	NA	NA	NA	NA	0	0.0304567	0.0278696	0
FUN_001068-T1		1.3e-114|ACD54752.1 sushi domain containing 2-like protein [Adineta vaga]													PF03782,AMOP domain									FUN_001068-T1	41.7965	1.63141	0.0676745	0.578149	0.737481	0.0678458	1.93877	0.632825	0.76695	6.32539	5.5381	5.96338	5.58239
FUN_001069-T1		1.3e-297|ACD54753.1 5-3 exoribonuclease 2 isoform 9-like protein [Adineta vaga]	4.3e-91|OUC49589.1 XRN 5'-3' exonuclease [Trichinella nativa]	2.8e-90|XP_026248814.1 5'-3' exoribonuclease 2 isoform X1 [Urocitellus parryii]		GO:0004527	GO:0003676								PF03159,XRN 5'-3' exonuclease N-terminus	PF17846,Xrn1 helical domain								FUN_001069-T1	4.32084	0.72598	-0.0562332	0.702521	0.826772	NA	NA	NA	NA	0.259216	0.211439	0.353006	0.0977265
FUN_001070-T1		8.7e-29|RMZ96816.1 cell division control 48 [Brachionus plicatilis]	2.8e-27|RNA37872.1 ribosome biogenesis ATPase RIX7 [Brachionus plicatilis]	3.8e-24|KXS11012.1 P-loop containing nucleoside triphosphate hydrolase protein [Gonapodya prolifera JEL478]		GO:0005524									PF00004,ATPase family associated with various cellular activities (AAA)									FUN_001070-T1	32.1009	1.51984	-0.758839	1.72034e-07	9.19693e-06	-1.16339	1.68639	2.34997e-08	1.2893e-06	2.05316	1.20418	1.28648	0.290672
FUN_001071-T1																								FUN_001071-T1	104.413	2.0229	-0.78371	4.61988e-10	5.021e-08	-1.01397	3.32227	4.95171e-11	4.89424e-09	5.06936	2.56532	2.92502	0.936955
FUN_001072-T1		4.9e-125|XP_021884794.1 POT family-domain-containing protein, partial [Lobosporangium transversale]<>ORZ27047.1 POT family-domain-containing protein, partial [Lobosporangium transversale]	3.3e-121|CDS07364.1 hypothetical protein LRAMOSA01313 [Lichtheimia ramosa]	1.6e-120|OAQ27245.1 PTR2-domain-containing protein [Mortierella elongata AG-77]		GO:0022857	GO:0016020	GO:0055085							PF00854,POT family									FUN_001072-T1	0.0926586	0.0384845	-0.00764047	0.809893	NA	NA	NA	NA	NA	0.0186087	0	0	0
FUN_001073-T1		3.2e-99|XP_015760589.1 PREDICTED: oxygen-dependent choline dehydrogenase-like [Acropora digitifera]	2.9e-47|PRP89362.1 hypothetical protein PROFUN_01225 [Planoprotostelium fungivorum]	5.4e-46|WP_086762539.1 choline dehydrogenase [Nostoc sp. 106C]<>OUL28886.1 choline dehydrogenase [Nostoc sp. 106C]		GO:0050660	GO:0016614	GO:0055114							PF00732,GMC oxidoreductase	PF05199,GMC oxidoreductase								FUN_001073-T1	0.638	0.214314	-0.0546251	0.495664	NA	NA	NA	NA	NA	0.0326041	0.042306	0.00706001	0.0224304
FUN_001074-T1																								FUN_001074-T1	0.488384	0.172715	0.0165992	0.802533	NA	NA	NA	NA	NA	0.108666	0.0383968	0.365094	0
FUN_001075-T1		1.6e-68|GAO48084.1 hypothetical protein G7K_2271-t1 [Saitoella complicata NRRL Y-17804]	2.0e-68|XP_019025711.1 GroES-like protein [Saitoella complicata NRRL Y-17804]<>ODQ54598.1 GroES-like protein [Saitoella complicata NRRL Y-17804]	6.3e-62|ORY75412.1 chaperonin 10-like protein [Protomyces lactucaedebilis]		GO:0055114	GO:0016491								PF00107,Zinc-binding dehydrogenase									FUN_001075-T1	22.2594	1.3666	-0.513904	0.000413922	0.00454542	-0.785452	1.15667	7.86942e-05	0.00118121	1.88375	2.52363	1.63661	0.841785
FUN_001076-T1																								FUN_001076-T1	5.76975	0.830573	-0.201781	0.171036	0.342763	NA	NA	NA	NA	2.81545	1.6081	1.6499	1.06692
FUN_001077-T1		1.9e-19|WP_093740995.1 hypothetical protein [Streptomyces sp. DvalAA-14]<>SCE41557.1 Ricin-type beta-trefoil lectin domain-containing protein [Streptomyces sp. DvalAA-14]	7.3e-19|WP_116070705.1 hypothetical protein [Asanoa ferruginea]<>REF99545.1 ricin-type beta-trefoil lectin protein [Asanoa ferruginea]	9.6e-19|WP_073502482.1 hypothetical protein [Streptomyces paucisporeus]<>SHN29708.1 Ricin-type beta-trefoil lectin domain-containing protein [Streptomyces paucisporeus]	K08257	GO:0003824									PF03663,Glycosyl hydrolase family 76									FUN_001077-T1	20.3852	1.33011	-0.241035	0.088268	0.21856	-0.358501	1.03647	0.038367	0.11373	1.3304	1.14323	0.704223	1.14233
FUN_001078-T1		5.6e-102|XP_025973313.1 long-chain-fatty-acid--CoA ligase 5 [Dromaius novaehollandiae]<>XP_025973314.1 long-chain-fatty-acid--CoA ligase 5 [Dromaius novaehollandiae]	7.3e-102|KTF90031.1 hypothetical protein cypCar_00024205 [Cyprinus carpio]	2.8e-101|XP_005520795.1 PREDICTED: long-chain-fatty-acid--CoA ligase 5 [Pseudopodoces humilis]		GO:0006468	GO:0016567	GO:0003824	GO:0005515	GO:0004672	GO:0004842	GO:0005524			PF00501,AMP-binding enzyme	PF04564,U-box domain	PF07714,Protein tyrosine kinase	PF13516,Leucine Rich repeat						FUN_001078-T1	12.9678	1.14513	-0.223722	0.139583	0.299016	-0.402301	0.494637	0.0678079	0.169788	0.409032	0.25828	0.325905	0.194009
FUN_001079-T1																								FUN_001079-T1	5.53259	0.815086	-0.0993205	0.505798	0.68104	NA	NA	NA	NA	1.62662	1.26254	1.54302	0.737516
FUN_001080-T1		3.0e-46|XP_006013444.1 PREDICTED: catechol O-methyltransferase-like [Latimeria chalumnae]<>XP_006013445.1 PREDICTED: catechol O-methyltransferase-like [Latimeria chalumnae]	1.5e-45|XP_002600922.1 hypothetical protein BRAFLDRAFT_58314 [Branchiostoma floridae]<>EEN56934.1 hypothetical protein BRAFLDRAFT_58314 [Branchiostoma floridae]	5.7e-45|XP_023691650.1 catechol O-methyltransferase [Paramormyrops kingsleyae]<>XP_023691651.1 catechol O-methyltransferase [Paramormyrops kingsleyae]	K00545	GO:0008171									PF01596,O-methyltransferase									FUN_001080-T1	3.75438	0.677094	-0.116276	0.413519	0.602782	NA	NA	NA	NA	0.387024	0.725568	0.486358	0.286112
FUN_001081-T1		5.7e-55|WP_103643219.1 CHAT domain-containing protein [Campylobacter concisus]	7.5e-55|WP_103645913.1 CHAT domain-containing protein [Campylobacter concisus]	1.7e-54|ACI90376.1 TPR repeat containing protein-like protein [Philodina roseola]		GO:0005871	GO:0003777	GO:0005515							PF13374,Tetratricopeptide repeat	PF13424,Tetratricopeptide repeat								FUN_001081-T1	7.765	0.942752	-0.108112	0.482782	0.662853	NA	NA	NA	NA	0.301663	0.472774	0.286967	0.327666
FUN_001082-T1																								FUN_001082-T1	1.36152	0.373192	-0.056515	0.588525	NA	NA	NA	NA	NA	0.438268	0.0826349	0.154807	0.196712
FUN_001083-T1	HGT	8.1e-43|WP_121643591.1 fatty acid desaturase [Bacillus vallismortis]	2.3e-42|WP_096589832.1 fatty acid desaturase [Calothrix sp. NIES-2098]<>BAY10245.1 Fatty acid desaturase family protein [Calothrix sp. NIES-2098]			GO:0006629									PF00487,Fatty acid desaturase									FUN_001083-T1	0.573044	0.196741	-0.0427574	0.534302	NA	NA	NA	NA	NA	0.127634	0	0	0.0629753
FUN_001084-T1	HGT	1.7e-08|WP_091905155.1 glycosyltransferase [Burkholderia sp. JS23]<>SDV47059.1 glycosyltransferase, MGT family [Burkholderia sp. JS23]	2.9e-08|WP_085483413.1 glycosyltransferase [Agreia pratensis]<>SMG19592.1 glycosyltransferase, MGT family [Agreia pratensis]	8.3e-08|WP_090436219.1 glycosyl transferase family 1 [Duganella sp. CF458]<>SFF70391.1 UDP:flavonoid glycosyltransferase YjiC, YdhE family [Duganella sp. CF458]		GO:0016758									PF04101,Glycosyltransferase family 28 C-terminal domain									FUN_001084-T1	0.653073	0.218292	-0.0912279	0.263795	NA	NA	NA	NA	NA	0.0478778	0.062475	0.0297344	0.0242954
FUN_001085-T1		3.1e-54|XP_013392060.1 probable caffeoyl-CoA O-methyltransferase 2 [Lingula anatina]<>XP_013392061.1 probable caffeoyl-CoA O-methyltransferase 2 [Lingula anatina]	4.4e-53|WP_018231469.1 hypothetical protein [Thioalkalivibrio thiocyanodenitrificans]	7.6e-53|WP_076019442.1 SAM-dependent methyltransferase [Betaproteobacteria bacterium GR16-43]<>APV49358.1 SAM-dependent methyltransferase [Betaproteobacteria bacterium GR16-43]		GO:0008171									PF01596,O-methyltransferase									FUN_001085-T1	78.3565	1.89958	-0.0728175	0.526455	0.698089	-0.106797	2.82087	0.440428	0.60709	10.6612	9.2902	9.26069	8.86274
FUN_001086-T1		4.0e-36|XP_008081898.1 hypothetical protein GLAREA_03454 [Glarea lozoyensis ATCC 20868]<>EPE30487.1 hypothetical protein GLAREA_03454 [Glarea lozoyensis ATCC 20868]	6.9e-36|CZR60579.1 uncharacterized protein PAC_10475 [Phialocephala subalpina]	5.8e-35|OAA33228.1 Prolyl 4-hydroxylase, alpha subunit [Moelleriella libera RCEF 2490]		GO:0031418	GO:0005506	GO:0016705	GO:0055114	GO:0016491					PF13640,2OG-Fe(II) oxygenase superfamily									FUN_001086-T1	17.654	1.27077	-0.195908	0.195541	0.374164	-0.337763	0.714949	0.158494	0.306419	2.40411	1.21021	1.55443	1.0803
FUN_001087-T1	HGT	1.5e-29|XP_024527922.1 uncharacterized protein LOC9636095 [Selaginella moellendorffii]	3.2e-29|XP_024524198.1 uncharacterized protein LOC9655792 [Selaginella moellendorffii]	2.1e-28|OAA68081.1 Acyl-CoA N-acyltransferase [Sporothrix insectorum RCEF 264]		GO:0008080									PF00583,Acetyltransferase (GNAT) family									FUN_001087-T1	0	0	NA	NA	NA	NA	NA	NA	NA	0	0	0	0
FUN_001088-T1																								FUN_001088-T1	6.08342	0.850243	-0.212268	0.160507	0.328685	NA	NA	NA	NA	2.02957	0.800887	0.884857	0.751894
FUN_001089-T1		4.4e-59|XP_022324994.1 uncharacterized protein LOC111125451 isoform X2 [Crassostrea virginica]	4.4e-59|XP_022324984.1 uncharacterized protein LOC111125451 isoform X1 [Crassostrea virginica]	6.3e-58|XP_022324971.1 uncharacterized protein LOC111125444 [Crassostrea virginica]																				FUN_001089-T1	47.1632	1.68271	-1.20556	9.14362e-18	3.6753e-15	-1.74476	2.19972	5.18747e-19	1.76693e-16	4.75535	2.82928	1.90516	0.456708
FUN_001090-T1	HGT	1.2e-234|ETO04255.1 hypothetical protein RFI_33142, partial [Reticulomyxa filosa]	4.8e-228|ETO21276.1 hypothetical protein RFI_15929, partial [Reticulomyxa filosa]	1.8e-222|ETO36876.1 hypothetical protein RFI_00186, partial [Reticulomyxa filosa]		GO:0017038	GO:0016020	GO:0005524							PF07517,SecA DEAD-like domain									FUN_001090-T1	10.6789	1.0674	-0.192746	0.212317	0.395301	NA	NA	NA	NA	0.183145	0.269994	0.196521	0.129032
FUN_001091-T1																								FUN_001091-T1	52.6544	1.72961	-0.691837	7.37974e-07	3.07939e-05	-0.997892	2.37528	1.40039e-07	6.09127e-06	9.13882	5.2706	6.0719	1.57237
FUN_001092-T1						GO:0004930	GO:0007186	GO:0016021							PF00001,7 transmembrane receptor (rhodopsin family)									FUN_001092-T1	0.979384	0.29653	-0.068573	0.481156	NA	NA	NA	NA	NA	0.137764	0.0750503	0.027262	0.0697961
FUN_001093-T1																								FUN_001093-T1	15.648	1.22136	0.00316636	0.983601	0.991	-0.0264099	0.631738	0.918398	0.953855	1.57882	1.03995	1.16325	1.48491
[truncated: 28,352 more rows]

## Sheet: explanation
gene ID AV19	gene id from Simion et al., Biorxiv, 2020
HGT	HGT detection according to Alienomics
[truncated: 35 more rows]
