# Supplementary material for: Rotifers in space: transcriptomic response of the bdelloid rotifer Adineta vaga aboard the International Space Station
Source: BMC Biol. 2025 Jul 1;23:182. doi: 10.1186/s12915-025-02272-1 (PMC12220480; doi:10.1186/s12915-025-02272-1)
Supplement: Supplementary file 3 — Additional file 3: Tables S1-S3. Table S1 Samples sequenced and mapping statistics. The columns give the sample ID, the NCBI sample number, the GC number, the condition of the sample, its pool, the total raw reads before and after trimming, the percentage of reads after trimming, uniquely mapped, mapped to multiple or many loci and unmapped. Table S2 Genes within Adineta vaga genome. The columns give the gene ids from the gene assembly in Simion et al., the correspondence gene ids in the genome published by Simion et al., if the gene is annotated as HGT, the blast hits, the KEGG ids, GO ids, pfam domains, the results for all analyses with DESeq2 and EdgeR, and the TPM values for all the different analyzed conditions. The columns with the results from DESeq2 and EdgeR are explained in the second table sheet. Table S3 Temperature profiles of the two flights hardwareand the two ground controls hardware [file 12915_2025_2272_MOESM3_ESM.zip › Table_S3.xlsx]

## Sheet: ibutton RoB1 Flight Hardware 1
1-Wire/iButton Part Number: DS1922L
1-Wire/iButton Registration Number: BD000000626B9041
Mission in Progress? true
SUTA Mission? false
Waiting for Temperature Alarm? false
Sample Rate: Every 900 second(s)
Mission Start Time: Mon Dec 02 10:21:01 GMT 2019
Mission Sample Count: 1703
Roll Over Enabled? false(no rollover occurred)
First Sample Timestamp: Mon Dec 02 10:21:01 GMT 2019
Total Mission Samples: 1703
Total Device Samples: 19168
Temperature Logging: 0.5 C
Temperature High Alarm: 85 °C (ALARMED)
Temperature Low Alarm: -40 °C (ALARMED)
Data Logging: disabled
Data High Alarm: disabled
Data Low Alarm: disabled
Date/Time,Unit,Value
02/12/19 10:21:01,C,25.574
02/12/19 10:36:01,C,24.074
02/12/19 10:51:01,C,24.074
02/12/19 11:06:01,C,24.074
02/12/19 11:21:01,C,23.574
02/12/19 11:36:01,C,23.574
02/12/19 11:51:01,C,24.074
02/12/19 12:06:01,C,24.074
02/12/19 12:21:01,C,24.074
02/12/19 12:36:01,C,24.074
02/12/19 12:51:01,C,25.074
02/12/19 13:06:01,C,18.573
02/12/19 13:21:01,C,17.573
02/12/19 13:36:01,C,17.072
02/12/19 13:51:01,C,17.072
02/12/19 14:06:01,C,18.573
02/12/19 14:21:01,C,16.572
02/12/19 14:36:01,C,16.072
02/12/19 14:51:01,C,19.573
02/12/19 15:06:01,C,11.569
02/12/19 15:21:01,C,10.568
02/12/19 15:36:01,C,10.068
02/12/19 15:51:01,C,10.068
02/12/19 16:06:01,C,10.068
02/12/19 16:21:01,C,9.568
02/12/19 16:36:01,C,9.568
02/12/19 16:51:01,C,9.568
02/12/19 17:06:01,C,9.568
02/12/19 17:21:01,C,9.067
02/12/19 17:36:01,C,10.568
02/12/19 17:51:01,C,10.068
02/12/19 18:06:01,C,9.568
02/12/19 18:21:01,C,9.568
02/12/19 18:36:01,C,9.568
02/12/19 18:51:01,C,9.568
02/12/19 19:06:01,C,9.067
02/12/19 19:21:01,C,9.067
02/12/19 19:36:01,C,9.067
02/12/19 19:51:01,C,9.067
02/12/19 20:06:01,C,9.067
02/12/19 20:21:01,C,9.067
02/12/19 20:36:01,C,9.067
02/12/19 20:51:01,C,9.067
02/12/19 21:06:01,C,9.067
02/12/19 21:21:01,C,9.067
02/12/19 21:36:01,C,9.067
02/12/19 21:51:01,C,9.067
02/12/19 22:06:01,C,9.067
02/12/19 22:21:01,C,9.067
02/12/19 22:36:01,C,9.067
02/12/19 22:51:01,C,9.067
02/12/19 23:06:01,C,9.067
02/12/19 23:21:01,C,9.067
02/12/19 23:36:01,C,9.067
02/12/19 23:51:01,C,9.067
03/12/19 00:06:01,C,9.067
03/12/19 00:21:01,C,9.067
03/12/19 00:36:01,C,9.067
03/12/19 00:51:01,C,9.067
03/12/19 01:06:01,C,9.067
03/12/19 01:21:01,C,9.067
03/12/19 01:36:01,C,9.067
03/12/19 01:51:01,C,9.067
03/12/19 02:06:01,C,9.067
03/12/19 02:21:01,C,9.067
03/12/19 02:36:01,C,9.067
03/12/19 02:51:01,C,9.067
03/12/19 03:06:01,C,9.067
03/12/19 03:21:01,C,9.067
03/12/19 03:36:01,C,9.067
03/12/19 03:51:01,C,9.067
03/12/19 04:06:01,C,9.067
03/12/19 04:21:01,C,9.067
03/12/19 04:36:01,C,9.067
03/12/19 04:51:01,C,9.067
03/12/19 05:06:01,C,9.067
03/12/19 05:21:01,C,9.067
03/12/19 05:36:01,C,9.067
03/12/19 05:51:01,C,9.067
03/12/19 06:06:01,C,9.067
03/12/19 06:21:01,C,9.067
03/12/19 06:36:01,C,9.067
03/12/19 06:51:01,C,9.067
03/12/19 07:06:01,C,9.067
03/12/19 07:21:01,C,9.067
03/12/19 07:36:01,C,9.067
03/12/19 07:51:01,C,9.067
03/12/19 08:06:01,C,9.067
03/12/19 08:21:01,C,9.067
03/12/19 08:36:01,C,9.067
03/12/19 08:51:01,C,9.067
03/12/19 09:06:01,C,9.067
03/12/19 09:21:01,C,9.067
03/12/19 09:36:01,C,9.067
03/12/19 09:51:01,C,9.067
03/12/19 10:06:01,C,9.067
03/12/19 10:21:01,C,9.067
03/12/19 10:36:01,C,9.067
03/12/19 10:51:01,C,9.067
03/12/19 11:06:01,C,9.067
03/12/19 11:21:01,C,9.067
03/12/19 11:36:01,C,9.067
03/12/19 11:51:01,C,9.067
03/12/19 12:06:01,C,9.067
03/12/19 12:21:01,C,9.067
03/12/19 12:36:01,C,9.067
03/12/19 12:51:01,C,9.067
03/12/19 13:06:01,C,9.568
03/12/19 13:21:01,C,9.568
03/12/19 13:36:01,C,9.568
03/12/19 13:51:01,C,9.067
03/12/19 14:06:01,C,9.067
03/12/19 14:21:01,C,9.067
03/12/19 14:36:01,C,9.067
03/12/19 14:51:01,C,9.067
03/12/19 15:06:01,C,9.067
03/12/19 15:21:01,C,9.067
03/12/19 15:36:01,C,9.067
03/12/19 15:51:01,C,9.067
03/12/19 16:06:01,C,9.067
03/12/19 16:21:01,C,9.067
03/12/19 16:36:01,C,9.067
03/12/19 16:51:01,C,9.067
03/12/19 17:06:01,C,9.067
03/12/19 17:21:01,C,9.067
03/12/19 17:36:01,C,9.067
03/12/19 17:51:01,C,9.568
03/12/19 18:06:01,C,9.568
03/12/19 18:21:01,C,9.568
03/12/19 18:36:01,C,9.568
03/12/19 18:51:01,C,9.568
03/12/19 19:06:01,C,9.568
03/12/19 19:21:01,C,9.568
03/12/19 19:36:01,C,9.568
03/12/19 19:51:01,C,9.568
03/12/19 20:06:01,C,9.568
03/12/19 20:21:01,C,9.568
03/12/19 20:36:01,C,9.568
03/12/19 20:51:01,C,9.568
03/12/19 21:06:01,C,9.568
03/12/19 21:21:01,C,9.568
03/12/19 21:36:01,C,9.568
03/12/19 21:51:01,C,9.568
03/12/19 22:06:01,C,9.568
03/12/19 22:21:01,C,9.568
03/12/19 22:36:01,C,9.568
03/12/19 22:51:01,C,9.568
03/12/19 23:06:01,C,9.568
03/12/19 23:21:01,C,9.568
03/12/19 23:36:01,C,9.568
03/12/19 23:51:01,C,9.568
04/12/19 00:06:01,C,9.568
04/12/19 00:21:01,C,9.568
04/12/19 00:36:01,C,9.568
04/12/19 00:51:01,C,9.568
04/12/19 01:06:01,C,9.568
04/12/19 01:21:01,C,9.568
04/12/19 01:36:01,C,9.568
04/12/19 01:51:01,C,9.568
04/12/19 02:06:01,C,9.568
04/12/19 02:21:01,C,9.568
04/12/19 02:36:01,C,9.568
04/12/19 02:51:01,C,9.568
04/12/19 03:06:01,C,9.568
04/12/19 03:21:01,C,9.568
04/12/19 03:36:01,C,9.568
04/12/19 03:51:01,C,9.568
04/12/19 04:06:01,C,9.568
04/12/19 04:21:01,C,9.568
04/12/19 04:36:01,C,9.568
04/12/19 04:51:01,C,9.568
04/12/19 05:06:01,C,9.568
04/12/19 05:21:01,C,9.568
04/12/19 05:36:01,C,9.568
04/12/19 05:51:01,C,9.568
04/12/19 06:06:01,C,9.568
04/12/19 06:21:01,C,9.568
04/12/19 06:36:01,C,9.568
04/12/19 06:51:01,C,10.068
04/12/19 07:06:01,C,10.068
04/12/19 07:21:01,C,10.068
04/12/19 07:36:01,C,10.068
04/12/19 07:51:01,C,10.068
04/12/19 08:06:01,C,10.068
04/12/19 08:21:01,C,10.068
04/12/19 08:36:01,C,10.068
04/12/19 08:51:01,C,10.068
04/12/19 09:06:01,C,10.068
04/12/19 09:21:01,C,10.068
04/12/19 09:36:01,C,10.068
04/12/19 09:51:01,C,10.068
04/12/19 10:06:01,C,10.068
04/12/19 10:21:01,C,10.068
04/12/19 10:36:01,C,10.068
04/12/19 10:51:01,C,10.068
04/12/19 11:06:01,C,10.068
04/12/19 11:21:01,C,10.068
04/12/19 11:36:01,C,10.068
04/12/19 11:51:01,C,10.068
04/12/19 12:06:01,C,10.068
04/12/19 12:21:01,C,10.068
04/12/19 12:36:01,C,10.068
04/12/19 12:51:01,C,10.068
04/12/19 13:06:01,C,10.068
04/12/19 13:21:01,C,10.068
04/12/19 13:36:01,C,10.068
04/12/19 13:51:01,C,10.068
04/12/19 14:06:01,C,10.068
04/12/19 14:21:01,C,10.068
04/12/19 14:36:01,C,10.068
04/12/19 14:51:01,C,10.068
04/12/19 15:06:01,C,10.068
04/12/19 15:21:01,C,10.068
04/12/19 15:36:01,C,10.068
04/12/19 15:51:01,C,10.068
04/12/19 16:06:01,C,10.068
04/12/19 16:21:01,C,10.068
04/12/19 16:36:01,C,10.068
04/12/19 16:51:01,C,10.068
04/12/19 17:06:01,C,10.068
04/12/19 17:21:01,C,10.068
04/12/19 17:36:01,C,10.068
04/12/19 17:51:01,C,10.068
04/12/19 18:06:01,C,10.068
04/12/19 18:21:01,C,10.068
04/12/19 18:36:01,C,10.068
04/12/19 18:51:01,C,10.068
04/12/19 19:06:01,C,10.068
04/12/19 19:21:01,C,10.068
04/12/19 19:36:01,C,10.068
04/12/19 19:51:01,C,10.068
04/12/19 20:06:01,C,10.068
04/12/19 20:21:01,C,10.068
04/12/19 20:36:01,C,10.068
04/12/19 20:51:01,C,10.068
04/12/19 21:06:01,C,10.068
04/12/19 21:21:01,C,10.068
04/12/19 21:36:01,C,10.068
04/12/19 21:51:01,C,10.068
04/12/19 22:06:01,C,10.068
04/12/19 22:21:01,C,10.068
04/12/19 22:36:01,C,10.068
04/12/19 22:51:01,C,10.068
04/12/19 23:06:01,C,10.068
04/12/19 23:21:01,C,10.568
04/12/19 23:36:01,C,10.568
04/12/19 23:51:01,C,10.568
05/12/19 00:06:01,C,10.568
05/12/19 00:21:01,C,10.568
05/12/19 00:36:01,C,10.568
05/12/19 00:51:01,C,10.568
05/12/19 01:06:01,C,10.568
05/12/19 01:21:01,C,10.568
05/12/19 01:36:01,C,10.568
05/12/19 01:51:01,C,10.568
05/12/19 02:06:01,C,10.568
05/12/19 02:21:01,C,10.568
05/12/19 02:36:01,C,10.568
05/12/19 02:51:01,C,10.568
05/12/19 03:06:01,C,10.568
05/12/19 03:21:01,C,10.568
05/12/19 03:36:01,C,10.568
05/12/19 03:51:01,C,10.568
05/12/19 04:06:01,C,10.568
05/12/19 04:21:01,C,10.568
05/12/19 04:36:01,C,10.568
05/12/19 04:51:01,C,10.568
05/12/19 05:06:01,C,10.568
05/12/19 05:21:01,C,10.568
05/12/19 05:36:01,C,10.568
05/12/19 05:51:01,C,10.568
05/12/19 06:06:01,C,10.568
05/12/19 06:21:01,C,10.568
05/12/19 06:36:01,C,10.568
05/12/19 06:51:01,C,10.568
05/12/19 07:06:01,C,10.568
05/12/19 07:21:01,C,10.568
05/12/19 07:36:01,C,10.568
05/12/19 07:51:01,C,10.568
05/12/19 08:06:01,C,10.568
05/12/19 08:21:01,C,10.568
05/12/19 08:36:01,C,10.568
05/12/19 08:51:01,C,10.568
05/12/19 09:06:01,C,10.568
05/12/19 09:21:01,C,10.568
05/12/19 09:36:01,C,10.568
05/12/19 09:51:01,C,10.568
05/12/19 10:06:01,C,10.568
05/12/19 10:21:01,C,10.568
05/12/19 10:36:01,C,10.568
05/12/19 10:51:01,C,10.568
05/12/19 11:06:01,C,10.568
05/12/19 11:21:01,C,10.568
05/12/19 11:36:01,C,10.568
05/12/19 11:51:01,C,10.568
05/12/19 12:06:01,C,10.568
05/12/19 12:21:01,C,10.568
05/12/19 12:36:01,C,10.568
05/12/19 12:51:01,C,10.568
05/12/19 13:06:01,C,10.568
05/12/19 13:21:01,C,10.568
05/12/19 13:36:01,C,10.568
05/12/19 13:51:01,C,10.568
05/12/19 14:06:01,C,11.069
05/12/19 14:21:01,C,10.568
05/12/19 14:36:01,C,11.069
05/12/19 14:51:01,C,11.069
05/12/19 15:06:01,C,11.069
05/12/19 15:21:01,C,11.069
05/12/19 15:36:01,C,11.069
05/12/19 15:51:01,C,11.069
05/12/19 16:06:01,C,11.069
05/12/19 16:21:01,C,11.069
05/12/19 16:36:01,C,11.069
05/12/19 16:51:01,C,11.069
05/12/19 17:06:01,C,11.069
05/12/19 17:21:01,C,11.069
05/12/19 17:36:01,C,11.069
05/12/19 17:51:01,C,11.069
05/12/19 18:06:01,C,11.069
05/12/19 18:21:01,C,11.069
05/12/19 18:36:01,C,11.069
05/12/19 18:51:01,C,11.069
05/12/19 19:06:01,C,11.069
05/12/19 19:21:01,C,11.069
05/12/19 19:36:01,C,11.069
05/12/19 19:51:01,C,11.069
05/12/19 20:06:01,C,11.069
05/12/19 20:21:01,C,11.069
05/12/19 20:36:01,C,11.069
05/12/19 20:51:01,C,11.069
05/12/19 21:06:01,C,11.069
05/12/19 21:21:01,C,11.069
05/12/19 21:36:01,C,11.069
05/12/19 21:51:01,C,11.069
05/12/19 22:06:01,C,11.069
05/12/19 22:21:01,C,11.069
05/12/19 22:36:01,C,11.069
05/12/19 22:51:01,C,11.069
05/12/19 23:06:01,C,11.069
05/12/19 23:21:01,C,11.069
05/12/19 23:36:01,C,11.069
05/12/19 23:51:01,C,11.069
06/12/19 00:06:01,C,11.069
06/12/19 00:21:01,C,11.069
06/12/19 00:36:01,C,11.069
06/12/19 00:51:01,C,11.069
06/12/19 01:06:01,C,11.069
06/12/19 01:21:01,C,11.069
06/12/19 01:36:01,C,11.069
06/12/19 01:51:01,C,11.069
06/12/19 02:06:01,C,11.069
06/12/19 02:21:01,C,11.069
06/12/19 02:36:01,C,11.069
06/12/19 02:51:01,C,11.069
06/12/19 03:06:01,C,11.069
06/12/19 03:21:01,C,11.069
06/12/19 03:36:01,C,11.069
06/12/19 03:51:01,C,11.069
06/12/19 04:06:01,C,11.069
06/12/19 04:21:01,C,11.069
06/12/19 04:36:01,C,11.069
06/12/19 04:51:01,C,11.069
06/12/19 05:06:01,C,11.069
06/12/19 05:21:01,C,11.069
06/12/19 05:36:01,C,11.069
06/12/19 05:51:01,C,11.069
06/12/19 06:06:01,C,11.069
06/12/19 06:21:01,C,11.069
06/12/19 06:36:01,C,11.069
06/12/19 06:51:01,C,11.069
06/12/19 07:06:01,C,11.069
06/12/19 07:21:01,C,11.069
06/12/19 07:36:01,C,11.069
06/12/19 07:51:01,C,11.069
06/12/19 08:06:01,C,11.069
06/12/19 08:21:01,C,11.069
06/12/19 08:36:01,C,11.069
06/12/19 08:51:01,C,11.069
06/12/19 09:06:01,C,11.069
06/12/19 09:21:01,C,11.069
06/12/19 09:36:01,C,11.069
06/12/19 09:51:01,C,11.069
06/12/19 10:06:01,C,11.069
06/12/19 10:21:01,C,11.069
06/12/19 10:36:01,C,11.069
06/12/19 10:51:01,C,11.569
06/12/19 11:06:01,C,11.069
06/12/19 11:21:01,C,11.569
06/12/19 11:36:01,C,11.569
06/12/19 11:51:01,C,11.569
06/12/19 12:06:01,C,11.569
06/12/19 12:21:01,C,11.569
06/12/19 12:36:01,C,11.569
06/12/19 12:51:01,C,11.569
06/12/19 13:06:01,C,11.569
06/12/19 13:21:01,C,11.569
06/12/19 13:36:01,C,11.569
06/12/19 13:51:01,C,11.569
06/12/19 14:06:01,C,11.569
06/12/19 14:21:01,C,11.569
06/12/19 14:36:01,C,11.569
06/12/19 14:51:01,C,11.569
06/12/19 15:06:01,C,11.569
06/12/19 15:21:01,C,11.569
06/12/19 15:36:01,C,11.569
06/12/19 15:51:01,C,11.569
06/12/19 16:06:01,C,11.569
06/12/19 16:21:01,C,11.569
06/12/19 16:36:01,C,11.569
06/12/19 16:51:01,C,11.569
06/12/19 17:06:01,C,11.569
06/12/19 17:21:01,C,11.569
06/12/19 17:36:01,C,11.569
06/12/19 17:51:01,C,11.569
06/12/19 18:06:01,C,11.569
06/12/19 18:21:01,C,11.569
06/12/19 18:36:01,C,11.569
06/12/19 18:51:01,C,11.569
06/12/19 19:06:01,C,11.569
06/12/19 19:21:01,C,11.569
06/12/19 19:36:01,C,11.569
06/12/19 19:51:01,C,11.569
06/12/19 20:06:01,C,11.569
06/12/19 20:21:01,C,11.569
06/12/19 20:36:01,C,11.569
06/12/19 20:51:01,C,11.569
06/12/19 21:06:01,C,11.569
06/12/19 21:21:01,C,11.569
06/12/19 21:36:01,C,11.569
06/12/19 21:51:01,C,11.569
06/12/19 22:06:01,C,11.569
06/12/19 22:21:01,C,11.569
06/12/19 22:36:01,C,11.569
06/12/19 22:51:01,C,11.569
06/12/19 23:06:01,C,11.569
06/12/19 23:21:01,C,11.569
06/12/19 23:36:01,C,11.569
06/12/19 23:51:01,C,11.569
07/12/19 00:06:01,C,11.569
07/12/19 00:21:01,C,11.569
07/12/19 00:36:01,C,11.569
07/12/19 00:51:01,C,11.569
07/12/19 01:06:01,C,11.569
07/12/19 01:21:01,C,11.569
07/12/19 01:36:01,C,11.569
07/12/19 01:51:01,C,11.569
07/12/19 02:06:01,C,11.569
07/12/19 02:21:01,C,11.569
07/12/19 02:36:01,C,11.569
07/12/19 02:51:01,C,11.569
07/12/19 03:06:01,C,11.569
07/12/19 03:21:01,C,11.569
07/12/19 03:36:01,C,11.569
07/12/19 03:51:01,C,11.569
07/12/19 04:06:01,C,11.569
07/12/19 04:21:01,C,11.569
07/12/19 04:36:01,C,11.569
07/12/19 04:51:01,C,11.569
07/12/19 05:06:01,C,11.569
07/12/19 05:21:01,C,11.569
07/12/19 05:36:01,C,11.569
07/12/19 05:51:01,C,11.569
07/12/19 06:06:01,C,11.569
07/12/19 06:21:01,C,11.569
07/12/19 06:36:01,C,11.569
07/12/19 06:51:01,C,11.569
07/12/19 07:06:01,C,11.569
07/12/19 07:21:01,C,11.569
07/12/19 07:36:01,C,11.569
07/12/19 07:51:01,C,11.569
07/12/19 08:06:01,C,11.569
07/12/19 08:21:01,C,11.569
07/12/19 08:36:01,C,11.569
07/12/19 08:51:01,C,11.569
07/12/19 09:06:01,C,11.569
07/12/19 09:21:01,C,11.569
07/12/19 09:36:01,C,11.569
07/12/19 09:51:01,C,11.569
07/12/19 10:06:01,C,11.569
07/12/19 10:21:01,C,11.569
07/12/19 10:36:01,C,11.569
07/12/19 10:51:01,C,11.569
07/12/19 11:06:01,C,11.569
07/12/19 11:21:01,C,11.569
07/12/19 11:36:01,C,11.569
07/12/19 11:51:01,C,11.569
07/12/19 12:06:01,C,12.07
07/12/19 12:21:01,C,12.07
07/12/19 12:36:01,C,11.569
07/12/19 12:51:01,C,11.569
07/12/19 13:06:01,C,12.07
07/12/19 13:21:01,C,11.569
07/12/19 13:36:01,C,12.07
07/12/19 13:51:01,C,12.07
07/12/19 14:06:01,C,12.07
07/12/19 14:21:01,C,12.07
07/12/19 14:36:01,C,12.07
07/12/19 14:51:01,C,12.07
07/12/19 15:06:01,C,12.07
07/12/19 15:21:01,C,12.07
07/12/19 15:36:01,C,12.07
07/12/19 15:51:01,C,12.07
07/12/19 16:06:01,C,12.07
07/12/19 16:21:01,C,12.07
07/12/19 16:36:01,C,12.07
07/12/19 16:51:01,C,12.07
07/12/19 17:06:01,C,12.07
07/12/19 17:21:01,C,12.07
07/12/19 17:36:01,C,12.07
07/12/19 17:51:01,C,12.07
07/12/19 18:06:01,C,12.07
07/12/19 18:21:01,C,12.07
07/12/19 18:36:01,C,12.07
07/12/19 18:51:01,C,12.07
07/12/19 19:06:01,C,12.07
07/12/19 19:21:01,C,12.07
07/12/19 19:36:01,C,12.07
07/12/19 19:51:01,C,12.07
07/12/19 20:06:01,C,12.07
07/12/19 20:21:01,C,12.07
07/12/19 20:36:01,C,12.07
07/12/19 20:51:01,C,12.07
07/12/19 21:06:01,C,12.07
07/12/19 21:21:01,C,12.07
07/12/19 21:36:01,C,12.07
07/12/19 21:51:01,C,12.07
07/12/19 22:06:01,C,12.07
07/12/19 22:21:01,C,12.07
07/12/19 22:36:01,C,12.07
07/12/19 22:51:01,C,12.07
07/12/19 23:06:01,C,12.07
07/12/19 23:21:01,C,12.07
07/12/19 23:36:01,C,12.07
07/12/19 23:51:01,C,12.07
08/12/19 00:06:01,C,12.07
08/12/19 00:21:01,C,12.07
08/12/19 00:36:01,C,12.07
08/12/19 00:51:01,C,12.07
08/12/19 01:06:01,C,12.07
08/12/19 01:21:01,C,12.07
08/12/19 01:36:01,C,12.07
08/12/19 01:51:01,C,12.07
08/12/19 02:06:01,C,12.07
08/12/19 02:21:01,C,12.07
08/12/19 02:36:01,C,12.07
08/12/19 02:51:01,C,12.07
08/12/19 03:06:01,C,12.07
08/12/19 03:21:01,C,12.07
08/12/19 03:36:01,C,12.07
08/12/19 03:51:01,C,12.07
08/12/19 04:06:01,C,12.07
08/12/19 04:21:01,C,12.07
08/12/19 04:36:01,C,12.07
08/12/19 04:51:01,C,12.07
08/12/19 05:06:01,C,12.07
08/12/19 05:21:01,C,12.07
08/12/19 05:36:01,C,12.07
08/12/19 05:51:01,C,12.07
08/12/19 06:06:01,C,12.07
08/12/19 06:21:01,C,12.07
08/12/19 06:36:01,C,12.07
08/12/19 06:51:01,C,12.07
08/12/19 07:06:01,C,12.07
08/12/19 07:21:01,C,12.07
08/12/19 07:36:01,C,12.07
08/12/19 07:51:01,C,12.07
08/12/19 08:06:01,C,12.07
08/12/19 08:21:01,C,12.07
08/12/19 08:36:01,C,12.07
08/12/19 08:51:01,C,12.07
08/12/19 09:06:01,C,12.07
08/12/19 09:21:01,C,12.07
08/12/19 09:36:01,C,12.07
08/12/19 09:51:01,C,12.07
08/12/19 10:06:01,C,12.07
08/12/19 10:21:01,C,12.57
08/12/19 10:36:01,C,12.57
08/12/19 10:51:01,C,12.57
08/12/19 11:06:01,C,12.57
08/12/19 11:21:01,C,12.57
08/12/19 11:36:01,C,12.57
08/12/19 11:51:01,C,12.57
08/12/19 12:06:01,C,12.57
08/12/19 12:21:01,C,12.57
08/12/19 12:36:01,C,12.57
08/12/19 12:51:01,C,12.57
08/12/19 13:06:01,C,12.57
08/12/19 13:21:01,C,12.57
08/12/19 13:36:01,C,12.57
08/12/19 13:51:01,C,12.57
08/12/19 14:06:01,C,13.07
08/12/19 14:21:01,C,10.568
08/12/19 14:36:01,C,10.568
08/12/19 14:51:01,C,10.568
08/12/19 15:06:01,C,10.068
08/12/19 15:21:01,C,10.068
08/12/19 15:36:01,C,10.068
08/12/19 15:51:01,C,10.068
08/12/19 16:06:01,C,10.068
08/12/19 16:21:01,C,10.068
08/12/19 16:36:01,C,10.068
08/12/19 16:51:01,C,10.068
08/12/19 17:06:01,C,10.068
08/12/19 17:21:01,C,10.068
08/12/19 17:36:01,C,10.068
08/12/19 17:51:01,C,10.068
08/12/19 18:06:01,C,10.068
08/12/19 18:21:01,C,10.068
08/12/19 18:36:01,C,10.068
08/12/19 18:51:01,C,10.068
08/12/19 19:06:01,C,10.068
08/12/19 19:21:01,C,10.068
08/12/19 19:36:01,C,10.068
08/12/19 19:51:01,C,10.068
08/12/19 20:06:01,C,10.068
08/12/19 20:21:01,C,10.068
08/12/19 20:36:01,C,10.068
08/12/19 20:51:01,C,10.068
08/12/19 21:06:01,C,10.068
08/12/19 21:21:01,C,10.068
08/12/19 21:36:01,C,10.068
08/12/19 21:51:01,C,10.068
08/12/19 22:06:01,C,10.068
08/12/19 22:21:01,C,10.068
08/12/19 22:36:01,C,10.068
08/12/19 22:51:01,C,10.068
08/12/19 23:06:01,C,10.068
08/12/19 23:21:01,C,10.068
08/12/19 23:36:01,C,10.068
08/12/19 23:51:01,C,10.068
09/12/19 00:06:01,C,10.068
09/12/19 00:21:01,C,10.068
09/12/19 00:36:01,C,10.068
09/12/19 00:51:01,C,10.068
09/12/19 01:06:01,C,10.068
09/12/19 01:21:01,C,10.068
09/12/19 01:36:01,C,10.068
09/12/19 01:51:01,C,10.068
09/12/19 02:06:01,C,10.068
09/12/19 02:21:01,C,10.068
09/12/19 02:36:01,C,10.068
09/12/19 02:51:01,C,10.068
09/12/19 03:06:01,C,10.068
09/12/19 03:21:01,C,10.068
09/12/19 03:36:01,C,10.068
09/12/19 03:51:01,C,10.068
09/12/19 04:06:01,C,10.068
09/12/19 04:21:01,C,10.068
09/12/19 04:36:01,C,10.068
09/12/19 04:51:01,C,10.068
09/12/19 05:06:01,C,10.068
09/12/19 05:21:01,C,10.068
09/12/19 05:36:01,C,10.068
09/12/19 05:51:01,C,10.068
09/12/19 06:06:01,C,10.068
09/12/19 06:21:01,C,10.068
09/12/19 06:36:01,C,10.068
09/12/19 06:51:01,C,10.068
09/12/19 07:06:01,C,10.068
09/12/19 07:21:01,C,10.068
09/12/19 07:36:01,C,10.068
09/12/19 07:51:01,C,10.068
09/12/19 08:06:01,C,10.068
09/12/19 08:21:01,C,10.068
09/12/19 08:36:01,C,10.068
09/12/19 08:51:01,C,10.068
09/12/19 09:06:01,C,10.068
09/12/19 09:21:01,C,10.068
09/12/19 09:36:01,C,10.068
09/12/19 09:51:01,C,10.068
09/12/19 10:06:01,C,10.068
09/12/19 10:21:01,C,10.068
09/12/19 10:36:01,C,10.068
09/12/19 10:51:01,C,10.068
09/12/19 11:06:01,C,10.068
09/12/19 11:21:01,C,10.068
09/12/19 11:36:01,C,10.068
09/12/19 11:51:01,C,10.068
09/12/19 12:06:01,C,10.068
09/12/19 12:21:01,C,10.068
09/12/19 12:36:01,C,10.068
09/12/19 12:51:01,C,10.068
09/12/19 13:06:01,C,10.068
09/12/19 13:21:01,C,10.068
09/12/19 13:36:01,C,10.068
09/12/19 13:51:01,C,10.068
09/12/19 14:06:01,C,10.068
09/12/19 14:21:01,C,10.068
09/12/19 14:36:01,C,10.068
09/12/19 14:51:01,C,10.068
09/12/19 15:06:01,C,10.068
09/12/19 15:21:01,C,10.068
09/12/19 15:36:01,C,10.068
09/12/19 15:51:01,C,10.068
09/12/19 16:06:01,C,10.068
09/12/19 16:21:01,C,10.068
09/12/19 16:36:01,C,10.068
09/12/19 16:51:01,C,10.068
09/12/19 17:06:01,C,10.068
09/12/19 17:21:01,C,10.068
09/12/19 17:36:01,C,10.068
09/12/19 17:51:01,C,10.068
09/12/19 18:06:01,C,10.068
09/12/19 18:21:01,C,10.068
09/12/19 18:36:01,C,10.068
09/12/19 18:51:01,C,10.068
09/12/19 19:06:01,C,10.068
09/12/19 19:21:01,C,10.068
09/12/19 19:36:01,C,10.068
09/12/19 19:51:01,C,10.068
09/12/19 20:06:01,C,10.068
09/12/19 20:21:01,C,10.068
09/12/19 20:36:01,C,10.068
09/12/19 20:51:01,C,10.068
09/12/19 21:06:01,C,10.068
09/12/19 21:21:01,C,10.068
09/12/19 21:36:01,C,10.068
09/12/19 21:51:01,C,10.068
09/12/19 22:06:01,C,10.068
09/12/19 22:21:01,C,10.068
09/12/19 22:36:01,C,10.068
09/12/19 22:51:01,C,10.068
09/12/19 23:06:01,C,10.068
09/12/19 23:21:01,C,10.068
09/12/19 23:36:01,C,10.068
09/12/19 23:51:01,C,10.068
10/12/19 00:06:01,C,10.068
10/12/19 00:21:01,C,10.068
10/12/19 00:36:01,C,10.068
10/12/19 00:51:01,C,10.068
10/12/19 01:06:01,C,10.068
10/12/19 01:21:01,C,10.068
10/12/19 01:36:01,C,10.068
10/12/19 01:51:01,C,10.068
10/12/19 02:06:01,C,10.068
10/12/19 02:21:01,C,10.068
10/12/19 02:36:01,C,10.068
10/12/19 02:51:01,C,10.068
10/12/19 03:06:01,C,10.068
10/12/19 03:21:01,C,10.068
10/12/19 03:36:01,C,10.068
10/12/19 03:51:01,C,10.068
10/12/19 04:06:01,C,10.068
10/12/19 04:21:01,C,10.068
10/12/19 04:36:01,C,10.068
10/12/19 04:51:01,C,10.068
10/12/19 05:06:01,C,10.068
10/12/19 05:21:01,C,10.068
10/12/19 05:36:01,C,10.068
10/12/19 05:51:01,C,10.068
10/12/19 06:06:01,C,10.068
10/12/19 06:21:01,C,10.068
10/12/19 06:36:01,C,10.068
10/12/19 06:51:01,C,10.068
10/12/19 07:06:01,C,10.068
10/12/19 07:21:01,C,10.068
10/12/19 07:36:01,C,10.068
10/12/19 07:51:01,C,10.068
10/12/19 08:06:01,C,10.068
10/12/19 08:21:01,C,10.068
10/12/19 08:36:01,C,10.068
10/12/19 08:51:01,C,10.068
10/12/19 09:06:01,C,10.068
10/12/19 09:21:01,C,10.068
10/12/19 09:36:01,C,10.068
10/12/19 09:51:01,C,10.068
10/12/19 10:06:01,C,10.068
10/12/19 10:21:01,C,10.068
10/12/19 10:36:01,C,10.068
10/12/19 10:51:01,C,10.068
10/12/19 11:06:01,C,10.068
10/12/19 11:21:01,C,10.068
10/12/19 11:36:01,C,10.068
10/12/19 11:51:01,C,10.068
10/12/19 12:06:01,C,10.068
10/12/19 12:21:01,C,10.068
10/12/19 12:36:01,C,10.068
10/12/19 12:51:01,C,10.068
10/12/19 13:06:01,C,10.068
10/12/19 13:21:01,C,10.068
10/12/19 13:36:01,C,10.068
10/12/19 13:51:01,C,10.068
10/12/19 14:06:01,C,14.071
10/12/19 14:21:01,C,14.071
10/12/19 14:36:01,C,14.571
10/12/19 14:51:01,C,14.571
10/12/19 15:06:01,C,15.071
10/12/19 15:21:01,C,15.071
10/12/19 15:36:01,C,15.071
10/12/19 15:51:01,C,15.071
10/12/19 16:06:01,C,15.071
10/12/19 16:21:01,C,15.071
10/12/19 16:36:01,C,15.071
10/12/19 16:51:01,C,15.071
10/12/19 17:06:01,C,15.071
10/12/19 17:21:01,C,15.071
10/12/19 17:36:01,C,15.071
10/12/19 17:51:01,C,15.071
10/12/19 18:06:01,C,15.071
10/12/19 18:21:01,C,15.071
10/12/19 18:36:01,C,15.071
10/12/19 18:51:01,C,15.071
10/12/19 19:06:01,C,15.071
10/12/19 19:21:01,C,15.071
10/12/19 19:36:01,C,15.071
10/12/19 19:51:01,C,15.071
10/12/19 20:06:01,C,15.071
10/12/19 20:21:01,C,15.071
10/12/19 20:36:01,C,15.071
10/12/19 20:51:01,C,15.071
10/12/19 21:06:01,C,15.071
10/12/19 21:21:01,C,15.071
10/12/19 21:36:01,C,15.071
10/12/19 21:51:01,C,15.071
10/12/19 22:06:01,C,15.071
10/12/19 22:21:01,C,15.071
10/12/19 22:36:01,C,15.071
10/12/19 22:51:01,C,15.071
10/12/19 23:06:01,C,15.071
10/12/19 23:21:01,C,15.071
10/12/19 23:36:01,C,15.071
10/12/19 23:51:01,C,15.071
11/12/19 00:06:01,C,15.071
11/12/19 00:21:01,C,15.071
11/12/19 00:36:01,C,15.071
11/12/19 00:51:01,C,15.071
11/12/19 01:06:01,C,15.071
11/12/19 01:21:01,C,15.071
11/12/19 01:36:01,C,15.071
11/12/19 01:51:01,C,15.071
11/12/19 02:06:01,C,15.071
11/12/19 02:21:01,C,15.071
11/12/19 02:36:01,C,15.071
11/12/19 02:51:01,C,15.071
11/12/19 03:06:01,C,15.071
11/12/19 03:21:01,C,15.071
11/12/19 03:36:01,C,15.071
11/12/19 03:51:01,C,15.071
11/12/19 04:06:01,C,15.071
11/12/19 04:21:01,C,15.071
11/12/19 04:36:01,C,15.071
11/12/19 04:51:01,C,15.071
11/12/19 05:06:01,C,15.071
11/12/19 05:21:01,C,15.071
11/12/19 05:36:01,C,15.071
11/12/19 05:51:01,C,15.071
11/12/19 06:06:01,C,15.071
11/12/19 06:21:01,C,15.071
11/12/19 06:36:01,C,15.071
11/12/19 06:51:01,C,15.071
11/12/19 07:06:01,C,15.071
11/12/19 07:21:01,C,15.071
11/12/19 07:36:01,C,15.071
11/12/19 07:51:01,C,15.071
11/12/19 08:06:01,C,15.071
11/12/19 08:21:01,C,15.071
11/12/19 08:36:01,C,15.071
11/12/19 08:51:01,C,15.071
11/12/19 09:06:01,C,15.071
11/12/19 09:21:01,C,15.071
11/12/19 09:36:01,C,15.071
11/12/19 09:51:01,C,15.071
11/12/19 10:06:01,C,15.071
11/12/19 10:21:01,C,15.071
11/12/19 10:36:01,C,15.071
11/12/19 10:51:01,C,15.071
11/12/19 11:06:01,C,15.071
11/12/19 11:21:01,C,15.071
11/12/19 11:36:01,C,15.071
11/12/19 11:51:01,C,15.071
11/12/19 12:06:01,C,15.071
11/12/19 12:21:01,C,15.071
11/12/19 12:36:01,C,15.071
11/12/19 12:51:01,C,15.071
11/12/19 13:06:01,C,15.071
11/12/19 13:21:01,C,15.071
11/12/19 13:36:01,C,15.071
11/12/19 13:51:01,C,15.071
11/12/19 14:06:01,C,15.071
11/12/19 14:21:01,C,15.071
11/12/19 14:36:01,C,15.071
11/12/19 14:51:01,C,15.071
11/12/19 15:06:01,C,15.071
11/12/19 15:21:01,C,15.071
11/12/19 15:36:01,C,15.071
11/12/19 15:51:01,C,15.071
11/12/19 16:06:01,C,15.071
11/12/19 16:21:01,C,15.071
11/12/19 16:36:01,C,15.071
11/12/19 16:51:01,C,15.071
11/12/19 17:06:01,C,15.071
11/12/19 17:21:01,C,15.071
11/12/19 17:36:01,C,15.071
11/12/19 17:51:01,C,15.071
11/12/19 18:06:01,C,15.071
11/12/19 18:21:01,C,15.071
11/12/19 18:36:01,C,15.071
11/12/19 18:51:01,C,15.071
11/12/19 19:06:01,C,15.071
11/12/19 19:21:01,C,15.071
11/12/19 19:36:01,C,15.071
11/12/19 19:51:01,C,15.071
11/12/19 20:06:01,C,15.071
11/12/19 20:21:01,C,15.071
11/12/19 20:36:01,C,15.071
11/12/19 20:51:01,C,15.071
11/12/19 21:06:01,C,15.071
11/12/19 21:21:01,C,15.071
11/12/19 21:36:01,C,15.071
11/12/19 21:51:01,C,15.071
11/12/19 22:06:01,C,15.071
11/12/19 22:21:01,C,15.071
11/12/19 22:36:01,C,15.071
11/12/19 22:51:01,C,15.071
11/12/19 23:06:01,C,15.071
11/12/19 23:21:01,C,15.071
11/12/19 23:36:01,C,15.071
11/12/19 23:51:01,C,15.071
12/12/19 00:06:01,C,15.071
12/12/19 00:21:01,C,15.071
12/12/19 00:36:01,C,15.071
12/12/19 00:51:01,C,15.071
12/12/19 01:06:01,C,15.071
12/12/19 01:21:01,C,15.071
12/12/19 01:36:01,C,15.071
12/12/19 01:51:01,C,15.071
12/12/19 02:06:01,C,15.071
12/12/19 02:21:01,C,15.071
12/12/19 02:36:01,C,15.071
12/12/19 02:51:01,C,15.071
12/12/19 03:06:01,C,15.071
12/12/19 03:21:01,C,15.071
12/12/19 03:36:01,C,15.071
12/12/19 03:51:01,C,15.071
12/12/19 04:06:01,C,15.071
12/12/19 04:21:01,C,15.071
12/12/19 04:36:01,C,15.071
12/12/19 04:51:01,C,15.071
12/12/19 05:06:01,C,15.071
12/12/19 05:21:01,C,15.071
12/12/19 05:36:01,C,15.071
12/12/19 05:51:01,C,15.071
12/12/19 06:06:01,C,15.071
12/12/19 06:21:01,C,15.071
12/12/19 06:36:01,C,15.071
12/12/19 06:51:01,C,15.071
12/12/19 07:06:01,C,15.071
12/12/19 07:21:01,C,15.071
12/12/19 07:36:01,C,15.071
12/12/19 07:51:01,C,15.071
12/12/19 08:06:01,C,15.071
12/12/19 08:21:01,C,15.071
12/12/19 08:36:01,C,15.071
12/12/19 08:51:01,C,15.071
12/12/19 09:06:01,C,15.071
12/12/19 09:21:01,C,15.071
12/12/19 09:36:01,C,15.071
12/12/19 09:51:01,C,15.071
12/12/19 10:06:01,C,15.071
12/12/19 10:21:01,C,15.071
12/12/19 10:36:01,C,15.071
12/12/19 10:51:01,C,15.071
12/12/19 11:06:01,C,15.071
12/12/19 11:21:01,C,15.071
12/12/19 11:36:01,C,15.071
12/12/19 11:51:01,C,15.071
12/12/19 12:06:01,C,15.071
12/12/19 12:21:01,C,15.071
12/12/19 12:36:01,C,15.071
12/12/19 12:51:01,C,15.071
12/12/19 13:06:01,C,15.071
12/12/19 13:21:01,C,15.071
12/12/19 13:36:01,C,15.071
12/12/19 13:51:01,C,15.071
12/12/19 14:06:01,C,15.071
12/12/19 14:21:01,C,15.071
12/12/19 14:36:01,C,15.071
12/12/19 14:51:01,C,15.071
12/12/19 15:06:01,C,15.071
12/12/19 15:21:01,C,15.071
12/12/19 15:36:01,C,15.071
12/12/19 15:51:01,C,15.071
12/12/19 16:06:01,C,15.071
12/12/19 16:21:01,C,15.071
12/12/19 16:36:01,C,15.071
12/12/19 16:51:01,C,15.071
12/12/19 17:06:01,C,15.071
12/12/19 17:21:01,C,15.071
12/12/19 17:36:01,C,15.071
12/12/19 17:51:01,C,15.071
12/12/19 18:06:01,C,15.071
12/12/19 18:21:01,C,15.071
12/12/19 18:36:01,C,15.071
12/12/19 18:51:01,C,15.071
12/12/19 19:06:01,C,15.071
12/12/19 19:21:01,C,15.071
12/12/19 19:36:01,C,15.071
12/12/19 19:51:01,C,15.071
12/12/19 20:06:01,C,15.071
12/12/19 20:21:01,C,15.071
12/12/19 20:36:01,C,15.071
12/12/19 20:51:01,C,15.071
12/12/19 21:06:01,C,15.071
12/12/19 21:21:01,C,15.071
12/12/19 21:36:01,C,15.071
12/12/19 21:51:01,C,15.071
12/12/19 22:06:01,C,15.071
12/12/19 22:21:01,C,15.071
12/12/19 22:36:01,C,15.071
12/12/19 22:51:01,C,15.071
12/12/19 23:06:01,C,15.071
12/12/19 23:21:01,C,15.071
12/12/19 23:36:01,C,15.071
12/12/19 23:51:01,C,15.071
13/12/19 00:06:01,C,15.071
13/12/19 00:21:01,C,15.071
13/12/19 00:36:01,C,15.071
13/12/19 00:51:01,C,15.071
13/12/19 01:06:01,C,15.071
13/12/19 01:21:01,C,15.071
13/12/19 01:36:01,C,15.071
13/12/19 01:51:01,C,15.071
13/12/19 02:06:01,C,15.071
13/12/19 02:21:01,C,15.071
13/12/19 02:36:01,C,15.071
13/12/19 02:51:01,C,15.071
13/12/19 03:06:01,C,15.071
13/12/19 03:21:01,C,15.071
13/12/19 03:36:01,C,15.071
13/12/19 03:51:01,C,15.071
13/12/19 04:06:01,C,15.071
13/12/19 04:21:01,C,15.071
13/12/19 04:36:01,C,15.071
13/12/19 04:51:01,C,15.071
13/12/19 05:06:01,C,15.071
13/12/19 05:21:01,C,15.071
13/12/19 05:36:01,C,15.071
13/12/19 05:51:01,C,15.071
13/12/19 06:06:01,C,15.071
13/12/19 06:21:01,C,15.071
13/12/19 06:36:01,C,15.071
13/12/19 06:51:01,C,15.071
13/12/19 07:06:01,C,15.071
13/12/19 07:21:01,C,15.071
13/12/19 07:36:01,C,15.071
13/12/19 07:51:01,C,15.071
13/12/19 08:06:01,C,15.071
13/12/19 08:21:01,C,15.071
13/12/19 08:36:01,C,15.071
13/12/19 08:51:01,C,15.071
13/12/19 09:06:01,C,15.071
13/12/19 09:21:01,C,15.071
13/12/19 09:36:01,C,15.071
13/12/19 09:51:01,C,15.071
13/12/19 10:06:01,C,15.071
13/12/19 10:21:01,C,15.071
13/12/19 10:36:01,C,15.071
13/12/19 10:51:01,C,15.071
13/12/19 11:06:01,C,15.071
13/12/19 11:21:01,C,15.071
13/12/19 11:36:01,C,15.071
13/12/19 11:51:01,C,15.071
13/12/19 12:06:01,C,15.071
13/12/19 12:21:01,C,15.071
13/12/19 12:36:01,C,15.071
13/12/19 12:51:01,C,15.071
13/12/19 13:06:01,C,15.071
13/12/19 13:21:01,C,15.071
13/12/19 13:36:01,C,15.071
13/12/19 13:51:01,C,15.071
13/12/19 14:06:01,C,15.071
13/12/19 14:21:01,C,15.071
13/12/19 14:36:01,C,15.071
13/12/19 14:51:01,C,15.071
13/12/19 15:06:01,C,15.071
13/12/19 15:21:01,C,15.071
13/12/19 15:36:01,C,15.071
13/12/19 15:51:01,C,15.071
13/12/19 16:06:01,C,15.071
13/12/19 16:21:01,C,15.071
13/12/19 16:36:01,C,15.071
13/12/19 16:51:01,C,15.071
13/12/19 17:06:01,C,15.071
13/12/19 17:21:01,C,15.071
13/12/19 17:36:01,C,15.071
13/12/19 17:51:01,C,15.071
13/12/19 18:06:01,C,15.071
13/12/19 18:21:01,C,15.071
13/12/19 18:36:01,C,15.071
13/12/19 18:51:01,C,15.071
13/12/19 19:06:01,C,15.071
13/12/19 19:21:01,C,15.071
13/12/19 19:36:01,C,15.071
13/12/19 19:51:01,C,15.071
13/12/19 20:06:01,C,15.071
13/12/19 20:21:01,C,15.071
13/12/19 20:36:01,C,15.071
13/12/19 20:51:01,C,15.071
13/12/19 21:06:01,C,15.071
13/12/19 21:21:01,C,15.071
13/12/19 21:36:01,C,15.071
13/12/19 21:51:01,C,15.071
13/12/19 22:06:01,C,15.071
13/12/19 22:21:01,C,15.071
13/12/19 22:36:01,C,15.071
13/12/19 22:51:01,C,15.071
13/12/19 23:06:01,C,15.071
13/12/19 23:21:01,C,15.071
13/12/19 23:36:01,C,15.071
13/12/19 23:51:01,C,15.071
14/12/19 00:06:01,C,15.071
14/12/19 00:21:01,C,15.071
14/12/19 00:36:01,C,15.071
14/12/19 00:51:01,C,15.071
14/12/19 01:06:01,C,15.071
14/12/19 01:21:01,C,15.071
14/12/19 01:36:01,C,15.071
14/12/19 01:51:01,C,15.071
14/12/19 02:06:01,C,15.071
14/12/19 02:21:01,C,15.071
14/12/19 02:36:01,C,15.071
14/12/19 02:51:01,C,15.071
14/12/19 03:06:01,C,15.071
14/12/19 03:21:01,C,15.071
14/12/19 03:36:01,C,15.071
14/12/19 03:51:01,C,15.071
14/12/19 04:06:01,C,15.071
14/12/19 04:21:01,C,15.071
14/12/19 04:36:01,C,15.071
14/12/19 04:51:01,C,15.071
14/12/19 05:06:01,C,15.071
14/12/19 05:21:01,C,15.071
14/12/19 05:36:01,C,15.071
14/12/19 05:51:01,C,15.071
14/12/19 06:06:01,C,15.071
14/12/19 06:21:01,C,15.071
14/12/19 06:36:01,C,15.071
14/12/19 06:51:01,C,15.071
14/12/19 07:06:01,C,15.071
14/12/19 07:21:01,C,15.071
14/12/19 07:36:01,C,15.071
14/12/19 07:51:01,C,15.071
14/12/19 08:06:01,C,15.071
14/12/19 08:21:01,C,15.071
14/12/19 08:36:01,C,15.071
14/12/19 08:51:01,C,15.071
14/12/19 09:06:01,C,15.071
14/12/19 09:21:01,C,15.071
14/12/19 09:36:01,C,15.071
14/12/19 09:51:01,C,15.071
14/12/19 10:06:01,C,15.071
14/12/19 10:21:01,C,15.071
14/12/19 10:36:01,C,15.071
14/12/19 10:51:01,C,15.071
14/12/19 11:06:01,C,15.071
14/12/19 11:21:01,C,15.071
14/12/19 11:36:01,C,15.071
14/12/19 11:51:01,C,15.071
14/12/19 12:06:01,C,15.071
14/12/19 12:21:01,C,15.071
14/12/19 12:36:01,C,15.071
14/12/19 12:51:01,C,15.071
14/12/19 13:06:01,C,15.071
14/12/19 13:21:01,C,15.071
14/12/19 13:36:01,C,15.071
14/12/19 13:51:01,C,15.071
14/12/19 14:06:01,C,15.071
14/12/19 14:21:01,C,15.071
14/12/19 14:36:01,C,15.071
14/12/19 14:51:01,C,15.071
14/12/19 15:06:01,C,15.071
14/12/19 15:21:01,C,15.071
14/12/19 15:36:01,C,15.071
14/12/19 15:51:01,C,15.071
14/12/19 16:06:01,C,15.071
14/12/19 16:21:01,C,15.071
14/12/19 16:36:01,C,15.071
14/12/19 16:51:01,C,15.071
14/12/19 17:06:01,C,15.071
14/12/19 17:21:01,C,15.071
14/12/19 17:36:01,C,15.071
14/12/19 17:51:01,C,15.071
14/12/19 18:06:01,C,15.071
14/12/19 18:21:01,C,15.071
14/12/19 18:36:01,C,15.071
14/12/19 18:51:01,C,15.071
14/12/19 19:06:01,C,15.071
14/12/19 19:21:01,C,15.071
14/12/19 19:36:01,C,15.071
14/12/19 19:51:01,C,15.071
14/12/19 20:06:01,C,15.071
14/12/19 20:21:01,C,15.071
14/12/19 20:36:01,C,15.071
14/12/19 20:51:01,C,15.071
14/12/19 21:06:01,C,15.071
14/12/19 21:21:01,C,15.071
14/12/19 21:36:01,C,15.071
14/12/19 21:51:01,C,15.071
14/12/19 22:06:01,C,15.071
14/12/19 22:21:01,C,15.071
14/12/19 22:36:01,C,15.071
14/12/19 22:51:01,C,15.071
14/12/19 23:06:01,C,15.071
14/12/19 23:21:01,C,15.071
14/12/19 23:36:01,C,15.071
14/12/19 23:51:01,C,15.071
15/12/19 00:06:01,C,15.071
15/12/19 00:21:01,C,15.071
15/12/19 00:36:01,C,15.071
15/12/19 00:51:01,C,15.071
15/12/19 01:06:01,C,15.071
15/12/19 01:21:01,C,15.071
15/12/19 01:36:01,C,15.071
15/12/19 01:51:01,C,15.071
15/12/19 02:06:01,C,15.071
15/12/19 02:21:01,C,15.071
15/12/19 02:36:01,C,15.071
15/12/19 02:51:01,C,15.071
15/12/19 03:06:01,C,15.071
15/12/19 03:21:01,C,15.071
15/12/19 03:36:01,C,15.071
15/12/19 03:51:01,C,15.071
15/12/19 04:06:01,C,15.071
15/12/19 04:21:01,C,15.071
15/12/19 04:36:01,C,15.071
15/12/19 04:51:01,C,15.071
15/12/19 05:06:01,C,15.071
15/12/19 05:21:01,C,15.071
15/12/19 05:36:01,C,15.071
15/12/19 05:51:01,C,15.071
15/12/19 06:06:01,C,15.071
15/12/19 06:21:01,C,15.071
15/12/19 06:36:01,C,15.071
15/12/19 06:51:01,C,15.071
15/12/19 07:06:01,C,15.071
15/12/19 07:21:01,C,15.071
15/12/19 07:36:01,C,15.071
15/12/19 07:51:01,C,15.071
15/12/19 08:06:01,C,15.071
15/12/19 08:21:01,C,15.071
15/12/19 08:36:01,C,15.071
15/12/19 08:51:01,C,15.071
15/12/19 09:06:01,C,15.071
15/12/19 09:21:01,C,15.071
15/12/19 09:36:01,C,15.071
15/12/19 09:51:01,C,15.071
15/12/19 10:06:01,C,15.071
15/12/19 10:21:01,C,15.071
15/12/19 10:36:01,C,15.071
15/12/19 10:51:01,C,15.071
15/12/19 11:06:01,C,15.071
15/12/19 11:21:01,C,15.071
15/12/19 11:36:01,C,15.071
15/12/19 11:51:01,C,15.071
15/12/19 12:06:01,C,15.071
15/12/19 12:21:01,C,15.071
15/12/19 12:36:01,C,15.071
15/12/19 12:51:01,C,15.071
15/12/19 13:06:01,C,15.071
15/12/19 13:21:01,C,15.071
15/12/19 13:36:01,C,15.071
15/12/19 13:51:01,C,15.071
15/12/19 14:06:01,C,15.071
15/12/19 14:21:01,C,15.071
15/12/19 14:36:01,C,15.071
15/12/19 14:51:01,C,15.071
15/12/19 15:06:01,C,15.071
15/12/19 15:21:01,C,15.071
15/12/19 15:36:01,C,15.071
15/12/19 15:51:01,C,15.071
15/12/19 16:06:01,C,15.071
15/12/19 16:21:01,C,15.071
15/12/19 16:36:01,C,15.071
15/12/19 16:51:01,C,15.071
15/12/19 17:06:01,C,15.071
15/12/19 17:21:01,C,15.071
15/12/19 17:36:01,C,15.071
15/12/19 17:51:01,C,15.071
15/12/19 18:06:01,C,15.071
15/12/19 18:21:01,C,15.071
15/12/19 18:36:01,C,15.071
15/12/19 18:51:01,C,15.071
15/12/19 19:06:01,C,15.071
15/12/19 19:21:01,C,15.071
15/12/19 19:36:01,C,15.071
15/12/19 19:51:01,C,15.071
15/12/19 20:06:01,C,15.071
15/12/19 20:21:01,C,15.071
15/12/19 20:36:01,C,15.071
15/12/19 20:51:01,C,15.071
15/12/19 21:06:01,C,15.071
15/12/19 21:21:01,C,15.071
15/12/19 21:36:01,C,15.071
15/12/19 21:51:01,C,15.071
15/12/19 22:06:01,C,15.071
15/12/19 22:21:01,C,15.071
15/12/19 22:36:01,C,15.071
15/12/19 22:51:01,C,15.071
15/12/19 23:06:01,C,15.071
15/12/19 23:21:01,C,15.071
15/12/19 23:36:01,C,15.071
15/12/19 23:51:01,C,15.071
16/12/19 00:06:01,C,15.071
16/12/19 00:21:01,C,15.071
16/12/19 00:36:01,C,15.071
16/12/19 00:51:01,C,15.071
16/12/19 01:06:01,C,15.071
16/12/19 01:21:01,C,15.071
16/12/19 01:36:01,C,15.071
16/12/19 01:51:01,C,15.071
16/12/19 02:06:01,C,15.071
16/12/19 02:21:01,C,15.071
16/12/19 02:36:01,C,15.071
16/12/19 02:51:01,C,15.071
16/12/19 03:06:01,C,15.071
16/12/19 03:21:01,C,15.071
16/12/19 03:36:01,C,15.071
16/12/19 03:51:01,C,15.071
16/12/19 04:06:01,C,15.071
16/12/19 04:21:01,C,15.071
16/12/19 04:36:01,C,15.071
16/12/19 04:51:01,C,15.071
16/12/19 05:06:01,C,15.071
16/12/19 05:21:01,C,15.071
16/12/19 05:36:01,C,15.071
16/12/19 05:51:01,C,15.071
16/12/19 06:06:01,C,15.071
16/12/19 06:21:01,C,15.071
16/12/19 06:36:01,C,15.071
16/12/19 06:51:01,C,15.071
16/12/19 07:06:01,C,15.071
16/12/19 07:21:01,C,15.071
16/12/19 07:36:01,C,15.071
16/12/19 07:51:01,C,15.071
16/12/19 08:06:01,C,15.071
16/12/19 08:21:01,C,15.071
16/12/19 08:36:01,C,15.071
16/12/19 08:51:01,C,15.071
16/12/19 09:06:01,C,15.071
16/12/19 09:21:01,C,15.071
16/12/19 09:36:01,C,15.071
16/12/19 09:51:01,C,15.071
16/12/19 10:06:01,C,15.071
16/12/19 10:21:01,C,15.071
16/12/19 10:36:01,C,15.071
16/12/19 10:51:01,C,15.071
16/12/19 11:06:01,C,15.071
16/12/19 11:21:01,C,15.071
16/12/19 11:36:01,C,15.071
16/12/19 11:51:01,C,15.071
16/12/19 12:06:01,C,15.071
16/12/19 12:21:01,C,15.071
16/12/19 12:36:01,C,15.071
16/12/19 12:51:01,C,15.071
16/12/19 13:06:01,C,15.071
16/12/19 13:21:01,C,15.071
16/12/19 13:36:01,C,15.071
16/12/19 13:51:01,C,15.071
16/12/19 14:06:01,C,15.071
16/12/19 14:21:01,C,15.071
16/12/19 14:36:01,C,15.071
16/12/19 14:51:01,C,15.071
16/12/19 15:06:01,C,15.071
16/12/19 15:21:01,C,15.071
16/12/19 15:36:01,C,15.071
16/12/19 15:51:01,C,15.071
16/12/19 16:06:01,C,15.071
16/12/19 16:21:01,C,15.071
16/12/19 16:36:01,C,15.071
16/12/19 16:51:01,C,15.071
16/12/19 17:06:01,C,15.071
16/12/19 17:21:01,C,15.071
16/12/19 17:36:01,C,15.071
16/12/19 17:51:01,C,15.071
16/12/19 18:06:01,C,15.071
16/12/19 18:21:01,C,15.071
16/12/19 18:36:01,C,15.071
16/12/19 18:51:01,C,15.071
16/12/19 19:06:01,C,15.071
16/12/19 19:21:01,C,15.071
16/12/19 19:36:01,C,15.071
16/12/19 19:51:01,C,15.071
16/12/19 20:06:01,C,15.071
16/12/19 20:21:01,C,15.071
16/12/19 20:36:01,C,15.071
16/12/19 20:51:01,C,15.071
16/12/19 21:06:01,C,15.071
16/12/19 21:21:01,C,15.071
16/12/19 21:36:01,C,15.071
16/12/19 21:51:01,C,15.071
16/12/19 22:06:01,C,15.071
16/12/19 22:21:01,C,15.071
16/12/19 22:36:01,C,15.071
16/12/19 22:51:01,C,15.071
16/12/19 23:06:01,C,15.071
16/12/19 23:21:01,C,15.071
16/12/19 23:36:01,C,15.071
16/12/19 23:51:01,C,15.071
17/12/19 00:06:01,C,15.071
17/12/19 00:21:01,C,15.071
17/12/19 00:36:01,C,15.071
17/12/19 00:51:01,C,15.071
17/12/19 01:06:01,C,15.071
17/12/19 01:21:01,C,15.071
17/12/19 01:36:01,C,15.071
17/12/19 01:51:01,C,15.071
17/12/19 02:06:01,C,15.071
17/12/19 02:21:01,C,15.071
17/12/19 02:36:01,C,15.071
17/12/19 02:51:01,C,15.071
17/12/19 03:06:01,C,15.071
17/12/19 03:21:01,C,15.071
17/12/19 03:36:01,C,15.071
17/12/19 03:51:01,C,15.071
17/12/19 04:06:01,C,15.071
17/12/19 04:21:01,C,15.071
17/12/19 04:36:01,C,15.071
17/12/19 04:51:01,C,15.071
17/12/19 05:06:01,C,15.071
17/12/19 05:21:01,C,15.071
17/12/19 05:36:01,C,15.071
17/12/19 05:51:01,C,15.071
17/12/19 06:06:01,C,15.071
17/12/19 06:21:01,C,-13.465
17/12/19 06:36:01,C,-22.486
17/12/19 06:51:01,C,-26.998
17/12/19 07:06:01,C,-27.499
17/12/19 07:21:01,C,-28.502
17/12/19 07:36:01,C,-28.502
17/12/19 07:51:01,C,-29.003
17/12/19 08:06:01,C,-35.021
17/12/19 08:21:01,C,-41.041
17/12/19 08:36:01,C,-41.041
17/12/19 08:51:01,C,-41.041
17/12/19 09:06:01,C,-41.041
17/12/19 09:21:01,C,-41.041
17/12/19 09:36:01,C,-41.041
17/12/19 09:51:01,C,-41.041
17/12/19 10:06:01,C,-41.041
17/12/19 10:21:01,C,-41.041
17/12/19 10:36:01,C,-41.041
17/12/19 10:51:01,C,-41.041
17/12/19 11:06:01,C,-41.041
17/12/19 11:21:01,C,-41.041
17/12/19 11:36:01,C,-41.041
17/12/19 11:51:01,C,-41.041
17/12/19 12:06:01,C,-41.041
17/12/19 12:21:01,C,-41.041
17/12/19 12:36:01,C,-41.041
17/12/19 12:51:01,C,-41.041
17/12/19 13:06:01,C,-41.041
17/12/19 13:21:01,C,-0.944
17/12/19 13:36:01,C,-41.041
17/12/19 13:51:01,C,-24.992
17/12/19 14:06:01,C,-40.539
17/12/19 14:21:01,C,-41.041
17/12/19 14:36:01,C,-41.041
17/12/19 14:51:01,C,-41.041
17/12/19 15:06:01,C,-41.041
17/12/19 15:21:01,C,-41.041
17/12/19 15:36:01,C,-41.041
17/12/19 15:51:01,C,-41.041
17/12/19 16:06:01,C,-41.041
17/12/19 16:21:01,C,-41.041
17/12/19 16:36:01,C,-41.041
17/12/19 16:51:01,C,-41.041
17/12/19 17:06:01,C,-41.041
17/12/19 17:21:01,C,-41.041
17/12/19 17:36:01,C,-41.041
17/12/19 17:51:01,C,-41.041
17/12/19 18:06:01,C,-41.041
17/12/19 18:21:01,C,-41.041
17/12/19 18:36:01,C,-41.041
17/12/19 18:51:01,C,-41.041
17/12/19 19:06:01,C,-41.041
17/12/19 19:21:01,C,-41.041
17/12/19 19:36:01,C,-41.041
17/12/19 19:51:01,C,-41.041
17/12/19 20:06:01,C,-41.041
17/12/19 20:21:01,C,-41.041
17/12/19 20:36:01,C,-41.041
17/12/19 20:51:01,C,-41.041
17/12/19 21:06:01,C,-41.041
17/12/19 21:21:01,C,-41.041
17/12/19 21:36:01,C,-41.041
17/12/19 21:51:01,C,-41.041
17/12/19 22:06:01,C,-41.041
17/12/19 22:21:01,C,-41.041
17/12/19 22:36:01,C,-41.041
17/12/19 22:51:01,C,-41.041
17/12/19 23:06:01,C,-41.041
17/12/19 23:21:01,C,-40.539
17/12/19 23:36:01,C,-40.038
17/12/19 23:51:01,C,-39.536
18/12/19 00:06:01,C,-39.536
18/12/19 00:21:01,C,-39.034
18/12/19 00:36:01,C,-38.533
18/12/19 00:51:01,C,-38.533
18/12/19 01:06:01,C,-38.031
18/12/19 01:21:01,C,-37.529
18/12/19 01:36:01,C,-37.529
18/12/19 01:51:01,C,-37.028
18/12/19 02:06:01,C,-36.526
18/12/19 02:21:01,C,-36.526
18/12/19 02:36:01,C,-35.021
18/12/19 02:51:01,C,-37.529
18/12/19 03:06:01,C,-38.031
18/12/19 03:21:01,C,-37.529
18/12/19 03:36:01,C,-37.028
18/12/19 03:51:01,C,-36.526
18/12/19 04:06:01,C,-36.024
18/12/19 04:21:01,C,-36.024
18/12/19 04:36:01,C,-35.523
18/12/19 04:51:01,C,-35.021
18/12/19 05:06:01,C,-35.021
18/12/19 05:21:01,C,-34.52
18/12/19 05:36:01,C,-34.018
18/12/19 05:51:01,C,-34.018
18/12/19 06:06:01,C,-33.517
18/12/19 06:21:01,C,-33.517
18/12/19 06:36:01,C,-33.015
18/12/19 06:51:01,C,-33.015
18/12/19 07:06:01,C,-33.015
18/12/19 07:21:01,C,-33.015
18/12/19 07:36:01,C,-32.514
18/12/19 07:51:01,C,-32.514
18/12/19 08:06:01,C,-32.514
18/12/19 08:21:01,C,-32.012
18/12/19 08:36:01,C,-32.012
18/12/19 08:51:01,C,-31.511
18/12/19 09:06:01,C,-31.511
18/12/19 09:21:01,C,-31.511
18/12/19 09:36:01,C,-31.009
18/12/19 09:51:01,C,-31.009
18/12/19 10:06:01,C,-31.009
18/12/19 10:21:01,C,-30.508
18/12/19 10:36:01,C,-30.508
18/12/19 10:51:01,C,-30.508
18/12/19 11:06:01,C,-30.006
18/12/19 11:21:01,C,-30.006
18/12/19 11:36:01,C,-30.006
18/12/19 11:51:01,C,-30.006
18/12/19 12:06:01,C,-29.505
18/12/19 12:21:01,C,-29.505
18/12/19 12:36:01,C,-29.505
18/12/19 12:51:01,C,-29.505
18/12/19 13:06:01,C,-29.505
18/12/19 13:21:01,C,-29.003
18/12/19 13:36:01,C,-29.003
18/12/19 13:51:01,C,-29.003
18/12/19 14:06:01,C,-29.003
18/12/19 14:21:01,C,-29.003
18/12/19 14:36:01,C,-29.003
18/12/19 14:51:01,C,-28.502
18/12/19 15:06:01,C,-28.502
18/12/19 15:21:01,C,-28.502
18/12/19 15:36:01,C,-28.502
18/12/19 15:51:01,C,-28.502
18/12/19 16:06:01,C,-29.003
18/12/19 16:21:01,C,-29.003
18/12/19 16:36:01,C,-29.003
18/12/19 16:51:01,C,-29.505
18/12/19 17:06:01,C,-29.505
18/12/19 17:21:01,C,-30.006
18/12/19 17:36:01,C,-30.006
18/12/19 17:51:01,C,-30.006
18/12/19 18:06:01,C,-30.508
18/12/19 18:21:01,C,-31.009
18/12/19 18:36:01,C,-31.009
18/12/19 18:51:01,C,-31.511
18/12/19 19:06:01,C,-31.511
18/12/19 19:21:01,C,-31.511
18/12/19 19:36:01,C,-32.012
18/12/19 19:51:01,C,-32.012
18/12/19 20:06:01,C,-32.514
18/12/19 20:21:01,C,-32.514
18/12/19 20:36:01,C,-33.015
18/12/19 20:51:01,C,-33.015
18/12/19 21:06:01,C,-33.015
18/12/19 21:21:01,C,-33.517
18/12/19 21:36:01,C,-33.517
18/12/19 21:51:01,C,-33.517
18/12/19 22:06:01,C,-33.517
18/12/19 22:21:01,C,-34.018
18/12/19 22:36:01,C,-34.018
18/12/19 22:51:01,C,-34.018
18/12/19 23:06:01,C,-34.018
18/12/19 23:21:01,C,-34.018
18/12/19 23:36:01,C,-34.52
18/12/19 23:51:01,C,-34.52
19/12/19 00:06:01,C,-34.52
19/12/19 00:21:01,C,-34.52
19/12/19 00:36:01,C,-34.52
19/12/19 00:51:01,C,-34.52
19/12/19 01:06:01,C,-35.021
19/12/19 01:21:01,C,-35.021
19/12/19 01:36:01,C,-35.021
19/12/19 01:51:01,C,-35.021
19/12/19 02:06:01,C,-35.021
19/12/19 02:21:01,C,-35.021
19/12/19 02:36:01,C,-35.021
19/12/19 02:51:01,C,-35.021
19/12/19 03:06:01,C,-35.021
19/12/19 03:21:01,C,-35.523
19/12/19 03:36:01,C,-35.523
19/12/19 03:51:01,C,-35.523
19/12/19 04:06:01,C,-35.523
19/12/19 04:21:01,C,-35.523
19/12/19 04:36:01,C,-35.523
19/12/19 04:51:01,C,-35.523
19/12/19 05:06:01,C,-36.024
19/12/19 05:21:01,C,-36.024
19/12/19 05:36:01,C,-36.024
19/12/19 05:51:01,C,-36.024
19/12/19 06:06:01,C,-36.024
19/12/19 06:21:01,C,-36.024
19/12/19 06:36:01,C,-36.024
19/12/19 06:51:01,C,-36.526
19/12/19 07:06:01,C,-36.526
19/12/19 07:21:01,C,-36.526
19/12/19 07:36:01,C,-36.526
19/12/19 07:51:01,C,-36.526
19/12/19 08:06:01,C,-36.526
19/12/19 08:21:01,C,-37.028
19/12/19 08:36:01,C,-37.028
19/12/19 08:51:01,C,-37.028
19/12/19 09:06:01,C,-37.028
19/12/19 09:21:01,C,-37.028
19/12/19 09:36:01,C,-37.529
19/12/19 09:51:01,C,-37.529
19/12/19 10:06:01,C,-37.529
19/12/19 10:21:01,C,-37.529
19/12/19 10:36:01,C,-38.031
19/12/19 10:51:01,C,-38.031
19/12/19 11:06:01,C,-38.031
19/12/19 11:21:01,C,-38.031
19/12/19 11:36:01,C,-38.031
19/12/19 11:51:01,C,-38.533
19/12/19 12:06:01,C,-38.533
19/12/19 12:21:01,C,-38.533
19/12/19 12:36:01,C,-38.533
19/12/19 12:51:01,C,-39.034
19/12/19 13:06:01,C,-39.034
19/12/19 13:21:01,C,-38.031
19/12/19 13:36:01,C,-38.031
19/12/19 13:51:01,C,-38.031
19/12/19 14:06:01,C,-38.031
19/12/19 14:21:01,C,-38.031
19/12/19 14:36:01,C,-38.031
19/12/19 14:51:01,C,-39.034
19/12/19 15:06:01,C,-38.533
19/12/19 15:21:01,C,-38.031
19/12/19 15:36:01,C,-38.031
19/12/19 15:51:01,C,-38.533
19/12/19 16:06:01,C,-38.031
19/12/19 16:21:01,C,-37.529
19/12/19 16:36:01,C,-37.529
19/12/19 16:51:01,C,-37.028
19/12/19 17:06:01,C,-37.028
19/12/19 17:21:01,C,-36.526
19/12/19 17:36:01,C,-41.041
19/12/19 17:51:01,C,-41.041
19/12/19 18:06:01,C,-41.041
19/12/19 18:21:01,C,-41.041
19/12/19 18:36:01,C,-41.041
19/12/19 18:51:01,C,-41.041
19/12/19 19:06:01,C,-41.041
19/12/19 19:21:01,C,-23.488
19/12/19 19:36:01,C,-11.962
19/12/19 19:51:01,C,-12.964
19/12/19 20:06:01,C,-7.955
19/12/19 20:21:01,C,-2.947
19/12/19 20:36:01,C,-17.975
19/12/19 20:51:01,C,-41.041
19/12/19 21:06:01,C,-41.041
19/12/19 21:21:01,C,-41.041
19/12/19 21:36:01,C,-41.041
19/12/19 21:51:01,C,-41.041
19/12/19 22:06:01,C,-41.041
19/12/19 22:21:01,C,-41.041
19/12/19 22:36:01,C,-41.041
19/12/19 22:51:01,C,-41.041
19/12/19 23:06:01,C,-41.041
19/12/19 23:21:01,C,-41.041
19/12/19 23:36:01,C,-41.041
19/12/19 23:51:01,C,-41.041
20/12/19 00:06:01,C,-41.041
20/12/19 00:21:01,C,-40.539
20/12/19 00:36:01,C,-41.041
20/12/19 00:51:01,C,-40.539
20/12/19 01:06:01,C,-41.041
20/12/19 01:21:01,C,7.065
20/12/19 01:36:01,C,-41.041
20/12/19 01:51:01,C,-8.957
20/12/19 02:06:01,C,-32.514
20/12/19 02:21:01,C,-41.041
20/12/19 02:36:01,C,-41.041
20/12/19 02:51:01,C,-33.015
20/12/19 03:06:01,C,-24.491
20/12/19 03:21:01,C,-33.015
20/12/19 03:36:01,C,10.568
20/12/19 03:51:01,C,15.071

## Sheet: ibutton RoB1 Flight Hardware 2
1-Wire/iButton Part Number: DS1922L
1-Wire/iButton Registration Number: 460000006267A141
Mission in Progress? true
SUTA Mission? false
Waiting for Temperature Alarm? false
Sample Rate: Every 900 second(s)
Mission Start Time: Mon Dec 02 10:25:01 GMT 2019
Mission Sample Count: 1663
Roll Over Enabled? false(no rollover occurred)
First Sample Timestamp: Mon Dec 02 10:25:01 GMT 2019
Total Mission Samples: 1663
Total Device Samples: 15996
Temperature Logging: 0.5 C
Temperature High Alarm: 85 °C (ALARMED)
Temperature Low Alarm: -40 °C (ALARMED)
Data Logging: disabled
Data High Alarm: disabled
Data Low Alarm: disabled
Date/Time,Unit,Value
02/12/19 10:25:01,C,25.604
02/12/19 10:40:01,C,24.103
02/12/19 10:55:01,C,23.603
02/12/19 11:10:01,C,23.603
02/12/19 11:25:01,C,23.103
02/12/19 11:40:01,C,23.103
02/12/19 11:55:01,C,23.603
02/12/19 12:10:01,C,23.603
02/12/19 12:25:01,C,23.603
02/12/19 12:40:01,C,23.603
02/12/19 12:55:01,C,23.603
02/12/19 13:10:01,C,23.603
02/12/19 13:25:01,C,24.603
02/12/19 13:40:01,C,24.103
02/12/19 13:55:01,C,20.101
02/12/19 14:10:01,C,20.101
02/12/19 14:25:01,C,17.097
02/12/19 14:40:01,C,16.095
02/12/19 14:55:01,C,14.091
02/12/19 15:10:01,C,10.582
02/12/19 15:25:01,C,9.579
02/12/19 15:40:01,C,9.078
02/12/19 15:55:01,C,9.078
02/12/19 16:10:01,C,8.576
02/12/19 16:25:01,C,8.576
02/12/19 16:40:01,C,8.576
02/12/19 16:55:01,C,8.075
02/12/19 17:10:01,C,8.576
02/12/19 17:25:01,C,8.576
02/12/19 17:40:01,C,10.081
02/12/19 17:55:01,C,9.579
02/12/19 18:10:01,C,9.078
02/12/19 18:25:01,C,9.078
02/12/19 18:40:01,C,9.078
02/12/19 18:55:01,C,9.078
02/12/19 19:10:01,C,9.078
02/12/19 19:25:01,C,9.078
02/12/19 19:40:01,C,9.078
02/12/19 19:55:01,C,9.078
02/12/19 20:10:01,C,9.078
02/12/19 20:25:01,C,9.078
02/12/19 20:40:01,C,9.078
02/12/19 20:55:01,C,9.078
02/12/19 21:10:01,C,9.078
02/12/19 21:25:01,C,9.078
02/12/19 21:40:01,C,9.078
02/12/19 21:55:01,C,9.078
02/12/19 22:10:01,C,9.078
02/12/19 22:25:01,C,72.393
02/12/19 22:40:01,C,8.576
02/12/19 22:55:01,C,8.576
02/12/19 23:10:01,C,8.576
02/12/19 23:25:01,C,8.576
02/12/19 23:40:01,C,8.576
02/12/19 23:55:01,C,8.576
03/12/19 00:10:01,C,8.576
03/12/19 00:25:01,C,8.576
03/12/19 00:40:01,C,8.576
03/12/19 00:55:01,C,8.576
03/12/19 01:10:01,C,8.576
03/12/19 01:25:01,C,8.576
03/12/19 01:40:01,C,8.576
03/12/19 01:55:01,C,8.576
03/12/19 02:10:01,C,8.576
03/12/19 02:25:01,C,8.576
03/12/19 02:40:01,C,8.576
03/12/19 02:55:01,C,8.576
03/12/19 03:10:01,C,8.576
03/12/19 03:25:01,C,8.576
03/12/19 03:40:01,C,8.576
03/12/19 03:55:01,C,8.576
03/12/19 04:10:01,C,8.576
03/12/19 04:25:01,C,8.576
03/12/19 04:40:01,C,8.576
03/12/19 04:55:01,C,8.576
03/12/19 05:10:01,C,8.576
03/12/19 05:25:01,C,8.576
03/12/19 05:40:01,C,8.576
03/12/19 05:55:01,C,8.576
03/12/19 06:10:01,C,8.576
03/12/19 06:25:01,C,8.576
03/12/19 06:40:01,C,8.576
03/12/19 06:55:01,C,8.576
03/12/19 07:10:01,C,8.576
03/12/19 07:25:01,C,8.576
03/12/19 07:40:01,C,8.576
03/12/19 07:55:01,C,8.576
03/12/19 08:10:01,C,8.576
03/12/19 08:25:01,C,8.576
03/12/19 08:40:01,C,8.576
03/12/19 08:55:01,C,8.576
03/12/19 09:10:01,C,8.576
03/12/19 09:25:01,C,8.576
03/12/19 09:40:01,C,8.576
03/12/19 09:55:01,C,8.576
03/12/19 10:10:01,C,8.576
03/12/19 10:25:01,C,8.576
03/12/19 10:40:01,C,8.576
03/12/19 10:55:01,C,8.576
03/12/19 11:10:01,C,8.576
03/12/19 11:25:01,C,8.576
03/12/19 11:40:01,C,8.576
03/12/19 11:55:01,C,8.576
03/12/19 12:10:01,C,8.576
03/12/19 12:25:01,C,8.576
03/12/19 12:40:01,C,8.576
03/12/19 12:55:01,C,8.576
03/12/19 13:10:01,C,8.576
03/12/19 13:25:01,C,8.576
03/12/19 13:40:01,C,8.576
03/12/19 13:55:01,C,8.576
03/12/19 14:10:01,C,8.576
03/12/19 14:25:01,C,8.576
03/12/19 14:40:01,C,8.576
03/12/19 14:55:01,C,8.576
03/12/19 15:10:01,C,8.576
03/12/19 15:25:01,C,8.576
03/12/19 15:40:01,C,8.576
03/12/19 15:55:01,C,8.576
03/12/19 16:10:01,C,8.576
03/12/19 16:25:01,C,8.576
03/12/19 16:40:01,C,8.576
03/12/19 16:55:01,C,8.576
03/12/19 17:10:01,C,8.576
03/12/19 17:25:01,C,8.576
03/12/19 17:40:01,C,8.576
03/12/19 17:55:01,C,8.576
03/12/19 18:10:01,C,8.576
03/12/19 18:25:01,C,8.576
03/12/19 18:40:01,C,8.576
03/12/19 18:55:01,C,8.576
03/12/19 19:10:01,C,8.576
03/12/19 19:25:01,C,8.576
03/12/19 19:40:01,C,8.576
03/12/19 19:55:01,C,9.078
03/12/19 20:10:01,C,9.078
03/12/19 20:25:01,C,9.078
03/12/19 20:40:01,C,9.078
03/12/19 20:55:01,C,9.078
03/12/19 21:10:01,C,9.078
03/12/19 21:25:01,C,9.078
03/12/19 21:40:01,C,9.078
03/12/19 21:55:01,C,9.078
03/12/19 22:10:01,C,9.078
03/12/19 22:25:01,C,9.078
03/12/19 22:40:01,C,9.078
03/12/19 22:55:01,C,9.078
03/12/19 23:10:01,C,9.078
03/12/19 23:25:01,C,9.078
03/12/19 23:40:01,C,9.078
03/12/19 23:55:01,C,9.078
04/12/19 00:10:01,C,9.078
04/12/19 00:25:01,C,9.078
04/12/19 00:40:01,C,9.078
04/12/19 00:55:01,C,9.078
04/12/19 01:10:01,C,9.078
04/12/19 01:25:01,C,9.078
04/12/19 01:40:01,C,9.078
04/12/19 01:55:01,C,9.078
04/12/19 02:10:01,C,9.078
04/12/19 02:25:01,C,9.078
04/12/19 02:40:01,C,9.078
04/12/19 02:55:01,C,9.078
04/12/19 03:10:01,C,9.078
04/12/19 03:25:01,C,9.078
04/12/19 03:40:01,C,9.078
04/12/19 03:55:01,C,9.078
04/12/19 04:10:01,C,9.078
04/12/19 04:25:01,C,9.078
04/12/19 04:40:01,C,9.078
04/12/19 04:55:01,C,9.078
04/12/19 05:10:01,C,9.078
04/12/19 05:25:01,C,9.078
04/12/19 05:40:01,C,9.078
04/12/19 05:55:01,C,9.078
04/12/19 06:10:01,C,9.078
04/12/19 06:25:01,C,9.078
04/12/19 06:40:01,C,9.078
04/12/19 06:55:01,C,9.078
04/12/19 07:10:01,C,9.078
04/12/19 07:25:01,C,9.078
04/12/19 07:40:01,C,9.078
04/12/19 07:55:01,C,9.078
04/12/19 08:10:01,C,9.579
04/12/19 08:25:01,C,9.579
04/12/19 08:40:01,C,9.579
04/12/19 08:55:01,C,9.579
04/12/19 09:10:01,C,9.579
04/12/19 09:25:01,C,9.579
04/12/19 09:40:01,C,9.579
04/12/19 09:55:01,C,9.579
04/12/19 10:10:01,C,9.579
04/12/19 10:25:01,C,9.579
04/12/19 10:40:01,C,9.579
04/12/19 10:55:01,C,9.579
04/12/19 11:10:01,C,9.579
04/12/19 11:25:01,C,9.579
04/12/19 11:40:01,C,9.579
04/12/19 11:55:01,C,9.579
04/12/19 12:10:01,C,9.579
04/12/19 12:25:01,C,9.579
04/12/19 12:40:01,C,9.579
04/12/19 12:55:01,C,9.579
04/12/19 13:10:01,C,9.579
04/12/19 13:25:01,C,9.579
04/12/19 13:40:01,C,9.579
04/12/19 13:55:01,C,9.579
04/12/19 14:10:01,C,9.579
04/12/19 14:25:01,C,9.579
04/12/19 14:40:01,C,9.579
04/12/19 14:55:01,C,9.579
04/12/19 15:10:01,C,9.579
04/12/19 15:25:01,C,9.579
04/12/19 15:40:01,C,9.579
04/12/19 15:55:01,C,9.579
04/12/19 16:10:01,C,9.579
04/12/19 16:25:01,C,9.579
04/12/19 16:40:01,C,9.579
04/12/19 16:55:01,C,9.579
04/12/19 17:10:01,C,9.579
04/12/19 17:25:01,C,9.579
04/12/19 17:40:01,C,9.579
04/12/19 17:55:01,C,9.579
04/12/19 18:10:01,C,9.579
04/12/19 18:25:01,C,9.579
04/12/19 18:40:01,C,9.579
04/12/19 18:55:01,C,9.579
04/12/19 19:10:01,C,9.579
04/12/19 19:25:01,C,9.579
04/12/19 19:40:01,C,9.579
04/12/19 19:55:01,C,9.579
04/12/19 20:10:01,C,9.579
04/12/19 20:25:01,C,9.579
04/12/19 20:40:01,C,9.579
04/12/19 20:55:01,C,10.081
04/12/19 21:10:01,C,9.579
04/12/19 21:25:01,C,10.081
04/12/19 21:40:01,C,10.081
04/12/19 21:55:01,C,10.081
04/12/19 22:10:01,C,10.081
04/12/19 22:25:01,C,10.081
04/12/19 22:40:01,C,10.081
04/12/19 22:55:01,C,10.081
04/12/19 23:10:01,C,10.081
04/12/19 23:25:01,C,10.081
04/12/19 23:40:01,C,10.081
04/12/19 23:55:01,C,10.081
05/12/19 00:10:01,C,10.081
05/12/19 00:25:01,C,10.081
05/12/19 00:40:01,C,10.081
05/12/19 00:55:01,C,10.081
05/12/19 01:10:01,C,10.081
05/12/19 01:25:01,C,10.081
05/12/19 01:40:01,C,10.081
05/12/19 01:55:01,C,10.081
05/12/19 02:10:01,C,10.081
05/12/19 02:25:01,C,10.081
05/12/19 02:40:01,C,10.081
05/12/19 02:55:01,C,10.081
05/12/19 03:10:01,C,10.081
05/12/19 03:25:01,C,10.081
05/12/19 03:40:01,C,10.081
05/12/19 03:55:01,C,10.081
05/12/19 04:10:01,C,10.081
05/12/19 04:25:01,C,10.081
05/12/19 04:40:01,C,10.081
05/12/19 04:55:01,C,10.081
05/12/19 05:10:01,C,10.081
05/12/19 05:25:01,C,10.081
05/12/19 05:40:01,C,10.081
05/12/19 05:55:01,C,10.081
05/12/19 06:10:01,C,10.081
05/12/19 06:25:01,C,10.081
05/12/19 06:40:01,C,10.081
05/12/19 06:55:01,C,10.081
05/12/19 07:10:01,C,10.081
05/12/19 07:25:01,C,10.081
05/12/19 07:40:01,C,10.081
05/12/19 07:55:01,C,10.081
05/12/19 08:10:01,C,10.081
05/12/19 08:25:01,C,10.081
05/12/19 08:40:01,C,10.081
05/12/19 08:55:01,C,10.081
05/12/19 09:10:01,C,10.081
05/12/19 09:25:01,C,10.081
05/12/19 09:40:01,C,10.081
05/12/19 09:55:01,C,10.582
05/12/19 10:10:01,C,10.081
05/12/19 10:25:01,C,10.582
05/12/19 10:40:01,C,10.582
05/12/19 10:55:01,C,10.582
05/12/19 11:10:01,C,10.582
05/12/19 11:25:01,C,10.582
05/12/19 11:40:01,C,10.582
05/12/19 11:55:01,C,10.582
05/12/19 12:10:01,C,10.582
05/12/19 12:25:01,C,10.582
05/12/19 12:40:01,C,10.582
05/12/19 12:55:01,C,10.582
05/12/19 13:10:01,C,10.582
05/12/19 13:25:01,C,10.582
05/12/19 13:40:01,C,10.582
05/12/19 13:55:01,C,10.582
05/12/19 14:10:01,C,10.582
05/12/19 14:25:01,C,10.582
05/12/19 14:40:01,C,10.582
05/12/19 14:55:01,C,10.582
05/12/19 15:10:01,C,10.582
05/12/19 15:25:01,C,10.582
05/12/19 15:40:01,C,10.582
05/12/19 15:55:01,C,10.582
05/12/19 16:10:01,C,10.582
05/12/19 16:25:01,C,10.582
05/12/19 16:40:01,C,10.582
05/12/19 16:55:01,C,10.582
05/12/19 17:10:01,C,10.582
05/12/19 17:25:01,C,10.582
05/12/19 17:40:01,C,10.582
05/12/19 17:55:01,C,10.582
05/12/19 18:10:01,C,10.582
05/12/19 18:25:01,C,10.582
05/12/19 18:40:01,C,10.582
05/12/19 18:55:01,C,10.582
05/12/19 19:10:01,C,10.582
05/12/19 19:25:01,C,10.582
05/12/19 19:40:01,C,10.582
05/12/19 19:55:01,C,10.582
05/12/19 20:10:01,C,10.582
05/12/19 20:25:01,C,10.582
05/12/19 20:40:01,C,10.582
05/12/19 20:55:01,C,10.582
05/12/19 21:10:01,C,10.582
05/12/19 21:25:01,C,10.582
05/12/19 21:40:01,C,10.582
05/12/19 21:55:01,C,10.582
05/12/19 22:10:01,C,10.582
05/12/19 22:25:01,C,10.582
05/12/19 22:40:01,C,10.582
05/12/19 22:55:01,C,10.582
05/12/19 23:10:01,C,10.582
05/12/19 23:25:01,C,10.582
05/12/19 23:40:01,C,10.582
05/12/19 23:55:01,C,10.582
06/12/19 00:10:01,C,10.582
06/12/19 00:25:01,C,10.582
06/12/19 00:40:01,C,10.582
06/12/19 00:55:01,C,10.582
06/12/19 01:10:01,C,10.582
06/12/19 01:25:01,C,10.582
06/12/19 01:40:01,C,10.582
06/12/19 01:55:01,C,10.582
06/12/19 02:10:01,C,10.582
06/12/19 02:25:01,C,11.084
06/12/19 02:40:01,C,10.582
06/12/19 02:55:01,C,11.084
06/12/19 03:10:01,C,11.084
06/12/19 03:25:01,C,11.084
06/12/19 03:40:01,C,11.084
06/12/19 03:55:01,C,11.084
06/12/19 04:10:01,C,11.084
06/12/19 04:25:01,C,11.084
06/12/19 04:40:01,C,11.084
06/12/19 04:55:01,C,11.084
06/12/19 05:10:01,C,11.084
06/12/19 05:25:01,C,11.084
06/12/19 05:40:01,C,11.084
06/12/19 05:55:01,C,11.084
06/12/19 06:10:01,C,11.084
06/12/19 06:25:01,C,11.084
06/12/19 06:40:01,C,11.084
06/12/19 06:55:01,C,11.084
06/12/19 07:10:01,C,11.084
06/12/19 07:25:01,C,11.084
06/12/19 07:40:01,C,11.084
06/12/19 07:55:01,C,11.084
06/12/19 08:10:01,C,11.084
06/12/19 08:25:01,C,11.084
06/12/19 08:40:01,C,11.084
06/12/19 08:55:01,C,11.084
06/12/19 09:10:01,C,11.084
06/12/19 09:25:01,C,11.084
06/12/19 09:40:01,C,11.084
06/12/19 09:55:01,C,11.084
06/12/19 10:10:01,C,11.084
06/12/19 10:25:01,C,11.084
06/12/19 10:40:01,C,11.084
06/12/19 10:55:01,C,11.084
06/12/19 11:10:01,C,11.084
06/12/19 11:25:01,C,11.084
06/12/19 11:40:01,C,11.084
06/12/19 11:55:01,C,11.084
06/12/19 12:10:01,C,11.084
06/12/19 12:25:01,C,11.084
06/12/19 12:40:01,C,11.084
06/12/19 12:55:01,C,11.084
06/12/19 13:10:01,C,11.084
06/12/19 13:25:01,C,11.084
06/12/19 13:40:01,C,11.084
06/12/19 13:55:01,C,11.084
06/12/19 14:10:01,C,11.084
06/12/19 14:25:01,C,11.084
06/12/19 14:40:01,C,11.084
06/12/19 14:55:01,C,11.084
06/12/19 15:10:01,C,11.084
06/12/19 15:25:01,C,11.084
06/12/19 15:40:01,C,11.084
06/12/19 15:55:01,C,11.084
06/12/19 16:10:01,C,11.084
06/12/19 16:25:01,C,11.084
06/12/19 16:40:01,C,11.084
06/12/19 16:55:01,C,11.084
06/12/19 17:10:01,C,11.084
06/12/19 17:25:01,C,11.084
06/12/19 17:40:01,C,11.084
06/12/19 17:55:01,C,11.084
06/12/19 18:10:01,C,11.084
06/12/19 18:25:01,C,11.084
06/12/19 18:40:01,C,11.084
06/12/19 18:55:01,C,11.084
06/12/19 19:10:01,C,11.084
06/12/19 19:25:01,C,11.084
06/12/19 19:40:01,C,11.084
06/12/19 19:55:01,C,11.084
06/12/19 20:10:01,C,11.084
06/12/19 20:25:01,C,11.084
06/12/19 20:40:01,C,11.084
06/12/19 20:55:01,C,11.084
06/12/19 21:10:01,C,11.084
06/12/19 21:25:01,C,11.084
06/12/19 21:40:01,C,11.084
06/12/19 21:55:01,C,11.084
06/12/19 22:10:01,C,11.084
06/12/19 22:25:01,C,11.084
06/12/19 22:40:01,C,11.084
06/12/19 22:55:01,C,11.084
06/12/19 23:10:01,C,11.084
06/12/19 23:25:01,C,11.084
06/12/19 23:40:01,C,11.084
06/12/19 23:55:01,C,11.084
07/12/19 00:10:01,C,11.084
07/12/19 00:25:01,C,11.084
07/12/19 00:40:01,C,11.084
07/12/19 00:55:01,C,11.084
07/12/19 01:10:01,C,11.585
07/12/19 01:25:01,C,11.585
07/12/19 01:40:01,C,11.585
07/12/19 01:55:01,C,11.084
07/12/19 02:10:01,C,11.585
07/12/19 02:25:01,C,11.585
07/12/19 02:40:01,C,11.585
07/12/19 02:55:01,C,11.585
07/12/19 03:10:01,C,11.585
07/12/19 03:25:01,C,11.585
07/12/19 03:40:01,C,11.585
07/12/19 03:55:01,C,11.585
07/12/19 04:10:01,C,11.585
07/12/19 04:25:01,C,11.585
07/12/19 04:40:01,C,11.585
07/12/19 04:55:01,C,11.585
07/12/19 05:10:01,C,11.585
07/12/19 05:25:01,C,11.585
07/12/19 05:40:01,C,11.585
07/12/19 05:55:01,C,11.585
07/12/19 06:10:01,C,11.585
07/12/19 06:25:01,C,11.585
07/12/19 06:40:01,C,11.585
07/12/19 06:55:01,C,11.585
07/12/19 07:10:01,C,11.585
07/12/19 07:25:01,C,11.585
07/12/19 07:40:01,C,11.585
07/12/19 07:55:01,C,11.585
07/12/19 08:10:01,C,11.585
07/12/19 08:25:01,C,11.585
07/12/19 08:40:01,C,11.585
07/12/19 08:55:01,C,11.585
07/12/19 09:10:01,C,11.585
07/12/19 09:25:01,C,11.585
07/12/19 09:40:01,C,11.585
07/12/19 09:55:01,C,11.585
07/12/19 10:10:01,C,11.585
07/12/19 10:25:01,C,11.585
07/12/19 10:40:01,C,11.585
07/12/19 10:55:01,C,11.585
07/12/19 11:10:01,C,11.585
07/12/19 11:25:01,C,11.585
07/12/19 11:40:01,C,11.585
07/12/19 11:55:01,C,11.585
07/12/19 12:10:01,C,11.585
07/12/19 12:25:01,C,11.585
07/12/19 12:40:01,C,11.585
07/12/19 12:55:01,C,11.585
07/12/19 13:10:01,C,11.585
07/12/19 13:25:01,C,11.585
07/12/19 13:40:01,C,11.585
07/12/19 13:55:01,C,11.585
07/12/19 14:10:01,C,11.585
07/12/19 14:25:01,C,11.585
07/12/19 14:40:01,C,11.585
07/12/19 14:55:01,C,11.585
07/12/19 15:10:01,C,11.585
07/12/19 15:25:01,C,11.585
07/12/19 15:40:01,C,11.585
07/12/19 15:55:01,C,11.585
07/12/19 16:10:01,C,11.585
07/12/19 16:25:01,C,11.585
07/12/19 16:40:01,C,11.585
07/12/19 16:55:01,C,11.585
07/12/19 17:10:01,C,11.585
07/12/19 17:25:01,C,11.585
07/12/19 17:40:01,C,11.585
07/12/19 17:55:01,C,11.585
07/12/19 18:10:01,C,11.585
07/12/19 18:25:01,C,11.585
07/12/19 18:40:01,C,11.585
07/12/19 18:55:01,C,11.585
07/12/19 19:10:01,C,11.585
07/12/19 19:25:01,C,11.585
07/12/19 19:40:01,C,11.585
07/12/19 19:55:01,C,11.585
07/12/19 20:10:01,C,11.585
07/12/19 20:25:01,C,11.585
07/12/19 20:40:01,C,11.585
07/12/19 20:55:01,C,11.585
07/12/19 21:10:01,C,11.585
07/12/19 21:25:01,C,11.585
07/12/19 21:40:01,C,11.585
07/12/19 21:55:01,C,11.585
07/12/19 22:10:01,C,11.585
07/12/19 22:25:01,C,11.585
07/12/19 22:40:01,C,11.585
07/12/19 22:55:01,C,11.585
07/12/19 23:10:01,C,11.585
07/12/19 23:25:01,C,12.086
07/12/19 23:40:01,C,12.086
07/12/19 23:55:01,C,12.086
08/12/19 00:10:01,C,12.086
08/12/19 00:25:01,C,12.086
08/12/19 00:40:01,C,12.086
08/12/19 00:55:01,C,12.086
08/12/19 01:10:01,C,12.086
08/12/19 01:25:01,C,12.086
08/12/19 01:40:01,C,12.086
08/12/19 01:55:01,C,12.086
08/12/19 02:10:01,C,12.086
08/12/19 02:25:01,C,12.086
08/12/19 02:40:01,C,12.086
08/12/19 02:55:01,C,12.086
08/12/19 03:10:01,C,12.086
08/12/19 03:25:01,C,12.086
08/12/19 03:40:01,C,12.086
08/12/19 03:55:01,C,12.086
08/12/19 04:10:01,C,12.086
08/12/19 04:25:01,C,12.086
08/12/19 04:40:01,C,12.086
08/12/19 04:55:01,C,12.086
08/12/19 05:10:01,C,12.086
08/12/19 05:25:01,C,12.086
08/12/19 05:40:01,C,12.086
08/12/19 05:55:01,C,12.086
08/12/19 06:10:01,C,12.086
08/12/19 06:25:01,C,12.086
08/12/19 06:40:01,C,12.086
08/12/19 06:55:01,C,12.086
08/12/19 07:10:01,C,12.086
08/12/19 07:25:01,C,12.086
08/12/19 07:40:01,C,12.086
08/12/19 07:55:01,C,12.086
08/12/19 08:10:01,C,12.086
08/12/19 08:25:01,C,12.086
08/12/19 08:40:01,C,12.086
08/12/19 08:55:01,C,12.086
08/12/19 09:10:01,C,12.086
08/12/19 09:25:01,C,12.086
08/12/19 09:40:01,C,12.086
08/12/19 09:55:01,C,12.086
08/12/19 10:10:01,C,12.086
08/12/19 10:25:01,C,12.086
08/12/19 10:40:01,C,12.086
08/12/19 10:55:01,C,12.086
08/12/19 11:10:01,C,12.086
08/12/19 11:25:01,C,12.086
08/12/19 11:40:01,C,12.086
08/12/19 11:55:01,C,12.086
08/12/19 12:10:01,C,12.086
08/12/19 12:25:01,C,12.086
08/12/19 12:40:01,C,12.086
08/12/19 12:55:01,C,12.086
08/12/19 13:10:01,C,12.086
08/12/19 13:25:01,C,12.588
08/12/19 13:40:01,C,12.588
08/12/19 13:55:01,C,12.588
08/12/19 14:10:01,C,11.585
08/12/19 14:25:01,C,10.582
08/12/19 14:40:01,C,10.582
08/12/19 14:55:01,C,10.081
08/12/19 15:10:01,C,10.081
08/12/19 15:25:01,C,10.081
08/12/19 15:40:01,C,10.081
08/12/19 15:55:01,C,10.081
08/12/19 16:10:01,C,10.081
08/12/19 16:25:01,C,10.081
08/12/19 16:40:01,C,10.081
08/12/19 16:55:01,C,10.081
08/12/19 17:10:01,C,10.081
08/12/19 17:25:01,C,10.081
08/12/19 17:40:01,C,10.081
08/12/19 17:55:01,C,10.081
08/12/19 18:10:01,C,10.081
08/12/19 18:25:01,C,10.081
08/12/19 18:40:01,C,10.081
08/12/19 18:55:01,C,10.081
08/12/19 19:10:01,C,10.081
08/12/19 19:25:01,C,10.081
08/12/19 19:40:01,C,10.081
08/12/19 19:55:01,C,10.081
08/12/19 20:10:01,C,10.081
08/12/19 20:25:01,C,10.081
08/12/19 20:40:01,C,10.081
08/12/19 20:55:01,C,10.081
08/12/19 21:10:01,C,10.081
08/12/19 21:25:01,C,10.081
08/12/19 21:40:01,C,10.081
08/12/19 21:55:01,C,10.081
08/12/19 22:10:01,C,10.081
08/12/19 22:25:01,C,10.081
08/12/19 22:40:01,C,10.081
08/12/19 22:55:01,C,10.081
08/12/19 23:10:01,C,10.081
08/12/19 23:25:01,C,10.081
08/12/19 23:40:01,C,10.081
08/12/19 23:55:01,C,10.081
09/12/19 00:10:01,C,10.081
09/12/19 00:25:01,C,10.081
09/12/19 00:40:01,C,10.081
09/12/19 00:55:01,C,10.081
09/12/19 01:10:01,C,10.081
09/12/19 01:25:01,C,10.081
09/12/19 01:40:01,C,10.081
09/12/19 01:55:01,C,10.081
09/12/19 02:10:01,C,10.081
09/12/19 02:25:01,C,10.081
09/12/19 02:40:01,C,10.081
09/12/19 02:55:01,C,10.081
09/12/19 03:10:01,C,10.081
09/12/19 03:25:01,C,10.081
09/12/19 03:40:01,C,10.081
09/12/19 03:55:01,C,10.081
09/12/19 04:10:01,C,10.081
09/12/19 04:25:01,C,10.081
09/12/19 04:40:01,C,10.081
09/12/19 04:55:01,C,10.081
09/12/19 05:10:01,C,10.081
09/12/19 05:25:01,C,10.081
09/12/19 05:40:01,C,10.081
09/12/19 05:55:01,C,10.081
09/12/19 06:10:01,C,10.081
09/12/19 06:25:01,C,10.081
09/12/19 06:40:01,C,10.081
09/12/19 06:55:01,C,10.081
09/12/19 07:10:01,C,10.081
09/12/19 07:25:01,C,10.081
09/12/19 07:40:01,C,10.081
09/12/19 07:55:01,C,10.081
09/12/19 08:10:01,C,10.081
09/12/19 08:25:01,C,10.081
09/12/19 08:40:01,C,10.081
09/12/19 08:55:01,C,10.081
09/12/19 09:10:01,C,10.081
09/12/19 09:25:01,C,10.081
09/12/19 09:40:01,C,10.081
09/12/19 09:55:01,C,10.081
09/12/19 10:10:01,C,10.081
09/12/19 10:25:01,C,10.081
09/12/19 10:40:01,C,10.081
09/12/19 10:55:01,C,10.081
09/12/19 11:10:01,C,10.081
09/12/19 11:25:01,C,10.081
09/12/19 11:40:01,C,10.081
09/12/19 11:55:01,C,10.081
09/12/19 12:10:01,C,10.081
09/12/19 12:25:01,C,10.081
09/12/19 12:40:01,C,10.081
09/12/19 12:55:01,C,10.081
09/12/19 13:10:01,C,10.081
09/12/19 13:25:01,C,10.081
09/12/19 13:40:01,C,10.081
09/12/19 13:55:01,C,10.081
09/12/19 14:10:01,C,10.081
09/12/19 14:25:01,C,10.081
09/12/19 14:40:01,C,10.081
09/12/19 14:55:01,C,10.081
09/12/19 15:10:01,C,10.081
09/12/19 15:25:01,C,10.081
09/12/19 15:40:01,C,10.081
09/12/19 15:55:01,C,10.081
09/12/19 16:10:01,C,10.081
09/12/19 16:25:01,C,10.081
09/12/19 16:40:01,C,10.081
09/12/19 16:55:01,C,10.081
09/12/19 17:10:01,C,10.081
09/12/19 17:25:01,C,10.081
09/12/19 17:40:01,C,10.081
09/12/19 17:55:01,C,10.081
09/12/19 18:10:01,C,10.081
09/12/19 18:25:01,C,10.081
09/12/19 18:40:01,C,10.081
09/12/19 18:55:01,C,10.081
09/12/19 19:10:01,C,10.081
09/12/19 19:25:01,C,10.081
09/12/19 19:40:01,C,10.081
09/12/19 19:55:01,C,10.081
09/12/19 20:10:01,C,10.081
09/12/19 20:25:01,C,10.081
09/12/19 20:40:01,C,10.081
09/12/19 20:55:01,C,10.081
09/12/19 21:10:01,C,10.081
09/12/19 21:25:01,C,10.081
09/12/19 21:40:01,C,10.081
09/12/19 21:55:01,C,10.081
09/12/19 22:10:01,C,10.081
09/12/19 22:25:01,C,10.081
09/12/19 22:40:01,C,10.081
09/12/19 22:55:01,C,10.081
09/12/19 23:10:01,C,10.081
09/12/19 23:25:01,C,10.081
09/12/19 23:40:01,C,10.081
09/12/19 23:55:01,C,10.081
10/12/19 00:10:01,C,10.081
10/12/19 00:25:01,C,10.081
10/12/19 00:40:01,C,10.081
10/12/19 00:55:01,C,10.081
10/12/19 01:10:01,C,10.081
10/12/19 01:25:01,C,10.081
10/12/19 01:40:01,C,10.081
10/12/19 01:55:01,C,10.081
10/12/19 02:10:01,C,10.081
10/12/19 02:25:01,C,10.081
10/12/19 02:40:01,C,10.081
10/12/19 02:55:01,C,10.081
10/12/19 03:10:01,C,10.081
10/12/19 03:25:01,C,10.081
10/12/19 03:40:01,C,10.081
10/12/19 03:55:01,C,10.081
10/12/19 04:10:01,C,10.081
10/12/19 04:25:01,C,10.081
10/12/19 04:40:01,C,10.081
10/12/19 04:55:01,C,10.081
10/12/19 05:10:01,C,10.081
10/12/19 05:25:01,C,10.081
10/12/19 05:40:01,C,10.081
10/12/19 05:55:01,C,10.081
10/12/19 06:10:01,C,10.081
10/12/19 06:25:01,C,10.081
10/12/19 06:40:01,C,10.081
10/12/19 06:55:01,C,10.081
10/12/19 07:10:01,C,10.081
10/12/19 07:25:01,C,10.081
10/12/19 07:40:01,C,10.081
10/12/19 07:55:01,C,10.081
10/12/19 08:10:01,C,10.081
10/12/19 08:25:01,C,10.081
10/12/19 08:40:01,C,10.081
10/12/19 08:55:01,C,10.081
10/12/19 09:10:01,C,10.081
10/12/19 09:25:01,C,10.081
10/12/19 09:40:01,C,10.081
10/12/19 09:55:01,C,10.081
10/12/19 10:10:01,C,10.081
10/12/19 10:25:01,C,10.081
10/12/19 10:40:01,C,18.098
10/12/19 10:55:01,C,10.081
10/12/19 11:10:01,C,10.081
10/12/19 11:25:01,C,10.081
10/12/19 11:40:01,C,10.081
10/12/19 11:55:01,C,10.081
10/12/19 12:10:01,C,10.081
10/12/19 12:25:01,C,10.081
10/12/19 12:40:01,C,10.081
10/12/19 12:55:01,C,10.081
10/12/19 13:10:01,C,10.081
10/12/19 13:25:01,C,10.081
10/12/19 13:40:01,C,10.081
10/12/19 13:55:01,C,14.592
10/12/19 14:10:01,C,13.59
10/12/19 14:25:01,C,14.091
10/12/19 14:40:01,C,14.091
10/12/19 14:55:01,C,14.091
10/12/19 15:10:01,C,14.592
10/12/19 15:25:01,C,14.592
10/12/19 15:40:01,C,14.592
10/12/19 15:55:01,C,14.592
10/12/19 16:10:01,C,14.592
10/12/19 16:25:01,C,14.592
10/12/19 16:40:01,C,14.592
10/12/19 16:55:01,C,14.592
10/12/19 17:10:01,C,14.592
10/12/19 17:25:01,C,14.592
10/12/19 17:40:01,C,14.592
10/12/19 17:55:01,C,14.592
10/12/19 18:10:01,C,14.592
10/12/19 18:25:01,C,14.592
10/12/19 18:40:01,C,14.592
10/12/19 18:55:01,C,14.592
10/12/19 19:10:01,C,14.592
10/12/19 19:25:01,C,14.592
10/12/19 19:40:01,C,14.592
10/12/19 19:55:01,C,14.592
10/12/19 20:10:01,C,14.592
10/12/19 20:25:01,C,14.592
10/12/19 20:40:01,C,14.592
10/12/19 20:55:01,C,14.592
10/12/19 21:10:01,C,14.592
10/12/19 21:25:01,C,14.592
10/12/19 21:40:01,C,14.592
10/12/19 21:55:01,C,14.592
10/12/19 22:10:01,C,14.592
10/12/19 22:25:01,C,14.592
10/12/19 22:40:01,C,14.592
10/12/19 22:55:01,C,14.592
10/12/19 23:10:01,C,14.592
10/12/19 23:25:01,C,14.592
10/12/19 23:40:01,C,14.592
10/12/19 23:55:01,C,14.592
11/12/19 00:10:01,C,14.592
11/12/19 00:25:01,C,14.592
11/12/19 00:40:01,C,14.592
11/12/19 00:55:01,C,14.592
11/12/19 01:10:01,C,14.592
11/12/19 01:25:01,C,14.592
11/12/19 01:40:01,C,14.592
11/12/19 01:55:01,C,14.592
11/12/19 02:10:01,C,14.592
11/12/19 02:25:01,C,14.592
11/12/19 02:40:01,C,14.592
11/12/19 02:55:01,C,14.592
11/12/19 03:10:01,C,14.592
11/12/19 03:25:01,C,14.592
11/12/19 03:40:01,C,14.592
11/12/19 03:55:01,C,14.592
11/12/19 04:10:01,C,14.592
11/12/19 04:25:01,C,14.592
11/12/19 04:40:01,C,14.592
11/12/19 04:55:01,C,14.592
11/12/19 05:10:01,C,14.592
11/12/19 05:25:01,C,14.592
11/12/19 05:40:01,C,14.592
11/12/19 05:55:01,C,14.592
11/12/19 06:10:01,C,14.592
11/12/19 06:25:01,C,14.592
11/12/19 06:40:01,C,14.592
11/12/19 06:55:01,C,14.592
11/12/19 07:10:01,C,14.592
11/12/19 07:25:01,C,14.592
11/12/19 07:40:01,C,14.592
11/12/19 07:55:01,C,14.592
11/12/19 08:10:01,C,14.592
11/12/19 08:25:01,C,14.592
11/12/19 08:40:01,C,14.592
11/12/19 08:55:01,C,14.592
11/12/19 09:10:01,C,14.592
11/12/19 09:25:01,C,14.592
11/12/19 09:40:01,C,14.592
11/12/19 09:55:01,C,14.592
11/12/19 10:10:01,C,14.592
11/12/19 10:25:01,C,14.592
11/12/19 10:40:01,C,14.592
11/12/19 10:55:01,C,14.592
11/12/19 11:10:01,C,14.592
11/12/19 11:25:01,C,14.592
11/12/19 11:40:01,C,14.592
11/12/19 11:55:01,C,14.592
11/12/19 12:10:01,C,14.592
11/12/19 12:25:01,C,14.592
11/12/19 12:40:01,C,14.592
11/12/19 12:55:01,C,14.592
11/12/19 13:10:01,C,14.592
11/12/19 13:25:01,C,14.592
11/12/19 13:40:01,C,14.592
11/12/19 13:55:01,C,14.592
11/12/19 14:10:01,C,14.592
11/12/19 14:25:01,C,14.592
11/12/19 14:40:01,C,14.592
11/12/19 14:55:01,C,14.592
11/12/19 15:10:01,C,14.592
11/12/19 15:25:01,C,14.592
11/12/19 15:40:01,C,14.592
11/12/19 15:55:01,C,14.592
11/12/19 16:10:01,C,14.592
11/12/19 16:25:01,C,14.592
11/12/19 16:40:01,C,14.592
11/12/19 16:55:01,C,14.592
11/12/19 17:10:01,C,14.592
11/12/19 17:25:01,C,14.592
11/12/19 17:40:01,C,14.592
11/12/19 17:55:01,C,14.592
11/12/19 18:10:01,C,14.592
11/12/19 18:25:01,C,14.592
11/12/19 18:40:01,C,14.592
11/12/19 18:55:01,C,14.592
11/12/19 19:10:01,C,14.592
11/12/19 19:25:01,C,14.592
11/12/19 19:40:01,C,14.592
11/12/19 19:55:01,C,14.592
11/12/19 20:10:01,C,14.592
11/12/19 20:25:01,C,14.592
11/12/19 20:40:01,C,14.592
11/12/19 20:55:01,C,14.592
11/12/19 21:10:01,C,14.592
11/12/19 21:25:01,C,14.592
11/12/19 21:40:01,C,14.592
11/12/19 21:55:01,C,14.592
11/12/19 22:10:01,C,14.592
11/12/19 22:25:01,C,14.592
11/12/19 22:40:01,C,14.592
11/12/19 22:55:01,C,14.592
11/12/19 23:10:01,C,14.592
11/12/19 23:25:01,C,14.592
11/12/19 23:40:01,C,14.592
11/12/19 23:55:01,C,14.592
12/12/19 00:10:01,C,14.592
12/12/19 00:25:01,C,14.592
12/12/19 00:40:01,C,14.592
12/12/19 00:55:01,C,14.592
12/12/19 01:10:01,C,14.592
12/12/19 01:25:01,C,14.592
12/12/19 01:40:01,C,14.592
12/12/19 01:55:01,C,14.592
12/12/19 02:10:01,C,14.592
12/12/19 02:25:01,C,14.592
12/12/19 02:40:01,C,14.592
12/12/19 02:55:01,C,14.592
12/12/19 03:10:01,C,14.592
12/12/19 03:25:01,C,14.592
12/12/19 03:40:01,C,14.592
12/12/19 03:55:01,C,14.592
12/12/19 04:10:01,C,14.592
12/12/19 04:25:01,C,14.592
12/12/19 04:40:01,C,14.592
12/12/19 04:55:01,C,14.592
12/12/19 05:10:01,C,14.592
12/12/19 05:25:01,C,14.592
12/12/19 05:40:01,C,14.592
12/12/19 05:55:01,C,14.592
12/12/19 06:10:01,C,14.592
12/12/19 06:25:01,C,14.592
12/12/19 06:40:01,C,14.592
12/12/19 06:55:01,C,14.592
12/12/19 07:10:01,C,14.592
12/12/19 07:25:01,C,14.592
12/12/19 07:40:01,C,14.592
12/12/19 07:55:01,C,14.592
12/12/19 08:10:01,C,14.592
12/12/19 08:25:01,C,14.592
12/12/19 08:40:01,C,14.592
12/12/19 08:55:01,C,14.592
12/12/19 09:10:01,C,14.592
12/12/19 09:25:01,C,14.592
12/12/19 09:40:01,C,14.592
12/12/19 09:55:01,C,14.592
12/12/19 10:10:01,C,14.592
12/12/19 10:25:01,C,14.592
12/12/19 10:40:01,C,14.592
12/12/19 10:55:01,C,14.592
12/12/19 11:10:01,C,14.592
12/12/19 11:25:01,C,14.592
12/12/19 11:40:01,C,14.592
12/12/19 11:55:01,C,14.592
12/12/19 12:10:01,C,14.592
12/12/19 12:25:01,C,14.592
12/12/19 12:40:01,C,14.592
12/12/19 12:55:01,C,14.592
12/12/19 13:10:01,C,14.592
12/12/19 13:25:01,C,14.592
12/12/19 13:40:01,C,14.592
12/12/19 13:55:01,C,14.592
12/12/19 14:10:01,C,14.592
12/12/19 14:25:01,C,14.592
12/12/19 14:40:01,C,14.592
12/12/19 14:55:01,C,14.592
12/12/19 15:10:01,C,14.592
12/12/19 15:25:01,C,14.592
12/12/19 15:40:01,C,14.592
12/12/19 15:55:01,C,14.592
12/12/19 16:10:01,C,14.592
12/12/19 16:25:01,C,14.592
12/12/19 16:40:01,C,14.592
12/12/19 16:55:01,C,14.592
12/12/19 17:10:01,C,14.592
12/12/19 17:25:01,C,14.592
12/12/19 17:40:01,C,14.592
12/12/19 17:55:01,C,14.592
12/12/19 18:10:01,C,14.592
12/12/19 18:25:01,C,14.592
12/12/19 18:40:01,C,14.592
12/12/19 18:55:01,C,14.592
12/12/19 19:10:01,C,14.592
12/12/19 19:25:01,C,14.592
12/12/19 19:40:01,C,14.592
12/12/19 19:55:01,C,14.592
12/12/19 20:10:01,C,14.592
12/12/19 20:25:01,C,14.592
12/12/19 20:40:01,C,14.592
12/12/19 20:55:01,C,14.592
12/12/19 21:10:01,C,14.592
12/12/19 21:25:01,C,14.592
12/12/19 21:40:01,C,14.592
12/12/19 21:55:01,C,14.592
12/12/19 22:10:01,C,14.592
12/12/19 22:25:01,C,14.592
12/12/19 22:40:01,C,14.592
12/12/19 22:55:01,C,14.592
12/12/19 23:10:01,C,14.592
12/12/19 23:25:01,C,14.592
12/12/19 23:40:01,C,14.592
12/12/19 23:55:01,C,14.592
13/12/19 00:10:01,C,14.592
13/12/19 00:25:01,C,14.592
13/12/19 00:40:01,C,14.592
13/12/19 00:55:01,C,14.592
13/12/19 01:10:01,C,14.592
13/12/19 01:25:01,C,14.592
13/12/19 01:40:01,C,14.592
13/12/19 01:55:01,C,14.592
13/12/19 02:10:01,C,14.592
13/12/19 02:25:01,C,14.592
13/12/19 02:40:01,C,14.592
13/12/19 02:55:01,C,14.592
13/12/19 03:10:01,C,14.592
13/12/19 03:25:01,C,14.592
13/12/19 03:40:01,C,14.592
13/12/19 03:55:01,C,14.592
13/12/19 04:10:01,C,14.592
13/12/19 04:25:01,C,14.592
13/12/19 04:40:01,C,14.592
13/12/19 04:55:01,C,14.592
13/12/19 05:10:01,C,14.592
13/12/19 05:25:01,C,14.592
13/12/19 05:40:01,C,14.592
13/12/19 05:55:01,C,14.592
13/12/19 06:10:01,C,14.592
13/12/19 06:25:01,C,14.592
13/12/19 06:40:01,C,14.592
13/12/19 06:55:01,C,14.592
13/12/19 07:10:01,C,14.592
13/12/19 07:25:01,C,14.592
13/12/19 07:40:01,C,14.592
13/12/19 07:55:01,C,14.592
13/12/19 08:10:01,C,14.592
13/12/19 08:25:01,C,14.592
13/12/19 08:40:01,C,14.592
13/12/19 08:55:01,C,14.592
13/12/19 09:10:01,C,14.592
13/12/19 09:25:01,C,14.592
13/12/19 09:40:01,C,14.592
13/12/19 09:55:01,C,14.592
13/12/19 10:10:01,C,14.592
13/12/19 10:25:01,C,14.592
13/12/19 10:40:01,C,14.592
13/12/19 10:55:01,C,14.592
13/12/19 11:10:01,C,14.592
13/12/19 11:25:01,C,14.592
13/12/19 11:40:01,C,14.592
13/12/19 11:55:01,C,14.592
13/12/19 12:10:01,C,14.592
13/12/19 12:25:01,C,14.592
13/12/19 12:40:01,C,14.592
13/12/19 12:55:01,C,14.592
13/12/19 13:10:01,C,14.592
13/12/19 13:25:01,C,14.592
13/12/19 13:40:01,C,14.592
13/12/19 13:55:01,C,14.592
13/12/19 14:10:01,C,14.592
13/12/19 14:25:01,C,14.592
13/12/19 14:40:01,C,14.592
13/12/19 14:55:01,C,14.592
13/12/19 15:10:01,C,14.592
13/12/19 15:25:01,C,14.592
13/12/19 15:40:01,C,14.592
13/12/19 15:55:01,C,14.592
13/12/19 16:10:01,C,14.592
13/12/19 16:25:01,C,14.592
13/12/19 16:40:01,C,14.592
13/12/19 16:55:01,C,14.592
13/12/19 17:10:01,C,14.592
13/12/19 17:25:01,C,14.592
13/12/19 17:40:01,C,14.592
13/12/19 17:55:01,C,14.592
13/12/19 18:10:01,C,14.592
13/12/19 18:25:01,C,14.592
13/12/19 18:40:01,C,14.592
13/12/19 18:55:01,C,14.592
13/12/19 19:10:01,C,14.592
13/12/19 19:25:01,C,14.592
13/12/19 19:40:01,C,14.592
13/12/19 19:55:01,C,14.592
13/12/19 20:10:01,C,14.592
13/12/19 20:25:01,C,14.592
13/12/19 20:40:01,C,14.592
13/12/19 20:55:01,C,14.592
13/12/19 21:10:01,C,14.592
13/12/19 21:25:01,C,14.592
13/12/19 21:40:01,C,14.592
13/12/19 21:55:01,C,14.592
13/12/19 22:10:01,C,14.592
13/12/19 22:25:01,C,14.592
13/12/19 22:40:01,C,14.592
13/12/19 22:55:01,C,14.592
13/12/19 23:10:01,C,14.592
13/12/19 23:25:01,C,14.592
13/12/19 23:40:01,C,14.592
13/12/19 23:55:01,C,14.592
14/12/19 00:10:01,C,14.592
14/12/19 00:25:01,C,14.592
14/12/19 00:40:01,C,14.592
14/12/19 00:55:01,C,14.592
14/12/19 01:10:01,C,14.592
14/12/19 01:25:01,C,14.592
14/12/19 01:40:01,C,14.592
14/12/19 01:55:01,C,14.592
14/12/19 02:10:01,C,14.592
14/12/19 02:25:01,C,14.592
14/12/19 02:40:01,C,14.592
14/12/19 02:55:01,C,14.592
14/12/19 03:10:01,C,14.592
14/12/19 03:25:01,C,14.592
14/12/19 03:40:01,C,14.592
14/12/19 03:55:01,C,14.592
14/12/19 04:10:01,C,14.592
14/12/19 04:25:01,C,14.592
14/12/19 04:40:01,C,14.592
14/12/19 04:55:01,C,14.592
14/12/19 05:10:01,C,14.592
14/12/19 05:25:01,C,14.592
14/12/19 05:40:01,C,14.592
14/12/19 05:55:01,C,14.592
14/12/19 06:10:01,C,14.592
14/12/19 06:25:01,C,14.592
14/12/19 06:40:01,C,14.592
14/12/19 06:55:01,C,14.592
14/12/19 07:10:01,C,14.592
14/12/19 07:25:01,C,14.592
14/12/19 07:40:01,C,14.592
14/12/19 07:55:01,C,14.592
14/12/19 08:10:01,C,14.592
14/12/19 08:25:01,C,14.592
14/12/19 08:40:01,C,14.592
14/12/19 08:55:01,C,14.592
14/12/19 09:10:01,C,14.592
14/12/19 09:25:01,C,14.592
14/12/19 09:40:01,C,14.592
14/12/19 09:55:01,C,14.592
14/12/19 10:10:01,C,14.592
14/12/19 10:25:01,C,14.592
14/12/19 10:40:01,C,14.592
14/12/19 10:55:01,C,14.592
14/12/19 11:10:01,C,14.592
14/12/19 11:25:01,C,14.592
14/12/19 11:40:01,C,14.592
14/12/19 11:55:01,C,14.592
14/12/19 12:10:01,C,14.592
14/12/19 12:25:01,C,14.592
14/12/19 12:40:01,C,14.592
14/12/19 12:55:01,C,14.592
14/12/19 13:10:01,C,14.592
14/12/19 13:25:01,C,14.592
14/12/19 13:40:01,C,14.592
14/12/19 13:55:01,C,14.592
14/12/19 14:10:01,C,14.592
14/12/19 14:25:01,C,14.592
14/12/19 14:40:01,C,14.592
14/12/19 14:55:01,C,14.592
14/12/19 15:10:01,C,14.592
14/12/19 15:25:01,C,14.592
14/12/19 15:40:01,C,14.592
14/12/19 15:55:01,C,14.592
14/12/19 16:10:01,C,14.592
14/12/19 16:25:01,C,14.592
14/12/19 16:40:01,C,14.592
14/12/19 16:55:01,C,14.592
14/12/19 17:10:01,C,14.592
14/12/19 17:25:01,C,14.592
14/12/19 17:40:01,C,14.592
14/12/19 17:55:01,C,14.592
14/12/19 18:10:01,C,14.592
14/12/19 18:25:01,C,14.592
14/12/19 18:40:01,C,14.592
14/12/19 18:55:01,C,14.592
14/12/19 19:10:01,C,14.592
14/12/19 19:25:01,C,14.592
14/12/19 19:40:01,C,14.592
14/12/19 19:55:01,C,14.592
14/12/19 20:10:01,C,14.592
14/12/19 20:25:01,C,14.592
14/12/19 20:40:01,C,14.592
14/12/19 20:55:01,C,14.592
14/12/19 21:10:01,C,14.592
14/12/19 21:25:01,C,14.592
14/12/19 21:40:01,C,14.592
14/12/19 21:55:01,C,14.592
14/12/19 22:10:01,C,14.592
14/12/19 22:25:01,C,14.592
14/12/19 22:40:01,C,14.592
14/12/19 22:55:01,C,14.592
14/12/19 23:10:01,C,14.592
14/12/19 23:25:01,C,14.592
14/12/19 23:40:01,C,14.592
14/12/19 23:55:01,C,14.592
15/12/19 00:10:01,C,14.592
15/12/19 00:25:01,C,14.592
15/12/19 00:40:01,C,14.592
15/12/19 00:55:01,C,14.592
15/12/19 01:10:01,C,14.592
15/12/19 01:25:01,C,14.592
15/12/19 01:40:01,C,14.592
15/12/19 01:55:01,C,14.592
15/12/19 02:10:01,C,14.592
15/12/19 02:25:01,C,14.592
15/12/19 02:40:01,C,14.592
15/12/19 02:55:01,C,14.592
15/12/19 03:10:01,C,14.592
15/12/19 03:25:01,C,14.592
15/12/19 03:40:01,C,14.592
15/12/19 03:55:01,C,14.592
15/12/19 04:10:01,C,14.592
15/12/19 04:25:01,C,14.592
15/12/19 04:40:01,C,14.592
15/12/19 04:55:01,C,14.592
15/12/19 05:10:01,C,14.592
15/12/19 05:25:01,C,14.592
15/12/19 05:40:01,C,14.592
15/12/19 05:55:01,C,14.592
15/12/19 06:10:01,C,14.592
15/12/19 06:25:01,C,14.592
15/12/19 06:40:01,C,14.592
15/12/19 06:55:01,C,14.592
15/12/19 07:10:01,C,14.592
15/12/19 07:25:01,C,14.592
15/12/19 07:40:01,C,14.592
15/12/19 07:55:01,C,14.592
15/12/19 08:10:01,C,14.592
15/12/19 08:25:01,C,14.592
15/12/19 08:40:01,C,14.592
15/12/19 08:55:01,C,14.592
15/12/19 09:10:01,C,14.592
15/12/19 09:25:01,C,14.592
15/12/19 09:40:01,C,14.592
15/12/19 09:55:01,C,14.592
15/12/19 10:10:01,C,14.592
15/12/19 10:25:01,C,14.592
15/12/19 10:40:01,C,14.592
15/12/19 10:55:01,C,14.592
15/12/19 11:10:01,C,14.592
15/12/19 11:25:01,C,14.592
15/12/19 11:40:01,C,14.592
15/12/19 11:55:01,C,14.592
15/12/19 12:10:01,C,14.592
15/12/19 12:25:01,C,14.592
15/12/19 12:40:01,C,14.592
15/12/19 12:55:01,C,14.592
15/12/19 13:10:01,C,14.592
15/12/19 13:25:01,C,14.592
15/12/19 13:40:01,C,14.592
15/12/19 13:55:01,C,14.592
15/12/19 14:10:01,C,14.592
15/12/19 14:25:01,C,14.592
15/12/19 14:40:01,C,14.592
15/12/19 14:55:01,C,14.592
15/12/19 15:10:01,C,14.592
15/12/19 15:25:01,C,14.592
15/12/19 15:40:01,C,14.592
15/12/19 15:55:01,C,14.592
15/12/19 16:10:01,C,14.592
15/12/19 16:25:01,C,14.592
15/12/19 16:40:01,C,14.592
15/12/19 16:55:01,C,14.592
15/12/19 17:10:01,C,14.592
15/12/19 17:25:01,C,14.592
15/12/19 17:40:01,C,14.592
15/12/19 17:55:01,C,14.592
15/12/19 18:10:01,C,14.592
15/12/19 18:25:01,C,14.592
15/12/19 18:40:01,C,14.592
15/12/19 18:55:01,C,14.592
15/12/19 19:10:01,C,14.592
15/12/19 19:25:01,C,14.592
15/12/19 19:40:01,C,14.592
15/12/19 19:55:01,C,14.592
15/12/19 20:10:01,C,14.592
15/12/19 20:25:01,C,14.592
15/12/19 20:40:01,C,14.592
15/12/19 20:55:01,C,14.592
15/12/19 21:10:01,C,14.592
15/12/19 21:25:01,C,14.592
15/12/19 21:40:01,C,14.592
15/12/19 21:55:01,C,14.592
15/12/19 22:10:01,C,14.592
15/12/19 22:25:01,C,14.592
15/12/19 22:40:01,C,14.592
15/12/19 22:55:01,C,14.592
15/12/19 23:10:01,C,14.592
15/12/19 23:25:01,C,14.592
15/12/19 23:40:01,C,14.592
15/12/19 23:55:01,C,14.592
16/12/19 00:10:01,C,14.592
16/12/19 00:25:01,C,14.592
16/12/19 00:40:01,C,14.592
16/12/19 00:55:01,C,14.592
16/12/19 01:10:01,C,14.592
16/12/19 01:25:01,C,14.592
16/12/19 01:40:01,C,14.592
16/12/19 01:55:01,C,14.592
16/12/19 02:10:01,C,14.592
16/12/19 02:25:01,C,14.592
16/12/19 02:40:01,C,14.592
16/12/19 02:55:01,C,14.592
16/12/19 03:10:01,C,14.592
16/12/19 03:25:01,C,14.592
16/12/19 03:40:01,C,14.592
16/12/19 03:55:01,C,14.592
16/12/19 04:10:01,C,14.592
16/12/19 04:25:01,C,14.592
16/12/19 04:40:01,C,14.592
16/12/19 04:55:01,C,14.592
16/12/19 05:10:01,C,14.592
16/12/19 05:25:01,C,14.592
16/12/19 05:40:01,C,14.592
16/12/19 05:55:01,C,14.592
16/12/19 06:10:01,C,14.592
16/12/19 06:25:01,C,14.592
16/12/19 06:40:01,C,14.592
16/12/19 06:55:01,C,14.592
16/12/19 07:10:01,C,14.592
16/12/19 07:25:01,C,14.592
16/12/19 07:40:01,C,14.592
16/12/19 07:55:01,C,14.592
16/12/19 08:10:01,C,14.592
16/12/19 08:25:01,C,14.592
16/12/19 08:40:01,C,14.592
16/12/19 08:55:01,C,14.592
16/12/19 09:10:01,C,14.592
16/12/19 09:25:01,C,14.592
16/12/19 09:40:01,C,14.592
16/12/19 09:55:01,C,14.592
16/12/19 10:10:01,C,14.592
16/12/19 10:25:01,C,14.592
16/12/19 10:40:01,C,14.592
16/12/19 10:55:01,C,14.592
16/12/19 11:10:01,C,14.592
16/12/19 11:25:01,C,14.592
16/12/19 11:40:01,C,14.592
16/12/19 11:55:01,C,14.592
16/12/19 12:10:01,C,14.592
16/12/19 12:25:01,C,14.592
16/12/19 12:40:01,C,14.592
16/12/19 12:55:01,C,14.592
16/12/19 13:10:01,C,14.592
16/12/19 13:25:01,C,14.592
16/12/19 13:40:01,C,14.592
16/12/19 13:55:01,C,14.592
16/12/19 14:10:01,C,14.592
16/12/19 14:25:01,C,14.592
16/12/19 14:40:01,C,14.592
16/12/19 14:55:01,C,14.592
16/12/19 15:10:01,C,14.592
16/12/19 15:25:01,C,14.592
16/12/19 15:40:01,C,14.592
16/12/19 15:55:01,C,14.592
16/12/19 16:10:01,C,14.592
16/12/19 16:25:01,C,14.592
16/12/19 16:40:01,C,14.592
16/12/19 16:55:01,C,14.592
16/12/19 17:10:01,C,14.592
16/12/19 17:25:01,C,14.592
16/12/19 17:40:01,C,14.592
16/12/19 17:55:01,C,14.592
16/12/19 18:10:01,C,14.592
16/12/19 18:25:01,C,14.592
16/12/19 18:40:01,C,14.592
16/12/19 18:55:01,C,14.592
16/12/19 19:10:01,C,14.592
16/12/19 19:25:01,C,14.592
16/12/19 19:40:01,C,14.592
16/12/19 19:55:01,C,14.592
16/12/19 20:10:01,C,14.592
16/12/19 20:25:01,C,14.592
16/12/19 20:40:01,C,14.592
16/12/19 20:55:01,C,14.592
16/12/19 21:10:01,C,14.592
16/12/19 21:25:01,C,14.592
16/12/19 21:40:01,C,14.592
16/12/19 21:55:01,C,14.592
16/12/19 22:10:01,C,14.592
16/12/19 22:25:01,C,14.592
16/12/19 22:40:01,C,14.592
16/12/19 22:55:01,C,14.592
16/12/19 23:10:01,C,14.592
16/12/19 23:25:01,C,14.592
16/12/19 23:40:01,C,14.592
16/12/19 23:55:01,C,14.592
17/12/19 00:10:01,C,14.592
17/12/19 00:25:01,C,14.592
17/12/19 00:40:01,C,14.592
17/12/19 00:55:01,C,14.592
17/12/19 01:10:01,C,14.592
17/12/19 01:25:01,C,14.592
17/12/19 01:40:01,C,14.592
17/12/19 01:55:01,C,14.592
17/12/19 02:10:01,C,14.592
17/12/19 02:25:01,C,14.592
17/12/19 02:40:01,C,14.592
17/12/19 02:55:01,C,14.592
17/12/19 03:10:01,C,14.592
17/12/19 03:25:01,C,14.592
17/12/19 03:40:01,C,14.592
17/12/19 03:55:01,C,14.592
17/12/19 04:10:01,C,14.592
17/12/19 04:25:01,C,14.592
17/12/19 04:40:01,C,14.592
17/12/19 04:55:01,C,14.592
17/12/19 05:10:01,C,14.592
17/12/19 05:25:01,C,14.592
17/12/19 05:40:01,C,14.592
17/12/19 05:55:01,C,14.592
17/12/19 06:10:01,C,17.097
17/12/19 06:25:01,C,-14.044
17/12/19 06:40:01,C,-21.606
17/12/19 06:55:01,C,-23.624
17/12/19 07:10:01,C,-25.138
17/12/19 07:25:01,C,-26.653
17/12/19 07:40:01,C,-27.663
17/12/19 07:55:01,C,-31.705
17/12/19 08:10:01,C,-36.255
17/12/19 08:25:01,C,-41.316
17/12/19 08:40:01,C,-41.316
17/12/19 08:55:01,C,-41.316
17/12/19 09:10:01,C,-41.316
17/12/19 09:25:01,C,-41.316
17/12/19 09:40:01,C,-41.316
17/12/19 09:55:01,C,86.25
17/12/19 10:10:01,C,-36.761
17/12/19 10:25:01,C,-20.597
17/12/19 10:40:01,C,-41.316
17/12/19 10:55:01,C,-41.316
17/12/19 11:10:01,C,-41.316
17/12/19 11:25:01,C,-41.316
17/12/19 11:40:01,C,-41.316
17/12/19 11:55:01,C,-41.316
17/12/19 12:10:01,C,-41.316
17/12/19 12:25:01,C,-41.316
17/12/19 12:40:01,C,-41.316
17/12/19 12:55:01,C,-41.316
17/12/19 13:10:01,C,-41.316
17/12/19 13:25:01,C,-41.316
17/12/19 13:40:01,C,-41.316
17/12/19 13:55:01,C,-41.316
17/12/19 14:10:01,C,-41.316
17/12/19 14:25:01,C,-41.316
17/12/19 14:40:01,C,-41.316
17/12/19 14:55:01,C,-41.316
17/12/19 15:10:01,C,-41.316
17/12/19 15:25:01,C,-41.316
17/12/19 15:40:01,C,-41.316
17/12/19 15:55:01,C,-41.316
17/12/19 16:10:01,C,-41.316
17/12/19 16:25:01,C,-41.316
17/12/19 16:40:01,C,-41.316
17/12/19 16:55:01,C,-41.316
17/12/19 17:10:01,C,-41.316
17/12/19 17:25:01,C,-41.316
17/12/19 17:40:01,C,-41.316
17/12/19 17:55:01,C,-41.316
17/12/19 18:10:01,C,-41.316
17/12/19 18:25:01,C,-41.316
17/12/19 18:40:01,C,-41.316
17/12/19 18:55:01,C,-41.316
17/12/19 19:10:01,C,-41.316
17/12/19 19:25:01,C,-41.316
17/12/19 19:40:01,C,-41.316
17/12/19 19:55:01,C,-41.316
17/12/19 20:10:01,C,-41.316
17/12/19 20:25:01,C,-41.316
17/12/19 20:40:01,C,-41.316
17/12/19 20:55:01,C,-41.316
17/12/19 21:10:01,C,-41.316
17/12/19 21:25:01,C,-41.316
17/12/19 21:40:01,C,-41.316
17/12/19 21:55:01,C,-41.316
17/12/19 22:10:01,C,-41.316
17/12/19 22:25:01,C,-41.316
17/12/19 22:40:01,C,-41.316
17/12/19 22:55:01,C,-41.316
17/12/19 23:10:01,C,-41.316
17/12/19 23:25:01,C,-41.316
17/12/19 23:40:01,C,-41.316
17/12/19 23:55:01,C,-41.316
18/12/19 00:10:01,C,-41.316
18/12/19 00:25:01,C,-41.316
18/12/19 00:40:01,C,-41.316
18/12/19 00:55:01,C,-41.316
18/12/19 01:10:01,C,-41.316
18/12/19 01:25:01,C,-41.316
18/12/19 01:40:01,C,-41.316
18/12/19 01:55:01,C,-41.316
18/12/19 02:10:01,C,-41.316
18/12/19 02:25:01,C,-41.316
18/12/19 02:40:01,C,-41.316
18/12/19 02:55:01,C,-41.316
18/12/19 03:10:01,C,-41.316
18/12/19 03:25:01,C,-41.316
18/12/19 03:40:01,C,-41.316
18/12/19 03:55:01,C,-41.316
18/12/19 04:10:01,C,-41.316
18/12/19 04:25:01,C,-41.316
18/12/19 04:40:01,C,-41.316
18/12/19 04:55:01,C,-41.316
18/12/19 05:10:01,C,-41.316
18/12/19 05:25:01,C,-41.316
18/12/19 05:40:01,C,-41.316
18/12/19 05:55:01,C,-41.316
18/12/19 06:10:01,C,-41.316
18/12/19 06:25:01,C,25.604
18/12/19 06:40:01,C,25.604
18/12/19 06:55:01,C,25.604
18/12/19 07:10:01,C,25.604
18/12/19 07:25:01,C,25.604
18/12/19 07:40:01,C,25.604
18/12/19 07:55:01,C,25.604
18/12/19 08:10:01,C,25.604
18/12/19 08:25:01,C,-30.189
18/12/19 08:40:01,C,-30.189
18/12/19 08:55:01,C,-30.189
18/12/19 09:10:01,C,-30.189
18/12/19 09:25:01,C,-29.683
18/12/19 09:40:01,C,-29.683
18/12/19 09:55:01,C,-29.683
18/12/19 10:10:01,C,-29.683
18/12/19 10:25:01,C,-29.683
18/12/19 10:40:01,C,-29.178
18/12/19 10:55:01,C,-29.178
18/12/19 11:10:01,C,-29.178
18/12/19 11:25:01,C,-29.178
18/12/19 11:40:01,C,-29.178
18/12/19 11:55:01,C,-29.178
18/12/19 12:10:01,C,-28.673
18/12/19 12:25:01,C,-28.673
18/12/19 12:40:01,C,-28.673
18/12/19 12:55:01,C,-29.178
18/12/19 13:10:01,C,-29.178
18/12/19 13:25:01,C,-29.683
18/12/19 13:40:01,C,-29.683
18/12/19 13:55:01,C,-30.189
18/12/19 14:10:01,C,-30.189
18/12/19 14:25:01,C,-30.189
18/12/19 14:40:01,C,-30.694
18/12/19 14:55:01,C,-30.694
18/12/19 15:10:01,C,-31.199
18/12/19 15:25:01,C,-31.199
18/12/19 15:40:01,C,-31.199
18/12/19 15:55:01,C,-31.705
18/12/19 16:10:01,C,-31.705
18/12/19 16:25:01,C,-32.21
18/12/19 16:40:01,C,-32.21
18/12/19 16:55:01,C,-32.21
18/12/19 17:10:01,C,-32.716
18/12/19 17:25:01,C,-32.716
18/12/19 17:40:01,C,-32.716
18/12/19 17:55:01,C,-32.716
18/12/19 18:10:01,C,-33.221
18/12/19 18:25:01,C,-33.221
18/12/19 18:40:01,C,-33.221
18/12/19 18:55:01,C,-33.727
18/12/19 19:10:01,C,-33.727
18/12/19 19:25:01,C,-33.727
18/12/19 19:40:01,C,-33.727
18/12/19 19:55:01,C,-33.727
18/12/19 20:10:01,C,-33.727
18/12/19 20:25:01,C,-34.232
18/12/19 20:40:01,C,-34.232
18/12/19 20:55:01,C,-34.232
18/12/19 21:10:01,C,-34.232
18/12/19 21:25:01,C,-34.232
18/12/19 21:40:01,C,-34.232
18/12/19 21:55:01,C,-34.232
18/12/19 22:10:01,C,-34.738
18/12/19 22:25:01,C,-34.738
18/12/19 22:40:01,C,-34.738
18/12/19 22:55:01,C,-34.738
18/12/19 23:10:01,C,-34.738
18/12/19 23:25:01,C,-34.738
18/12/19 23:40:01,C,-34.738
18/12/19 23:55:01,C,-34.738
19/12/19 00:10:01,C,-34.738
19/12/19 00:25:01,C,-34.738
19/12/19 00:40:01,C,-34.738
19/12/19 00:55:01,C,-35.244
19/12/19 01:10:01,C,-35.244
19/12/19 01:25:01,C,-35.244
19/12/19 01:40:01,C,-35.244
19/12/19 01:55:01,C,-35.244
19/12/19 02:10:01,C,-35.244
19/12/19 02:25:01,C,-35.244
19/12/19 02:40:01,C,-35.244
19/12/19 02:55:01,C,-35.244
19/12/19 03:10:01,C,-35.244
19/12/19 03:25:01,C,-35.75
19/12/19 03:40:01,C,-35.75
19/12/19 03:55:01,C,-35.75
19/12/19 04:10:01,C,-35.75
19/12/19 04:25:01,C,-35.75
19/12/19 04:40:01,C,-35.75
19/12/19 04:55:01,C,-35.75
19/12/19 05:10:01,C,-35.75
19/12/19 05:25:01,C,-35.75
19/12/19 05:40:01,C,-36.255
19/12/19 05:55:01,C,-36.255
19/12/19 06:10:01,C,-36.255
19/12/19 06:25:01,C,-36.255
19/12/19 06:40:01,C,-36.255
19/12/19 06:55:01,C,-36.255
19/12/19 07:10:01,C,-36.255
19/12/19 07:25:01,C,-36.255
19/12/19 07:40:01,C,-36.761
19/12/19 07:55:01,C,-36.761
19/12/19 08:10:01,C,-36.761
19/12/19 08:25:01,C,-36.761
19/12/19 08:40:01,C,-36.761
19/12/19 08:55:01,C,-36.761
19/12/19 09:10:01,C,-36.761
19/12/19 09:25:01,C,-36.761
19/12/19 09:40:01,C,-37.267
19/12/19 09:55:01,C,-37.267
19/12/19 10:10:01,C,-37.267
19/12/19 10:25:01,C,-37.267
19/12/19 10:40:01,C,-37.267
19/12/19 10:55:01,C,-37.267
19/12/19 11:10:01,C,-37.773
19/12/19 11:25:01,C,-37.773
19/12/19 11:40:01,C,-37.773
19/12/19 11:55:01,C,-37.773
19/12/19 12:10:01,C,-37.773
19/12/19 12:25:01,C,-37.773
19/12/19 12:40:01,C,-37.773
19/12/19 12:55:01,C,-37.267
19/12/19 13:10:01,C,-37.267
19/12/19 13:25:01,C,-37.267
19/12/19 13:40:01,C,-36.761
19/12/19 13:55:01,C,-36.761
19/12/19 14:10:01,C,-36.255
19/12/19 14:25:01,C,-26.148
19/12/19 14:40:01,C,-16.564
19/12/19 14:55:01,C,-41.316
19/12/19 15:10:01,C,-41.316
19/12/19 15:25:01,C,-41.316
19/12/19 15:40:01,C,-41.316
19/12/19 15:55:01,C,-41.316
19/12/19 16:10:01,C,-41.316
19/12/19 16:25:01,C,-41.316
19/12/19 16:40:01,C,27.603
19/12/19 16:55:01,C,-41.316
19/12/19 17:10:01,C,-41.316
19/12/19 17:25:01,C,-0.963
19/12/19 17:40:01,C,13.59
19/12/19 17:55:01,C,16.596

## Sheet: ibutton RoB1 Ground Hardware 1
1-Wire/iButton Part Number: DS1922L
1-Wire/iButton Registration Number: 960000001FF20541
Mission in Progress? true
SUTA Mission? false
Waiting for Temperature Alarm? false
Sample Rate: Every 900 second(s)
Mission Start Time: Mon Dec 02 10:26:01 GMT 2019
Mission Sample Count: 1515
Roll Over Enabled? false(no rollover occurred)
First Sample Timestamp: Mon Dec 02 10:26:01 GMT 2019
Total Mission Samples: 1515
Total Device Samples: 58077
Temperature Logging: 0.5 C
Temperature High Alarm: 85 °C (ALARMED)
Temperature Low Alarm: -40 °C (ALARMED)
Data Logging: disabled
Data High Alarm: disabled
Data Low Alarm: disabled
Date/Time,Unit,Value
02/12/19 10:26:01,C,27.158
02/12/19 10:41:01,C,24.158
02/12/19 10:56:01,C,24.158
02/12/19 11:11:01,C,24.158
02/12/19 11:26:01,C,23.658
02/12/19 11:41:01,C,24.158
02/12/19 11:56:01,C,23.658
02/12/19 12:11:01,C,23.658
02/12/19 12:26:01,C,23.658
02/12/19 12:41:01,C,24.158
02/12/19 12:56:01,C,23.658
02/12/19 13:11:01,C,23.658
02/12/19 13:26:01,C,24.158
02/12/19 13:41:01,C,24.158
02/12/19 13:56:01,C,23.658
02/12/19 14:11:01,C,23.658
02/12/19 14:26:01,C,24.158
02/12/19 14:41:01,C,26.158
02/12/19 14:56:01,C,18.153
02/12/19 15:11:01,C,17.151
02/12/19 15:26:01,C,16.65
02/12/19 15:41:01,C,16.149
02/12/19 15:56:01,C,16.149
02/12/19 16:11:01,C,11.137
02/12/19 16:26:01,C,10.134
02/12/19 16:41:01,C,9.632
02/12/19 16:56:01,C,9.632
02/12/19 17:11:01,C,9.131
02/12/19 17:26:01,C,9.131
02/12/19 17:41:01,C,9.131
02/12/19 17:56:01,C,9.131
02/12/19 18:11:01,C,9.131
02/12/19 18:26:01,C,9.131
02/12/19 18:41:01,C,9.131
02/12/19 18:56:01,C,9.131
02/12/19 19:11:01,C,9.131
02/12/19 19:26:01,C,9.131
02/12/19 19:41:01,C,9.131
02/12/19 19:56:01,C,9.131
02/12/19 20:11:01,C,9.131
02/12/19 20:26:01,C,9.131
02/12/19 20:41:01,C,9.131
02/12/19 20:56:01,C,9.131
02/12/19 21:11:01,C,9.131
02/12/19 21:26:01,C,9.131
02/12/19 21:41:01,C,9.131
02/12/19 21:56:01,C,9.131
02/12/19 22:11:01,C,9.131
02/12/19 22:26:01,C,9.131
02/12/19 22:41:01,C,9.131
02/12/19 22:56:01,C,9.131
02/12/19 23:11:01,C,9.131
02/12/19 23:26:01,C,9.131
02/12/19 23:41:01,C,9.131
02/12/19 23:56:01,C,9.131
03/12/19 00:11:01,C,9.131
03/12/19 00:26:01,C,9.131
03/12/19 00:41:01,C,9.131
03/12/19 00:56:01,C,9.131
03/12/19 01:11:01,C,9.131
03/12/19 01:26:01,C,9.131
03/12/19 01:41:01,C,9.131
03/12/19 01:56:01,C,9.131
03/12/19 02:11:01,C,9.131
03/12/19 02:26:01,C,9.131
03/12/19 02:41:01,C,9.131
03/12/19 02:56:01,C,9.131
03/12/19 03:11:01,C,9.131
03/12/19 03:26:01,C,9.131
03/12/19 03:41:01,C,9.131
03/12/19 03:56:01,C,9.131
03/12/19 04:11:01,C,9.131
03/12/19 04:26:01,C,9.131
03/12/19 04:41:01,C,9.131
03/12/19 04:56:01,C,9.131
03/12/19 05:11:01,C,9.131
03/12/19 05:26:01,C,9.131
03/12/19 05:41:01,C,9.131
03/12/19 05:56:01,C,9.131
03/12/19 06:11:01,C,9.131
03/12/19 06:26:01,C,9.131
03/12/19 06:41:01,C,9.131
03/12/19 06:56:01,C,9.131
03/12/19 07:11:01,C,9.131
03/12/19 07:26:01,C,9.131
03/12/19 07:41:01,C,9.131
03/12/19 07:56:01,C,9.131
03/12/19 08:11:01,C,9.131
03/12/19 08:26:01,C,9.131
03/12/19 08:41:01,C,9.131
03/12/19 08:56:01,C,9.131
03/12/19 09:11:01,C,9.131
03/12/19 09:26:01,C,9.131
03/12/19 09:41:01,C,9.131
03/12/19 09:56:01,C,9.131
03/12/19 10:11:01,C,9.131
03/12/19 10:26:01,C,9.131
03/12/19 10:41:01,C,9.131
03/12/19 10:56:01,C,9.131
03/12/19 11:11:01,C,9.131
03/12/19 11:26:01,C,9.131
03/12/19 11:41:01,C,9.131
03/12/19 11:56:01,C,9.131
03/12/19 12:11:01,C,9.131
03/12/19 12:26:01,C,9.131
03/12/19 12:41:01,C,9.131
03/12/19 12:56:01,C,9.131
03/12/19 13:11:01,C,9.131
03/12/19 13:26:01,C,9.131
03/12/19 13:41:01,C,9.131
03/12/19 13:56:01,C,9.131
03/12/19 14:11:01,C,9.131
03/12/19 14:26:01,C,9.131
03/12/19 14:41:01,C,9.131
03/12/19 14:56:01,C,9.131
03/12/19 15:11:01,C,9.131
03/12/19 15:26:01,C,9.131
03/12/19 15:41:01,C,9.131
03/12/19 15:56:01,C,9.131
03/12/19 16:11:01,C,9.131
03/12/19 16:26:01,C,9.131
03/12/19 16:41:01,C,9.131
03/12/19 16:56:01,C,9.131
03/12/19 17:11:01,C,9.131
03/12/19 17:26:01,C,9.131
03/12/19 17:41:01,C,9.131
03/12/19 17:56:01,C,9.131
03/12/19 18:11:01,C,9.131
03/12/19 18:26:01,C,9.131
03/12/19 18:41:01,C,9.131
03/12/19 18:56:01,C,9.131
03/12/19 19:11:01,C,9.131
03/12/19 19:26:01,C,9.131
03/12/19 19:41:01,C,9.131
03/12/19 19:56:01,C,9.131
03/12/19 20:11:01,C,9.131
03/12/19 20:26:01,C,9.131
03/12/19 20:41:01,C,9.131
03/12/19 20:56:01,C,9.131
03/12/19 21:11:01,C,9.131
03/12/19 21:26:01,C,9.131
03/12/19 21:41:01,C,9.131
03/12/19 21:56:01,C,9.131
03/12/19 22:11:01,C,9.131
03/12/19 22:26:01,C,9.131
03/12/19 22:41:01,C,9.131
03/12/19 22:56:01,C,9.131
03/12/19 23:11:01,C,9.131
03/12/19 23:26:01,C,9.131
03/12/19 23:41:01,C,9.131
03/12/19 23:56:01,C,9.131
04/12/19 00:11:01,C,9.131
04/12/19 00:26:01,C,9.131
04/12/19 00:41:01,C,9.131
04/12/19 00:56:01,C,9.131
04/12/19 01:11:01,C,9.131
04/12/19 01:26:01,C,9.131
04/12/19 01:41:01,C,9.131
04/12/19 01:56:01,C,9.131
04/12/19 02:11:01,C,9.131
04/12/19 02:26:01,C,9.131
04/12/19 02:41:01,C,9.131
04/12/19 02:56:01,C,9.131
04/12/19 03:11:01,C,9.131
04/12/19 03:26:01,C,9.131
04/12/19 03:41:01,C,9.131
04/12/19 03:56:01,C,9.131
04/12/19 04:11:01,C,9.131
04/12/19 04:26:01,C,9.131
04/12/19 04:41:01,C,9.131
04/12/19 04:56:01,C,9.131
04/12/19 05:11:01,C,9.131
04/12/19 05:26:01,C,9.131
04/12/19 05:41:01,C,9.131
04/12/19 05:56:01,C,9.131
04/12/19 06:11:01,C,9.131
04/12/19 06:26:01,C,9.131
04/12/19 06:41:01,C,9.131
04/12/19 06:56:01,C,9.131
04/12/19 07:11:01,C,9.131
04/12/19 07:26:01,C,9.131
04/12/19 07:41:01,C,9.131
04/12/19 07:56:01,C,9.131
04/12/19 08:11:01,C,9.131
04/12/19 08:26:01,C,9.131
04/12/19 08:41:01,C,9.131
04/12/19 08:56:01,C,9.131
04/12/19 09:11:01,C,9.131
04/12/19 09:26:01,C,9.131
04/12/19 09:41:01,C,9.131
04/12/19 09:56:01,C,9.131
04/12/19 10:11:01,C,9.131
04/12/19 10:26:01,C,9.131
04/12/19 10:41:01,C,9.131
04/12/19 10:56:01,C,9.131
04/12/19 11:11:01,C,9.131
04/12/19 11:26:01,C,9.131
04/12/19 11:41:01,C,9.131
04/12/19 11:56:01,C,9.131
04/12/19 12:11:01,C,9.131
04/12/19 12:26:01,C,9.131
04/12/19 12:41:01,C,9.131
04/12/19 12:56:01,C,9.131
04/12/19 13:11:01,C,9.632
04/12/19 13:26:01,C,10.134
04/12/19 13:41:01,C,10.134
04/12/19 13:56:01,C,10.134
04/12/19 14:11:01,C,10.134
04/12/19 14:26:01,C,10.134
04/12/19 14:41:01,C,10.134
04/12/19 14:56:01,C,10.134
04/12/19 15:11:01,C,10.134
04/12/19 15:26:01,C,10.134
04/12/19 15:41:01,C,10.134
04/12/19 15:56:01,C,10.134
04/12/19 16:11:01,C,10.134
04/12/19 16:26:01,C,10.134
04/12/19 16:41:01,C,10.134
04/12/19 16:56:01,C,10.134
04/12/19 17:11:01,C,10.134
04/12/19 17:26:01,C,10.134
04/12/19 17:41:01,C,10.134
04/12/19 17:56:01,C,10.134
04/12/19 18:11:01,C,10.134
04/12/19 18:26:01,C,10.134
04/12/19 18:41:01,C,10.134
04/12/19 18:56:01,C,10.134
04/12/19 19:11:01,C,10.134
04/12/19 19:26:01,C,10.134
04/12/19 19:41:01,C,10.134
04/12/19 19:56:01,C,10.134
04/12/19 20:11:01,C,10.134
04/12/19 20:26:01,C,10.134
04/12/19 20:41:01,C,10.134
04/12/19 20:56:01,C,10.134
04/12/19 21:11:01,C,10.134
04/12/19 21:26:01,C,10.134
04/12/19 21:41:01,C,10.134
04/12/19 21:56:01,C,10.134
04/12/19 22:11:01,C,10.134
04/12/19 22:26:01,C,10.134
04/12/19 22:41:01,C,10.134
04/12/19 22:56:01,C,10.134
04/12/19 23:11:01,C,10.134
04/12/19 23:26:01,C,10.134
04/12/19 23:41:01,C,10.134
04/12/19 23:56:01,C,10.134
05/12/19 00:11:01,C,10.134
05/12/19 00:26:01,C,10.134
05/12/19 00:41:01,C,10.134
05/12/19 00:56:01,C,10.134
05/12/19 01:11:01,C,10.134
05/12/19 01:26:01,C,10.134
05/12/19 01:41:01,C,10.134
05/12/19 01:56:01,C,10.134
05/12/19 02:11:01,C,10.134
05/12/19 02:26:01,C,10.134
05/12/19 02:41:01,C,10.134
05/12/19 02:56:01,C,10.134
05/12/19 03:11:01,C,10.134
05/12/19 03:26:01,C,10.134
05/12/19 03:41:01,C,10.134
05/12/19 03:56:01,C,10.134
05/12/19 04:11:01,C,10.134
05/12/19 04:26:01,C,10.134
05/12/19 04:41:01,C,10.134
05/12/19 04:56:01,C,10.134
05/12/19 05:11:01,C,10.134
05/12/19 05:26:01,C,10.134
05/12/19 05:41:01,C,10.134
05/12/19 05:56:01,C,10.134
05/12/19 06:11:01,C,10.134
05/12/19 06:26:01,C,10.134
05/12/19 06:41:01,C,10.134
05/12/19 06:56:01,C,10.134
05/12/19 07:11:01,C,10.134
05/12/19 07:26:01,C,10.134
05/12/19 07:41:01,C,10.134
05/12/19 07:56:01,C,10.134
05/12/19 08:11:01,C,10.134
05/12/19 08:26:01,C,10.134
05/12/19 08:41:01,C,10.134
05/12/19 08:56:01,C,10.134
05/12/19 09:11:01,C,10.134
05/12/19 09:26:01,C,10.134
05/12/19 09:41:01,C,10.134
05/12/19 09:56:01,C,10.134
05/12/19 10:11:01,C,10.134
05/12/19 10:26:01,C,10.134
05/12/19 10:41:01,C,10.134
05/12/19 10:56:01,C,10.134
05/12/19 11:11:01,C,10.134
05/12/19 11:26:01,C,10.134
05/12/19 11:41:01,C,10.134
05/12/19 11:56:01,C,10.134
05/12/19 12:11:01,C,10.134
05/12/19 12:26:01,C,10.134
05/12/19 12:41:01,C,10.134
05/12/19 12:56:01,C,10.134
05/12/19 13:11:01,C,10.134
05/12/19 13:26:01,C,10.134
05/12/19 13:41:01,C,10.134
05/12/19 13:56:01,C,10.134
05/12/19 14:11:01,C,10.134
05/12/19 14:26:01,C,10.134
05/12/19 14:41:01,C,10.134
05/12/19 14:56:01,C,10.134
05/12/19 15:11:01,C,10.134
05/12/19 15:26:01,C,10.134
05/12/19 15:41:01,C,10.134
05/12/19 15:56:01,C,10.134
05/12/19 16:11:01,C,9.632
05/12/19 16:26:01,C,9.131
05/12/19 16:41:01,C,12.14
05/12/19 16:56:01,C,11.137
05/12/19 17:11:01,C,10.134
05/12/19 17:26:01,C,9.632
05/12/19 17:41:01,C,9.632
05/12/19 17:56:01,C,9.632
05/12/19 18:11:01,C,9.131
05/12/19 18:26:01,C,9.131
05/12/19 18:41:01,C,9.131
05/12/19 18:56:01,C,9.131
05/12/19 19:11:01,C,9.131
05/12/19 19:26:01,C,9.131
05/12/19 19:41:01,C,9.131
05/12/19 19:56:01,C,9.131
05/12/19 20:11:01,C,9.131
05/12/19 20:26:01,C,9.131
05/12/19 20:41:01,C,9.131
05/12/19 20:56:01,C,9.131
05/12/19 21:11:01,C,9.131
05/12/19 21:26:01,C,9.131
05/12/19 21:41:01,C,9.131
05/12/19 21:56:01,C,9.131
05/12/19 22:11:01,C,9.131
05/12/19 22:26:01,C,9.131
05/12/19 22:41:01,C,9.131
05/12/19 22:56:01,C,9.131
05/12/19 23:11:01,C,9.131
05/12/19 23:26:01,C,9.131
05/12/19 23:41:01,C,9.131
05/12/19 23:56:01,C,9.131
06/12/19 00:11:01,C,9.131
06/12/19 00:26:01,C,9.131
06/12/19 00:41:01,C,9.131
06/12/19 00:56:01,C,9.131
06/12/19 01:11:01,C,9.131
06/12/19 01:26:01,C,9.131
06/12/19 01:41:01,C,9.131
06/12/19 01:56:01,C,9.131
06/12/19 02:11:01,C,9.131
06/12/19 02:26:01,C,9.131
06/12/19 02:41:01,C,9.131
06/12/19 02:56:01,C,9.131
06/12/19 03:11:01,C,9.131
06/12/19 03:26:01,C,9.131
06/12/19 03:41:01,C,9.131
06/12/19 03:56:01,C,9.131
06/12/19 04:11:01,C,9.131
06/12/19 04:26:01,C,9.131
06/12/19 04:41:01,C,9.131
06/12/19 04:56:01,C,9.131
06/12/19 05:11:01,C,9.131
06/12/19 05:26:01,C,9.131
06/12/19 05:41:01,C,9.131
06/12/19 05:56:01,C,9.131
06/12/19 06:11:01,C,9.131
06/12/19 06:26:01,C,9.131
06/12/19 06:41:01,C,9.131
06/12/19 06:56:01,C,9.131
06/12/19 07:11:01,C,9.131
06/12/19 07:26:01,C,9.131
06/12/19 07:41:01,C,9.131
06/12/19 07:56:01,C,9.131
06/12/19 08:11:01,C,9.131
06/12/19 08:26:01,C,9.131
06/12/19 08:41:01,C,9.131
06/12/19 08:56:01,C,9.131
06/12/19 09:11:01,C,9.131
06/12/19 09:26:01,C,9.131
06/12/19 09:41:01,C,9.131
06/12/19 09:56:01,C,9.131
06/12/19 10:11:01,C,9.131
06/12/19 10:26:01,C,9.131
06/12/19 10:41:01,C,9.131
06/12/19 10:56:01,C,9.131
06/12/19 11:11:01,C,9.131
06/12/19 11:26:01,C,9.131
06/12/19 11:41:01,C,9.131
06/12/19 11:56:01,C,9.131
06/12/19 12:11:01,C,9.131
06/12/19 12:26:01,C,9.131
06/12/19 12:41:01,C,9.131
06/12/19 12:56:01,C,9.131
06/12/19 13:11:01,C,9.131
06/12/19 13:26:01,C,9.131
06/12/19 13:41:01,C,8.629
06/12/19 13:56:01,C,9.131
06/12/19 14:11:01,C,9.131
06/12/19 14:26:01,C,9.131
06/12/19 14:41:01,C,8.629
06/12/19 14:56:01,C,9.131
06/12/19 15:11:01,C,9.131
06/12/19 15:26:01,C,9.131
06/12/19 15:41:01,C,9.131
06/12/19 15:56:01,C,9.131
06/12/19 16:11:01,C,9.131
06/12/19 16:26:01,C,9.131
06/12/19 16:41:01,C,10.134
06/12/19 16:56:01,C,10.134
06/12/19 17:11:01,C,10.134
06/12/19 17:26:01,C,10.636
06/12/19 17:41:01,C,10.636
06/12/19 17:56:01,C,10.636
06/12/19 18:11:01,C,10.636
06/12/19 18:26:01,C,10.636
06/12/19 18:41:01,C,10.636
06/12/19 18:56:01,C,10.636
06/12/19 19:11:01,C,10.636
06/12/19 19:26:01,C,10.636
06/12/19 19:41:01,C,10.636
06/12/19 19:56:01,C,10.636
06/12/19 20:11:01,C,10.636
06/12/19 20:26:01,C,10.636
06/12/19 20:41:01,C,10.636
06/12/19 20:56:01,C,10.636
06/12/19 21:11:01,C,10.636
06/12/19 21:26:01,C,10.636
06/12/19 21:41:01,C,10.636
06/12/19 21:56:01,C,10.636
06/12/19 22:11:01,C,10.636
06/12/19 22:26:01,C,10.636
06/12/19 22:41:01,C,10.636
06/12/19 22:56:01,C,10.636
06/12/19 23:11:01,C,10.636
06/12/19 23:26:01,C,10.636
06/12/19 23:41:01,C,10.636
06/12/19 23:56:01,C,10.636
07/12/19 00:11:01,C,10.636
07/12/19 00:26:01,C,10.636
07/12/19 00:41:01,C,10.636
07/12/19 00:56:01,C,10.636
07/12/19 01:11:01,C,10.636
07/12/19 01:26:01,C,10.636
07/12/19 01:41:01,C,10.636
07/12/19 01:56:01,C,10.636
07/12/19 02:11:01,C,10.636
07/12/19 02:26:01,C,10.636
07/12/19 02:41:01,C,10.636
07/12/19 02:56:01,C,10.636
07/12/19 03:11:01,C,10.636
07/12/19 03:26:01,C,10.636
07/12/19 03:41:01,C,10.636
07/12/19 03:56:01,C,10.636
07/12/19 04:11:01,C,10.636
07/12/19 04:26:01,C,10.636
07/12/19 04:41:01,C,10.636
07/12/19 04:56:01,C,10.636
07/12/19 05:11:01,C,10.636
07/12/19 05:26:01,C,10.636
07/12/19 05:41:01,C,10.636
07/12/19 05:56:01,C,10.636
07/12/19 06:11:01,C,10.636
07/12/19 06:26:01,C,10.636
07/12/19 06:41:01,C,10.636
07/12/19 06:56:01,C,10.636
07/12/19 07:11:01,C,10.636
07/12/19 07:26:01,C,10.636
07/12/19 07:41:01,C,10.636
07/12/19 07:56:01,C,10.636
07/12/19 08:11:01,C,10.636
07/12/19 08:26:01,C,10.636
07/12/19 08:41:01,C,10.636
07/12/19 08:56:01,C,10.636
07/12/19 09:11:01,C,10.636
07/12/19 09:26:01,C,10.636
07/12/19 09:41:01,C,10.636
07/12/19 09:56:01,C,10.636
07/12/19 10:11:01,C,10.636
07/12/19 10:26:01,C,10.636
07/12/19 10:41:01,C,10.636
07/12/19 10:56:01,C,10.636
07/12/19 11:11:01,C,10.636
07/12/19 11:26:01,C,10.636
07/12/19 11:41:01,C,10.636
07/12/19 11:56:01,C,10.636
07/12/19 12:11:01,C,10.636
07/12/19 12:26:01,C,10.636
07/12/19 12:41:01,C,10.636
07/12/19 12:56:01,C,10.636
07/12/19 13:11:01,C,10.636
07/12/19 13:26:01,C,10.636
07/12/19 13:41:01,C,10.636
07/12/19 13:56:01,C,10.636
07/12/19 14:11:01,C,10.636
07/12/19 14:26:01,C,10.636
07/12/19 14:41:01,C,10.636
07/12/19 14:56:01,C,10.636
07/12/19 15:11:01,C,10.636
07/12/19 15:26:01,C,10.636
07/12/19 15:41:01,C,10.636
07/12/19 15:56:01,C,10.636
07/12/19 16:11:01,C,10.636
07/12/19 16:26:01,C,10.636
07/12/19 16:41:01,C,10.636
07/12/19 16:56:01,C,10.636
07/12/19 17:11:01,C,10.636
07/12/19 17:26:01,C,10.636
07/12/19 17:41:01,C,10.636
07/12/19 17:56:01,C,10.636
07/12/19 18:11:01,C,10.636
07/12/19 18:26:01,C,10.636
07/12/19 18:41:01,C,10.636
07/12/19 18:56:01,C,10.636
07/12/19 19:11:01,C,10.636
07/12/19 19:26:01,C,10.636
07/12/19 19:41:01,C,10.636
07/12/19 19:56:01,C,10.636
07/12/19 20:11:01,C,10.636
07/12/19 20:26:01,C,10.636
07/12/19 20:41:01,C,10.636
07/12/19 20:56:01,C,10.636
07/12/19 21:11:01,C,10.636
07/12/19 21:26:01,C,10.636
07/12/19 21:41:01,C,10.636
07/12/19 21:56:01,C,10.636
07/12/19 22:11:01,C,10.636
07/12/19 22:26:01,C,10.636
07/12/19 22:41:01,C,10.636
07/12/19 22:56:01,C,10.636
07/12/19 23:11:01,C,10.636
07/12/19 23:26:01,C,10.636
07/12/19 23:41:01,C,10.636
07/12/19 23:56:01,C,10.636
08/12/19 00:11:01,C,10.636
08/12/19 00:26:01,C,10.636
08/12/19 00:41:01,C,10.636
08/12/19 00:56:01,C,10.636
08/12/19 01:11:01,C,10.636
08/12/19 01:26:01,C,10.636
08/12/19 01:41:01,C,10.636
08/12/19 01:56:01,C,10.636
08/12/19 02:11:01,C,10.636
08/12/19 02:26:01,C,10.636
08/12/19 02:41:01,C,10.636
08/12/19 02:56:01,C,10.636
08/12/19 03:11:01,C,10.636
08/12/19 03:26:01,C,10.636
08/12/19 03:41:01,C,10.636
08/12/19 03:56:01,C,10.636
08/12/19 04:11:01,C,10.636
08/12/19 04:26:01,C,10.636
08/12/19 04:41:01,C,10.636
08/12/19 04:56:01,C,10.636
08/12/19 05:11:01,C,10.636
08/12/19 05:26:01,C,10.636
08/12/19 05:41:01,C,10.636
08/12/19 05:56:01,C,10.636
08/12/19 06:11:01,C,10.636
08/12/19 06:26:01,C,10.636
08/12/19 06:41:01,C,10.636
08/12/19 06:56:01,C,10.636
08/12/19 07:11:01,C,10.636
08/12/19 07:26:01,C,10.636
08/12/19 07:41:01,C,10.636
08/12/19 07:56:01,C,10.636
08/12/19 08:11:01,C,10.636
08/12/19 08:26:01,C,10.636
08/12/19 08:41:01,C,10.636
08/12/19 08:56:01,C,10.636
08/12/19 09:11:01,C,10.636
08/12/19 09:26:01,C,10.636
08/12/19 09:41:01,C,10.636
08/12/19 09:56:01,C,10.636
08/12/19 10:11:01,C,10.636
08/12/19 10:26:01,C,10.636
08/12/19 10:41:01,C,10.636
08/12/19 10:56:01,C,10.636
08/12/19 11:11:01,C,10.636
08/12/19 11:26:01,C,10.636
08/12/19 11:41:01,C,10.636
08/12/19 11:56:01,C,10.636
08/12/19 12:11:01,C,10.636
08/12/19 12:26:01,C,10.636
08/12/19 12:41:01,C,10.636
08/12/19 12:56:01,C,10.636
08/12/19 13:11:01,C,10.636
08/12/19 13:26:01,C,10.636
08/12/19 13:41:01,C,10.636
08/12/19 13:56:01,C,10.636
08/12/19 14:11:01,C,11.137
08/12/19 14:26:01,C,10.636
08/12/19 14:41:01,C,11.137
08/12/19 14:56:01,C,11.137
08/12/19 15:11:01,C,10.636
08/12/19 15:26:01,C,10.636
08/12/19 15:41:01,C,10.636
08/12/19 15:56:01,C,10.636
08/12/19 16:11:01,C,10.636
08/12/19 16:26:01,C,10.636
08/12/19 16:41:01,C,10.636
08/12/19 16:56:01,C,10.636
08/12/19 17:11:01,C,10.636
08/12/19 17:26:01,C,10.636
08/12/19 17:41:01,C,10.636
08/12/19 17:56:01,C,10.636
08/12/19 18:11:01,C,10.636
08/12/19 18:26:01,C,10.636
08/12/19 18:41:01,C,10.636
08/12/19 18:56:01,C,10.636
08/12/19 19:11:01,C,10.636
08/12/19 19:26:01,C,10.636
08/12/19 19:41:01,C,10.636
08/12/19 19:56:01,C,10.636
08/12/19 20:11:01,C,10.636
08/12/19 20:26:01,C,10.636
08/12/19 20:41:01,C,10.636
08/12/19 20:56:01,C,10.636
08/12/19 21:11:01,C,11.137
08/12/19 21:26:01,C,10.636
08/12/19 21:41:01,C,10.636
08/12/19 21:56:01,C,10.636
08/12/19 22:11:01,C,10.636
08/12/19 22:26:01,C,10.636
08/12/19 22:41:01,C,10.636
08/12/19 22:56:01,C,10.636
08/12/19 23:11:01,C,10.636
08/12/19 23:26:01,C,10.636
08/12/19 23:41:01,C,10.636
08/12/19 23:56:01,C,10.636
09/12/19 00:11:01,C,10.636
09/12/19 00:26:01,C,10.636
09/12/19 00:41:01,C,10.636
09/12/19 00:56:01,C,10.636
09/12/19 01:11:01,C,10.636
09/12/19 01:26:01,C,10.636
09/12/19 01:41:01,C,10.636
09/12/19 01:56:01,C,10.636
09/12/19 02:11:01,C,10.636
09/12/19 02:26:01,C,10.636
09/12/19 02:41:01,C,10.636
09/12/19 02:56:01,C,10.636
09/12/19 03:11:01,C,10.636
09/12/19 03:26:01,C,10.636
09/12/19 03:41:01,C,10.636
09/12/19 03:56:01,C,10.636
09/12/19 04:11:01,C,10.636
09/12/19 04:26:01,C,10.636
09/12/19 04:41:01,C,10.636
09/12/19 04:56:01,C,10.636
09/12/19 05:11:01,C,10.636
09/12/19 05:26:01,C,10.636
09/12/19 05:41:01,C,10.636
09/12/19 05:56:01,C,10.636
09/12/19 06:11:01,C,10.636
09/12/19 06:26:01,C,11.137
09/12/19 06:41:01,C,11.639
09/12/19 06:56:01,C,11.639
09/12/19 07:11:01,C,11.639
09/12/19 07:26:01,C,11.639
09/12/19 07:41:01,C,11.639
09/12/19 07:56:01,C,11.639
09/12/19 08:11:01,C,11.639
09/12/19 08:26:01,C,11.639
09/12/19 08:41:01,C,11.639
09/12/19 08:56:01,C,11.137
09/12/19 09:11:01,C,11.137
09/12/19 09:26:01,C,11.137
09/12/19 09:41:01,C,11.137
09/12/19 09:56:01,C,10.636
09/12/19 10:11:01,C,10.636
09/12/19 10:26:01,C,10.636
09/12/19 10:41:01,C,10.636
09/12/19 10:56:01,C,10.636
09/12/19 11:11:01,C,10.636
09/12/19 11:26:01,C,10.636
09/12/19 11:41:01,C,10.636
09/12/19 11:56:01,C,10.636
09/12/19 12:11:01,C,10.636
09/12/19 12:26:01,C,10.636
09/12/19 12:41:01,C,10.636
09/12/19 12:56:01,C,10.636
09/12/19 13:11:01,C,10.636
09/12/19 13:26:01,C,10.636
09/12/19 13:41:01,C,10.636
09/12/19 13:56:01,C,10.636
09/12/19 14:11:01,C,10.636
09/12/19 14:26:01,C,10.636
09/12/19 14:41:01,C,10.636
09/12/19 14:56:01,C,10.636
09/12/19 15:11:01,C,10.636
09/12/19 15:26:01,C,10.636
09/12/19 15:41:01,C,10.636
09/12/19 15:56:01,C,10.636
09/12/19 16:11:01,C,10.636
09/12/19 16:26:01,C,10.636
09/12/19 16:41:01,C,11.137
09/12/19 16:56:01,C,10.636
09/12/19 17:11:01,C,10.636
09/12/19 17:26:01,C,10.636
09/12/19 17:41:01,C,10.636
09/12/19 17:56:01,C,10.636
09/12/19 18:11:01,C,10.636
09/12/19 18:26:01,C,10.636
09/12/19 18:41:01,C,10.636
09/12/19 18:56:01,C,10.636
09/12/19 19:11:01,C,10.636
09/12/19 19:26:01,C,10.636
09/12/19 19:41:01,C,10.636
09/12/19 19:56:01,C,10.636
09/12/19 20:11:01,C,10.636
09/12/19 20:26:01,C,10.636
09/12/19 20:41:01,C,10.636
09/12/19 20:56:01,C,10.636
09/12/19 21:11:01,C,10.636
09/12/19 21:26:01,C,10.636
09/12/19 21:41:01,C,10.636
09/12/19 21:56:01,C,10.636
09/12/19 22:11:01,C,10.636
09/12/19 22:26:01,C,10.636
09/12/19 22:41:01,C,10.636
09/12/19 22:56:01,C,10.636
09/12/19 23:11:01,C,10.636
09/12/19 23:26:01,C,10.636
09/12/19 23:41:01,C,10.636
09/12/19 23:56:01,C,10.636
10/12/19 00:11:01,C,10.636
10/12/19 00:26:01,C,10.636
10/12/19 00:41:01,C,10.636
10/12/19 00:56:01,C,10.636
10/12/19 01:11:01,C,10.636
10/12/19 01:26:01,C,10.636
10/12/19 01:41:01,C,10.636
10/12/19 01:56:01,C,10.636
10/12/19 02:11:01,C,10.636
10/12/19 02:26:01,C,10.636
10/12/19 02:41:01,C,10.636
10/12/19 02:56:01,C,10.636
10/12/19 03:11:01,C,10.636
10/12/19 03:26:01,C,10.636
10/12/19 03:41:01,C,10.636
10/12/19 03:56:01,C,10.636
10/12/19 04:11:01,C,10.636
10/12/19 04:26:01,C,10.636
10/12/19 04:41:01,C,10.636
10/12/19 04:56:01,C,10.636
10/12/19 05:11:01,C,10.636
10/12/19 05:26:01,C,10.636
10/12/19 05:41:01,C,10.636
10/12/19 05:56:01,C,10.636
10/12/19 06:11:01,C,10.636
10/12/19 06:26:01,C,10.636
10/12/19 06:41:01,C,10.636
10/12/19 06:56:01,C,10.636
10/12/19 07:11:01,C,10.636
10/12/19 07:26:01,C,10.636
10/12/19 07:41:01,C,10.636
10/12/19 07:56:01,C,10.636
10/12/19 08:11:01,C,10.636
10/12/19 08:26:01,C,10.636
10/12/19 08:41:01,C,10.636
10/12/19 08:56:01,C,10.636
10/12/19 09:11:01,C,10.636
10/12/19 09:26:01,C,10.636
10/12/19 09:41:01,C,10.636
10/12/19 09:56:01,C,10.636
10/12/19 10:11:01,C,10.636
10/12/19 10:26:01,C,10.636
10/12/19 10:41:01,C,10.636
10/12/19 10:56:01,C,10.636
10/12/19 11:11:01,C,10.636
10/12/19 11:26:01,C,10.636
10/12/19 11:41:01,C,10.636
10/12/19 11:56:01,C,10.636
10/12/19 12:11:01,C,10.636
10/12/19 12:26:01,C,10.636
10/12/19 12:41:01,C,10.636
10/12/19 12:56:01,C,10.636
10/12/19 13:11:01,C,10.636
10/12/19 13:26:01,C,10.636
10/12/19 13:41:01,C,10.636
10/12/19 13:56:01,C,10.636
10/12/19 14:11:01,C,10.636
10/12/19 14:26:01,C,14.145
10/12/19 14:41:01,C,14.646
10/12/19 14:56:01,C,15.147
10/12/19 15:11:01,C,15.648
10/12/19 15:26:01,C,15.648
10/12/19 15:41:01,C,15.648
10/12/19 15:56:01,C,15.648
10/12/19 16:11:01,C,15.648
10/12/19 16:26:01,C,15.648
10/12/19 16:41:01,C,15.648
10/12/19 16:56:01,C,15.648
10/12/19 17:11:01,C,16.149
10/12/19 17:26:01,C,16.149
10/12/19 17:41:01,C,16.149
10/12/19 17:56:01,C,16.149
10/12/19 18:11:01,C,16.149
10/12/19 18:26:01,C,16.149
10/12/19 18:41:01,C,16.149
10/12/19 18:56:01,C,16.149
10/12/19 19:11:01,C,16.149
10/12/19 19:26:01,C,16.149
10/12/19 19:41:01,C,16.149
10/12/19 19:56:01,C,16.149
10/12/19 20:11:01,C,16.149
10/12/19 20:26:01,C,16.149
10/12/19 20:41:01,C,16.149
10/12/19 20:56:01,C,16.149
10/12/19 21:11:01,C,16.149
10/12/19 21:26:01,C,16.149
10/12/19 21:41:01,C,16.149
10/12/19 21:56:01,C,16.149
10/12/19 22:11:01,C,16.149
10/12/19 22:26:01,C,16.149
10/12/19 22:41:01,C,16.149
10/12/19 22:56:01,C,16.149
10/12/19 23:11:01,C,16.149
10/12/19 23:26:01,C,16.149
10/12/19 23:41:01,C,16.149
10/12/19 23:56:01,C,16.149
11/12/19 00:11:01,C,16.149
11/12/19 00:26:01,C,16.149
11/12/19 00:41:01,C,16.149
11/12/19 00:56:01,C,16.149
11/12/19 01:11:01,C,16.149
11/12/19 01:26:01,C,16.149
11/12/19 01:41:01,C,16.149
11/12/19 01:56:01,C,16.149
11/12/19 02:11:01,C,16.149
11/12/19 02:26:01,C,16.149
11/12/19 02:41:01,C,16.149
11/12/19 02:56:01,C,16.149
11/12/19 03:11:01,C,16.149
11/12/19 03:26:01,C,16.149
11/12/19 03:41:01,C,16.149
11/12/19 03:56:01,C,16.149
11/12/19 04:11:01,C,16.149
11/12/19 04:26:01,C,16.149
11/12/19 04:41:01,C,16.149
11/12/19 04:56:01,C,16.149
11/12/19 05:11:01,C,16.149
11/12/19 05:26:01,C,16.149
11/12/19 05:41:01,C,16.149
11/12/19 05:56:01,C,16.149
11/12/19 06:11:01,C,16.149
11/12/19 06:26:01,C,16.149
11/12/19 06:41:01,C,16.149
11/12/19 06:56:01,C,16.149
11/12/19 07:11:01,C,16.149
11/12/19 07:26:01,C,16.149
11/12/19 07:41:01,C,16.149
11/12/19 07:56:01,C,16.149
11/12/19 08:11:01,C,16.149
11/12/19 08:26:01,C,16.149
11/12/19 08:41:01,C,16.149
11/12/19 08:56:01,C,16.149
11/12/19 09:11:01,C,16.149
11/12/19 09:26:01,C,16.149
11/12/19 09:41:01,C,16.149
11/12/19 09:56:01,C,16.149
11/12/19 10:11:01,C,16.149
11/12/19 10:26:01,C,16.149
11/12/19 10:41:01,C,16.149
11/12/19 10:56:01,C,16.149
11/12/19 11:11:01,C,16.149
11/12/19 11:26:01,C,16.149
11/12/19 11:41:01,C,16.149
11/12/19 11:56:01,C,16.149
11/12/19 12:11:01,C,16.149
11/12/19 12:26:01,C,16.149
11/12/19 12:41:01,C,16.149
11/12/19 12:56:01,C,16.149
11/12/19 13:11:01,C,16.149
11/12/19 13:26:01,C,16.149
11/12/19 13:41:01,C,16.149
11/12/19 13:56:01,C,16.149
11/12/19 14:11:01,C,16.149
11/12/19 14:26:01,C,16.149
11/12/19 14:41:01,C,16.149
11/12/19 14:56:01,C,16.149
11/12/19 15:11:01,C,16.149
11/12/19 15:26:01,C,16.149
11/12/19 15:41:01,C,16.149
11/12/19 15:56:01,C,16.149
11/12/19 16:11:01,C,16.149
11/12/19 16:26:01,C,16.149
11/12/19 16:41:01,C,16.149
11/12/19 16:56:01,C,16.149
11/12/19 17:11:01,C,16.149
11/12/19 17:26:01,C,16.149
11/12/19 17:41:01,C,16.149
11/12/19 17:56:01,C,16.149
11/12/19 18:11:01,C,16.149
11/12/19 18:26:01,C,16.149
11/12/19 18:41:01,C,16.149
11/12/19 18:56:01,C,16.149
11/12/19 19:11:01,C,16.149
11/12/19 19:26:01,C,16.149
11/12/19 19:41:01,C,16.149
11/12/19 19:56:01,C,16.149
11/12/19 20:11:01,C,16.149
11/12/19 20:26:01,C,16.149
11/12/19 20:41:01,C,16.149
11/12/19 20:56:01,C,16.149
11/12/19 21:11:01,C,16.149
11/12/19 21:26:01,C,16.149
11/12/19 21:41:01,C,16.149
11/12/19 21:56:01,C,16.149
11/12/19 22:11:01,C,16.149
11/12/19 22:26:01,C,16.149
11/12/19 22:41:01,C,16.149
11/12/19 22:56:01,C,16.149
11/12/19 23:11:01,C,16.149
11/12/19 23:26:01,C,16.149
11/12/19 23:41:01,C,16.149
11/12/19 23:56:01,C,16.149
12/12/19 00:11:01,C,16.149
12/12/19 00:26:01,C,16.149
12/12/19 00:41:01,C,16.149
12/12/19 00:56:01,C,16.149
12/12/19 01:11:01,C,16.149
12/12/19 01:26:01,C,16.149
12/12/19 01:41:01,C,16.149
12/12/19 01:56:01,C,16.149
12/12/19 02:11:01,C,16.149
12/12/19 02:26:01,C,16.149
12/12/19 02:41:01,C,16.149
12/12/19 02:56:01,C,16.149
12/12/19 03:11:01,C,16.149
12/12/19 03:26:01,C,16.149
12/12/19 03:41:01,C,16.149
12/12/19 03:56:01,C,16.149
12/12/19 04:11:01,C,16.149
12/12/19 04:26:01,C,16.149
12/12/19 04:41:01,C,16.149
12/12/19 04:56:01,C,16.149
12/12/19 05:11:01,C,16.149
12/12/19 05:26:01,C,16.149
12/12/19 05:41:01,C,16.149
12/12/19 05:56:01,C,16.149
12/12/19 06:11:01,C,16.149
12/12/19 06:26:01,C,16.149
12/12/19 06:41:01,C,16.149
12/12/19 06:56:01,C,16.149
12/12/19 07:11:01,C,16.149
12/12/19 07:26:01,C,16.149
12/12/19 07:41:01,C,16.149
12/12/19 07:56:01,C,16.149
12/12/19 08:11:01,C,16.149
12/12/19 08:26:01,C,16.149
12/12/19 08:41:01,C,16.149
12/12/19 08:56:01,C,16.149
12/12/19 09:11:01,C,16.149
12/12/19 09:26:01,C,16.149
12/12/19 09:41:01,C,16.149
12/12/19 09:56:01,C,16.149
12/12/19 10:11:01,C,16.149
12/12/19 10:26:01,C,16.149
12/12/19 10:41:01,C,16.149
12/12/19 10:56:01,C,16.149
12/12/19 11:11:01,C,16.149
12/12/19 11:26:01,C,16.149
12/12/19 11:41:01,C,16.149
12/12/19 11:56:01,C,16.149
12/12/19 12:11:01,C,16.149
12/12/19 12:26:01,C,16.149
12/12/19 12:41:01,C,16.149
12/12/19 12:56:01,C,16.149
12/12/19 13:11:01,C,16.149
12/12/19 13:26:01,C,16.149
12/12/19 13:41:01,C,16.149
12/12/19 13:56:01,C,16.149
12/12/19 14:11:01,C,16.149
12/12/19 14:26:01,C,16.149
12/12/19 14:41:01,C,16.149
12/12/19 14:56:01,C,16.149
12/12/19 15:11:01,C,16.149
12/12/19 15:26:01,C,16.149
12/12/19 15:41:01,C,16.149
12/12/19 15:56:01,C,16.149
12/12/19 16:11:01,C,16.149
12/12/19 16:26:01,C,16.149
12/12/19 16:41:01,C,16.149
12/12/19 16:56:01,C,16.149
12/12/19 17:11:01,C,16.149
12/12/19 17:26:01,C,16.149
12/12/19 17:41:01,C,16.149
12/12/19 17:56:01,C,16.149
12/12/19 18:11:01,C,16.149
12/12/19 18:26:01,C,16.149
12/12/19 18:41:01,C,16.149
12/12/19 18:56:01,C,16.149
12/12/19 19:11:01,C,16.149
12/12/19 19:26:01,C,16.149
12/12/19 19:41:01,C,16.149
12/12/19 19:56:01,C,16.149
12/12/19 20:11:01,C,16.149
12/12/19 20:26:01,C,16.149
12/12/19 20:41:01,C,16.149
12/12/19 20:56:01,C,16.149
12/12/19 21:11:01,C,16.149
12/12/19 21:26:01,C,16.149
12/12/19 21:41:01,C,16.149
12/12/19 21:56:01,C,16.149
12/12/19 22:11:01,C,16.149
12/12/19 22:26:01,C,16.149
12/12/19 22:41:01,C,16.149
12/12/19 22:56:01,C,16.149
12/12/19 23:11:01,C,16.149
12/12/19 23:26:01,C,16.149
12/12/19 23:41:01,C,16.149
12/12/19 23:56:01,C,16.149
13/12/19 00:11:01,C,16.149
13/12/19 00:26:01,C,16.149
13/12/19 00:41:01,C,16.149
13/12/19 00:56:01,C,16.149
13/12/19 01:11:01,C,16.149
13/12/19 01:26:01,C,16.149
13/12/19 01:41:01,C,16.149
13/12/19 01:56:01,C,16.149
13/12/19 02:11:01,C,16.149
13/12/19 02:26:01,C,16.149
13/12/19 02:41:01,C,16.149
13/12/19 02:56:01,C,16.149
13/12/19 03:11:01,C,16.149
13/12/19 03:26:01,C,16.149
13/12/19 03:41:01,C,16.149
13/12/19 03:56:01,C,16.149
13/12/19 04:11:01,C,16.149
13/12/19 04:26:01,C,16.149
13/12/19 04:41:01,C,16.149
13/12/19 04:56:01,C,16.149
13/12/19 05:11:01,C,16.149
13/12/19 05:26:01,C,16.149
13/12/19 05:41:01,C,16.149
13/12/19 05:56:01,C,16.149
13/12/19 06:11:01,C,16.149
13/12/19 06:26:01,C,16.149
13/12/19 06:41:01,C,16.149
13/12/19 06:56:01,C,16.149
13/12/19 07:11:01,C,16.149
13/12/19 07:26:01,C,16.149
13/12/19 07:41:01,C,16.149
13/12/19 07:56:01,C,16.149
13/12/19 08:11:01,C,16.149
13/12/19 08:26:01,C,16.149
13/12/19 08:41:01,C,16.149
13/12/19 08:56:01,C,15.648
13/12/19 09:11:01,C,15.648
13/12/19 09:26:01,C,15.648
13/12/19 09:41:01,C,15.648
13/12/19 09:56:01,C,15.648
13/12/19 10:11:01,C,15.648
13/12/19 10:26:01,C,15.648
13/12/19 10:41:01,C,15.648
13/12/19 10:56:01,C,15.648
13/12/19 11:11:01,C,15.648
13/12/19 11:26:01,C,15.648
13/12/19 11:41:01,C,15.648
13/12/19 11:56:01,C,15.648
13/12/19 12:11:01,C,15.648
13/12/19 12:26:01,C,15.648
13/12/19 12:41:01,C,15.648
13/12/19 12:56:01,C,15.648
13/12/19 13:11:01,C,15.648
13/12/19 13:26:01,C,15.648
13/12/19 13:41:01,C,15.648
13/12/19 13:56:01,C,15.648
13/12/19 14:11:01,C,15.648
13/12/19 14:26:01,C,15.648
13/12/19 14:41:01,C,15.648
13/12/19 14:56:01,C,15.648
13/12/19 15:11:01,C,15.648
13/12/19 15:26:01,C,15.648
13/12/19 15:41:01,C,15.648
13/12/19 15:56:01,C,15.648
13/12/19 16:11:01,C,15.648
13/12/19 16:26:01,C,15.648
13/12/19 16:41:01,C,15.648
13/12/19 16:56:01,C,15.648
13/12/19 17:11:01,C,15.648
13/12/19 17:26:01,C,15.648
13/12/19 17:41:01,C,15.648
13/12/19 17:56:01,C,15.648
13/12/19 18:11:01,C,15.648
13/12/19 18:26:01,C,15.648
13/12/19 18:41:01,C,15.648
13/12/19 18:56:01,C,15.648
13/12/19 19:11:01,C,15.648
13/12/19 19:26:01,C,15.648
13/12/19 19:41:01,C,15.648
13/12/19 19:56:01,C,15.648
13/12/19 20:11:01,C,15.648
13/12/19 20:26:01,C,15.648
13/12/19 20:41:01,C,15.648
13/12/19 20:56:01,C,15.648
13/12/19 21:11:01,C,15.648
13/12/19 21:26:01,C,15.648
13/12/19 21:41:01,C,15.648
13/12/19 21:56:01,C,15.648
13/12/19 22:11:01,C,15.648
13/12/19 22:26:01,C,15.648
13/12/19 22:41:01,C,15.648
13/12/19 22:56:01,C,15.648
13/12/19 23:11:01,C,15.648
13/12/19 23:26:01,C,15.648
13/12/19 23:41:01,C,15.648
13/12/19 23:56:01,C,15.648
14/12/19 00:11:01,C,15.648
14/12/19 00:26:01,C,15.648
14/12/19 00:41:01,C,15.648
14/12/19 00:56:01,C,15.648
14/12/19 01:11:01,C,15.648
14/12/19 01:26:01,C,15.648
14/12/19 01:41:01,C,15.648
14/12/19 01:56:01,C,15.648
14/12/19 02:11:01,C,15.648
14/12/19 02:26:01,C,15.648
14/12/19 02:41:01,C,15.648
14/12/19 02:56:01,C,15.648
14/12/19 03:11:01,C,15.648
14/12/19 03:26:01,C,15.648
14/12/19 03:41:01,C,15.648
14/12/19 03:56:01,C,15.648
14/12/19 04:11:01,C,15.648
14/12/19 04:26:01,C,15.648
14/12/19 04:41:01,C,15.648
14/12/19 04:56:01,C,15.648
14/12/19 05:11:01,C,15.648
14/12/19 05:26:01,C,15.648
14/12/19 05:41:01,C,15.648
14/12/19 05:56:01,C,15.648
14/12/19 06:11:01,C,15.648
14/12/19 06:26:01,C,15.648
14/12/19 06:41:01,C,15.648
14/12/19 06:56:01,C,15.648
14/12/19 07:11:01,C,15.648
14/12/19 07:26:01,C,15.648
14/12/19 07:41:01,C,15.648
14/12/19 07:56:01,C,15.648
14/12/19 08:11:01,C,15.648
14/12/19 08:26:01,C,15.648
14/12/19 08:41:01,C,15.648
14/12/19 08:56:01,C,15.648
14/12/19 09:11:01,C,15.648
14/12/19 09:26:01,C,15.648
14/12/19 09:41:01,C,15.648
14/12/19 09:56:01,C,15.648
14/12/19 10:11:01,C,15.648
14/12/19 10:26:01,C,15.648
14/12/19 10:41:01,C,15.648
14/12/19 10:56:01,C,15.648
14/12/19 11:11:01,C,15.648
14/12/19 11:26:01,C,15.648
14/12/19 11:41:01,C,15.648
14/12/19 11:56:01,C,15.648
14/12/19 12:11:01,C,15.648
14/12/19 12:26:01,C,15.648
14/12/19 12:41:01,C,15.648
14/12/19 12:56:01,C,15.648
14/12/19 13:11:01,C,15.648
14/12/19 13:26:01,C,15.648
14/12/19 13:41:01,C,15.648
14/12/19 13:56:01,C,15.648
14/12/19 14:11:01,C,15.648
14/12/19 14:26:01,C,15.648
14/12/19 14:41:01,C,15.648
14/12/19 14:56:01,C,15.648
14/12/19 15:11:01,C,15.648
14/12/19 15:26:01,C,15.648
14/12/19 15:41:01,C,15.648
14/12/19 15:56:01,C,15.648
14/12/19 16:11:01,C,15.648
14/12/19 16:26:01,C,15.648
14/12/19 16:41:01,C,15.648
14/12/19 16:56:01,C,15.648
14/12/19 17:11:01,C,15.648
14/12/19 17:26:01,C,15.648
14/12/19 17:41:01,C,15.648
14/12/19 17:56:01,C,15.648
14/12/19 18:11:01,C,15.648
14/12/19 18:26:01,C,15.648
14/12/19 18:41:01,C,15.648
14/12/19 18:56:01,C,15.648
14/12/19 19:11:01,C,15.648
14/12/19 19:26:01,C,15.648
14/12/19 19:41:01,C,15.648
14/12/19 19:56:01,C,15.648
14/12/19 20:11:01,C,15.648
14/12/19 20:26:01,C,15.648
14/12/19 20:41:01,C,15.648
14/12/19 20:56:01,C,15.648
14/12/19 21:11:01,C,15.648
14/12/19 21:26:01,C,15.648
14/12/19 21:41:01,C,15.648
14/12/19 21:56:01,C,15.648
14/12/19 22:11:01,C,15.648
14/12/19 22:26:01,C,15.648
14/12/19 22:41:01,C,15.648
14/12/19 22:56:01,C,15.648
14/12/19 23:11:01,C,15.648
14/12/19 23:26:01,C,15.648
14/12/19 23:41:01,C,15.648
14/12/19 23:56:01,C,15.648
15/12/19 00:11:01,C,15.648
15/12/19 00:26:01,C,15.648
15/12/19 00:41:01,C,15.648
15/12/19 00:56:01,C,15.648
15/12/19 01:11:01,C,15.648
15/12/19 01:26:01,C,15.648
15/12/19 01:41:01,C,15.648
15/12/19 01:56:01,C,15.648
15/12/19 02:11:01,C,15.648
15/12/19 02:26:01,C,15.648
15/12/19 02:41:01,C,15.648
15/12/19 02:56:01,C,15.648
15/12/19 03:11:01,C,15.648
15/12/19 03:26:01,C,15.648
15/12/19 03:41:01,C,15.648
15/12/19 03:56:01,C,15.648
15/12/19 04:11:01,C,15.648
15/12/19 04:26:01,C,15.648
15/12/19 04:41:01,C,15.648
15/12/19 04:56:01,C,15.648
15/12/19 05:11:01,C,15.648
15/12/19 05:26:01,C,15.648
15/12/19 05:41:01,C,15.648
15/12/19 05:56:01,C,15.648
15/12/19 06:11:01,C,15.648
15/12/19 06:26:01,C,15.648
15/12/19 06:41:01,C,15.648
15/12/19 06:56:01,C,15.648
15/12/19 07:11:01,C,15.648
15/12/19 07:26:01,C,15.648
15/12/19 07:41:01,C,15.648
15/12/19 07:56:01,C,15.648
15/12/19 08:11:01,C,15.648
15/12/19 08:26:01,C,15.648
15/12/19 08:41:01,C,15.648
15/12/19 08:56:01,C,15.648
15/12/19 09:11:01,C,15.648
15/12/19 09:26:01,C,15.648
15/12/19 09:41:01,C,15.648
15/12/19 09:56:01,C,15.648
15/12/19 10:11:01,C,15.648
15/12/19 10:26:01,C,15.648
15/12/19 10:41:01,C,15.648
15/12/19 10:56:01,C,15.648
15/12/19 11:11:01,C,15.648
15/12/19 11:26:01,C,15.648
15/12/19 11:41:01,C,15.648
15/12/19 11:56:01,C,15.648
15/12/19 12:11:01,C,15.648
15/12/19 12:26:01,C,15.648
15/12/19 12:41:01,C,15.648
15/12/19 12:56:01,C,15.648
15/12/19 13:11:01,C,15.648
15/12/19 13:26:01,C,15.648
15/12/19 13:41:01,C,15.648
15/12/19 13:56:01,C,15.648
15/12/19 14:11:01,C,15.648
15/12/19 14:26:01,C,15.648
15/12/19 14:41:01,C,15.648
15/12/19 14:56:01,C,15.648
15/12/19 15:11:01,C,15.648
15/12/19 15:26:01,C,15.648
15/12/19 15:41:01,C,15.648
15/12/19 15:56:01,C,15.648
15/12/19 16:11:01,C,15.648
15/12/19 16:26:01,C,15.648
15/12/19 16:41:01,C,15.648
15/12/19 16:56:01,C,15.648
15/12/19 17:11:01,C,15.648
15/12/19 17:26:01,C,15.648
15/12/19 17:41:01,C,15.648
15/12/19 17:56:01,C,15.648
15/12/19 18:11:01,C,15.648
15/12/19 18:26:01,C,15.648
15/12/19 18:41:01,C,15.648
15/12/19 18:56:01,C,15.648
15/12/19 19:11:01,C,15.648
15/12/19 19:26:01,C,15.648
15/12/19 19:41:01,C,15.648
15/12/19 19:56:01,C,15.648
15/12/19 20:11:01,C,15.648
15/12/19 20:26:01,C,15.648
15/12/19 20:41:01,C,15.648
15/12/19 20:56:01,C,15.648
15/12/19 21:11:01,C,15.648
15/12/19 21:26:01,C,15.648
15/12/19 21:41:01,C,15.648
15/12/19 21:56:01,C,15.648
15/12/19 22:11:01,C,15.648
15/12/19 22:26:01,C,15.648
15/12/19 22:41:01,C,15.648
15/12/19 22:56:01,C,15.648
15/12/19 23:11:01,C,15.648
15/12/19 23:26:01,C,15.648
15/12/19 23:41:01,C,15.648
15/12/19 23:56:01,C,15.648
16/12/19 00:11:01,C,15.648
16/12/19 00:26:01,C,15.648
16/12/19 00:41:01,C,15.648
16/12/19 00:56:01,C,15.648
16/12/19 01:11:01,C,15.648
16/12/19 01:26:01,C,15.648
16/12/19 01:41:01,C,15.648
16/12/19 01:56:01,C,15.648
16/12/19 02:11:01,C,15.648
16/12/19 02:26:01,C,15.648
16/12/19 02:41:01,C,15.648
16/12/19 02:56:01,C,15.648
16/12/19 03:11:01,C,15.648
16/12/19 03:26:01,C,15.648
16/12/19 03:41:01,C,15.648
16/12/19 03:56:01,C,15.648
16/12/19 04:11:01,C,15.648
16/12/19 04:26:01,C,15.648
16/12/19 04:41:01,C,15.648
16/12/19 04:56:01,C,15.648
16/12/19 05:11:01,C,15.648
16/12/19 05:26:01,C,15.648
16/12/19 05:41:01,C,15.648
16/12/19 05:56:01,C,15.648
16/12/19 06:11:01,C,15.648
16/12/19 06:26:01,C,15.648
16/12/19 06:41:01,C,15.648
16/12/19 06:56:01,C,15.648
16/12/19 07:11:01,C,15.648
16/12/19 07:26:01,C,15.648
16/12/19 07:41:01,C,15.648
16/12/19 07:56:01,C,15.648
16/12/19 08:11:01,C,15.648
16/12/19 08:26:01,C,15.648
16/12/19 08:41:01,C,15.648
16/12/19 08:56:01,C,15.648
16/12/19 09:11:01,C,15.648
16/12/19 09:26:01,C,15.648
16/12/19 09:41:01,C,15.648
16/12/19 09:56:01,C,15.648
16/12/19 10:11:01,C,15.648
16/12/19 10:26:01,C,15.648
16/12/19 10:41:01,C,15.648
16/12/19 10:56:01,C,15.648
16/12/19 11:11:01,C,15.648
16/12/19 11:26:01,C,15.648
16/12/19 11:41:01,C,15.648
16/12/19 11:56:01,C,15.648
16/12/19 12:11:01,C,15.648
16/12/19 12:26:01,C,15.648
16/12/19 12:41:01,C,15.648
16/12/19 12:56:01,C,15.648
16/12/19 13:11:01,C,15.648
16/12/19 13:26:01,C,15.648
16/12/19 13:41:01,C,15.648
16/12/19 13:56:01,C,15.648
16/12/19 14:11:01,C,15.648
16/12/19 14:26:01,C,15.648
16/12/19 14:41:01,C,15.648
16/12/19 14:56:01,C,15.648
16/12/19 15:11:01,C,15.648
16/12/19 15:26:01,C,15.648
16/12/19 15:41:01,C,15.648
16/12/19 15:56:01,C,15.648
16/12/19 16:11:01,C,15.648
16/12/19 16:26:01,C,15.648
16/12/19 16:41:01,C,15.648
16/12/19 16:56:01,C,15.648
16/12/19 17:11:01,C,15.648
16/12/19 17:26:01,C,15.648
16/12/19 17:41:01,C,15.648
16/12/19 17:56:01,C,15.648
16/12/19 18:11:01,C,15.648
16/12/19 18:26:01,C,15.648
16/12/19 18:41:01,C,15.648
16/12/19 18:56:01,C,15.648
16/12/19 19:11:01,C,15.648
16/12/19 19:26:01,C,15.648
16/12/19 19:41:01,C,15.648
16/12/19 19:56:01,C,15.648
16/12/19 20:11:01,C,15.648
16/12/19 20:26:01,C,15.648
16/12/19 20:41:01,C,15.648
16/12/19 20:56:01,C,15.648
16/12/19 21:11:01,C,15.648
16/12/19 21:26:01,C,15.648
16/12/19 21:41:01,C,15.648
16/12/19 21:56:01,C,15.648
16/12/19 22:11:01,C,15.648
16/12/19 22:26:01,C,15.648
16/12/19 22:41:01,C,15.648
16/12/19 22:56:01,C,15.648
16/12/19 23:11:01,C,15.648
16/12/19 23:26:01,C,15.648
16/12/19 23:41:01,C,15.648
16/12/19 23:56:01,C,15.648
17/12/19 00:11:01,C,15.648
17/12/19 00:26:01,C,15.648
17/12/19 00:41:01,C,15.648
17/12/19 00:56:01,C,15.648
17/12/19 01:11:01,C,15.648
17/12/19 01:26:01,C,15.648
17/12/19 01:41:01,C,15.648
17/12/19 01:56:01,C,15.648
17/12/19 02:11:01,C,15.648
17/12/19 02:26:01,C,15.648
17/12/19 02:41:01,C,15.648
17/12/19 02:56:01,C,15.648
17/12/19 03:11:01,C,15.648
17/12/19 03:26:01,C,15.648
17/12/19 03:41:01,C,15.648
17/12/19 03:56:01,C,15.648
17/12/19 04:11:01,C,15.648
17/12/19 04:26:01,C,15.648
17/12/19 04:41:01,C,15.648
17/12/19 04:56:01,C,15.648
17/12/19 05:11:01,C,15.648
17/12/19 05:26:01,C,15.648
17/12/19 05:41:01,C,15.648
17/12/19 05:56:01,C,15.648
17/12/19 06:11:01,C,15.648
17/12/19 06:26:01,C,15.648
17/12/19 06:41:01,C,15.648
17/12/19 06:56:01,C,15.648
17/12/19 07:11:01,C,15.648
17/12/19 07:26:01,C,15.648
17/12/19 07:41:01,C,15.648
17/12/19 07:56:01,C,15.648
17/12/19 08:11:01,C,15.648
17/12/19 08:26:01,C,15.648
17/12/19 08:41:01,C,15.147
17/12/19 08:56:01,C,15.648
17/12/19 09:11:01,C,15.648
17/12/19 09:26:01,C,15.648
17/12/19 09:41:01,C,-3.93
17/12/19 09:56:01,C,-36.734
17/12/19 10:11:01,C,-41.293
17/12/19 10:26:01,C,-41.293
17/12/19 10:41:01,C,-41.293
17/12/19 10:56:01,C,-34.203
17/12/19 11:11:01,C,86.275
17/12/19 11:26:01,C,-41.293
17/12/19 11:41:01,C,-41.293
17/12/19 11:56:01,C,14.646
17/12/19 12:11:01,C,15.648
17/12/19 12:26:01,C,16.65
17/12/19 12:41:01,C,15.648
17/12/19 12:56:01,C,17.652
17/12/19 13:11:01,C,17.652
17/12/19 13:26:01,C,-41.293
17/12/19 13:41:01,C,-41.293
17/12/19 13:56:01,C,15.648
17/12/19 14:11:01,C,16.65
17/12/19 14:26:01,C,16.65
17/12/19 14:41:01,C,-41.293
17/12/19 14:56:01,C,17.652
17/12/19 15:11:01,C,17.652
17/12/19 15:26:01,C,-41.293
17/12/19 15:41:01,C,-41.293
17/12/19 15:56:01,C,-41.293
17/12/19 16:11:01,C,25.658
17/12/19 16:26:01,C,25.658
17/12/19 16:41:01,C,-41.293
17/12/19 16:56:01,C,-41.293
17/12/19 17:11:01,C,-41.293
17/12/19 17:26:01,C,-41.293
17/12/19 17:41:01,C,-41.293
17/12/19 17:56:01,C,-41.293
17/12/19 18:11:01,C,-41.293
17/12/19 18:26:01,C,-41.293
17/12/19 18:41:01,C,-41.293
17/12/19 18:56:01,C,-41.293
17/12/19 19:11:01,C,-41.293
17/12/19 19:26:01,C,-41.293
17/12/19 19:41:01,C,-41.293
17/12/19 19:56:01,C,-41.293
17/12/19 20:11:01,C,-41.293
17/12/19 20:26:01,C,-41.293
17/12/19 20:41:01,C,-41.293
17/12/19 20:56:01,C,-41.293
17/12/19 21:11:01,C,-41.293
17/12/19 21:26:01,C,-41.293
17/12/19 21:41:01,C,86.275
17/12/19 21:56:01,C,8.629
17/12/19 22:11:01,C,-41.293
17/12/19 22:26:01,C,-41.293
17/12/19 22:41:01,C,-41.293
17/12/19 22:56:01,C,-41.293
17/12/19 23:11:01,C,-41.293
17/12/19 23:26:01,C,-41.293
17/12/19 23:41:01,C,-41.293
17/12/19 23:56:01,C,-41.293
18/12/19 00:11:01,C,-41.293
18/12/19 00:26:01,C,-41.293
18/12/19 00:41:01,C,-41.293
18/12/19 00:56:01,C,-41.293
18/12/19 01:11:01,C,-41.293
18/12/19 01:26:01,C,-41.293
18/12/19 01:41:01,C,-41.293
18/12/19 01:56:01,C,-41.293
18/12/19 02:11:01,C,86.275
18/12/19 02:26:01,C,-41.293
18/12/19 02:41:01,C,-41.293
18/12/19 02:56:01,C,-41.293
18/12/19 03:11:01,C,-41.293
18/12/19 03:26:01,C,-41.293
18/12/19 03:41:01,C,-41.293
18/12/19 03:56:01,C,-41.293
18/12/19 04:11:01,C,-41.293
18/12/19 04:26:01,C,-41.293
18/12/19 04:41:01,C,-41.293
18/12/19 04:56:01,C,10.134

## Sheet: ibutton RoB1 Ground Hardware 2
1-Wire/iButton Part Number: DS1922L
1-Wire/iButton Registration Number: A60000001FF84E41
Mission in Progress? true
SUTA Mission? false
Waiting for Temperature Alarm? false
Sample Rate: Every 900 second(s)
Mission Start Time: Mon Dec 02 10:28:01 GMT 2019
Mission Sample Count: 1465
Roll Over Enabled? false(no rollover occurred)
First Sample Timestamp: Mon Dec 02 10:28:01 GMT 2019
Total Mission Samples: 1465
Total Device Samples: 52099
Temperature Logging: 0.5 C
Temperature High Alarm: 85 °C (ALARMED)
Temperature Low Alarm: -40 °C (ALARMED)
Data Logging: disabled
Data High Alarm: disabled
Data Low Alarm: disabled
Date/Time,Unit,Value
02/12/19 10:28:01,C,28.12
02/12/19 10:43:01,C,24.121
02/12/19 10:58:01,C,24.121
02/12/19 11:13:01,C,24.121
02/12/19 11:28:01,C,23.621
02/12/19 11:43:01,C,24.121
02/12/19 11:58:01,C,24.121
02/12/19 12:13:01,C,24.121
02/12/19 12:28:01,C,24.121
02/12/19 12:43:01,C,24.121
02/12/19 12:58:01,C,24.121
02/12/19 13:13:01,C,24.121
02/12/19 13:28:01,C,24.121
02/12/19 13:43:01,C,24.121
02/12/19 13:58:01,C,24.121
02/12/19 14:13:01,C,24.121
02/12/19 14:28:01,C,24.121
02/12/19 14:43:01,C,25.121
02/12/19 14:58:01,C,18.616
02/12/19 15:13:01,C,17.615
02/12/19 15:28:01,C,16.613
02/12/19 15:43:01,C,16.613
02/12/19 15:58:01,C,16.112
02/12/19 16:13:01,C,11.099
02/12/19 16:28:01,C,10.096
02/12/19 16:43:01,C,10.096
02/12/19 16:58:01,C,9.594
02/12/19 17:13:01,C,9.594
02/12/19 17:28:01,C,9.594
02/12/19 17:43:01,C,9.594
02/12/19 17:58:01,C,9.594
02/12/19 18:13:01,C,9.594
02/12/19 18:28:01,C,9.594
02/12/19 18:43:01,C,9.594
02/12/19 18:58:01,C,9.594
02/12/19 19:13:01,C,9.594
02/12/19 19:28:01,C,9.594
02/12/19 19:43:01,C,9.594
02/12/19 19:58:01,C,9.594
02/12/19 20:13:01,C,9.092
02/12/19 20:28:01,C,9.092
02/12/19 20:43:01,C,9.594
02/12/19 20:58:01,C,9.594
02/12/19 21:13:01,C,9.092
02/12/19 21:28:01,C,9.092
02/12/19 21:43:01,C,9.594
02/12/19 21:58:01,C,9.092
02/12/19 22:13:01,C,9.594
02/12/19 22:28:01,C,9.092
02/12/19 22:43:01,C,9.594
02/12/19 22:58:01,C,9.594
02/12/19 23:13:01,C,9.092
02/12/19 23:28:01,C,9.594
02/12/19 23:43:01,C,9.594
02/12/19 23:58:01,C,9.092
03/12/19 00:13:01,C,9.092
03/12/19 00:28:01,C,9.594
03/12/19 00:43:01,C,9.594
03/12/19 00:58:01,C,9.092
03/12/19 01:13:01,C,9.092
03/12/19 01:28:01,C,9.092
03/12/19 01:43:01,C,9.594
03/12/19 01:58:01,C,9.594
03/12/19 02:13:01,C,9.092
03/12/19 02:28:01,C,9.594
03/12/19 02:43:01,C,9.092
03/12/19 02:58:01,C,9.594
03/12/19 03:13:01,C,9.092
03/12/19 03:28:01,C,9.092
03/12/19 03:43:01,C,9.092
03/12/19 03:58:01,C,9.594
03/12/19 04:13:01,C,9.092
03/12/19 04:28:01,C,9.594
03/12/19 04:43:01,C,9.594
03/12/19 04:58:01,C,9.594
03/12/19 05:13:01,C,9.594
03/12/19 05:28:01,C,9.594
03/12/19 05:43:01,C,9.594
03/12/19 05:58:01,C,9.092
03/12/19 06:13:01,C,9.594
03/12/19 06:28:01,C,9.594
03/12/19 06:43:01,C,9.092
03/12/19 06:58:01,C,9.092
03/12/19 07:13:01,C,9.092
03/12/19 07:28:01,C,9.092
03/12/19 07:43:01,C,9.594
03/12/19 07:58:01,C,9.594
03/12/19 08:13:01,C,9.092
03/12/19 08:28:01,C,9.092
03/12/19 08:43:01,C,9.594
03/12/19 08:58:01,C,9.092
03/12/19 09:13:01,C,9.594
03/12/19 09:28:01,C,9.594
03/12/19 09:43:01,C,9.594
03/12/19 09:58:01,C,9.594
03/12/19 10:13:01,C,9.594
03/12/19 10:28:01,C,9.594
03/12/19 10:43:01,C,9.092
03/12/19 10:58:01,C,9.092
03/12/19 11:13:01,C,9.092
03/12/19 11:28:01,C,9.594
03/12/19 11:43:01,C,9.594
03/12/19 11:58:01,C,9.092
03/12/19 12:13:01,C,9.092
03/12/19 12:28:01,C,9.594
03/12/19 12:43:01,C,9.092
03/12/19 12:58:01,C,9.092
03/12/19 13:13:01,C,9.092
03/12/19 13:28:01,C,9.092
03/12/19 13:43:01,C,9.594
03/12/19 13:58:01,C,9.092
03/12/19 14:13:01,C,9.092
03/12/19 14:28:01,C,9.092
03/12/19 14:43:01,C,9.092
03/12/19 14:58:01,C,9.594
03/12/19 15:13:01,C,9.092
03/12/19 15:28:01,C,9.092
03/12/19 15:43:01,C,9.594
03/12/19 15:58:01,C,9.092
03/12/19 16:13:01,C,9.594
03/12/19 16:28:01,C,9.594
03/12/19 16:43:01,C,9.594
03/12/19 16:58:01,C,9.092
03/12/19 17:13:01,C,9.092
03/12/19 17:28:01,C,9.594
03/12/19 17:43:01,C,9.594
03/12/19 17:58:01,C,9.092
03/12/19 18:13:01,C,9.594
03/12/19 18:28:01,C,9.594
03/12/19 18:43:01,C,9.594
03/12/19 18:58:01,C,9.092
03/12/19 19:13:01,C,9.092
03/12/19 19:28:01,C,9.594
03/12/19 19:43:01,C,9.092
03/12/19 19:58:01,C,9.594
03/12/19 20:13:01,C,9.594
03/12/19 20:28:01,C,9.594
03/12/19 20:43:01,C,9.092
03/12/19 20:58:01,C,9.092
03/12/19 21:13:01,C,9.594
03/12/19 21:28:01,C,9.092
03/12/19 21:43:01,C,9.092
03/12/19 21:58:01,C,9.594
03/12/19 22:13:01,C,9.594
03/12/19 22:28:01,C,9.594
03/12/19 22:43:01,C,9.092
03/12/19 22:58:01,C,9.594
03/12/19 23:13:01,C,9.594
03/12/19 23:28:01,C,9.594
03/12/19 23:43:01,C,9.594
03/12/19 23:58:01,C,9.594
04/12/19 00:13:01,C,9.594
04/12/19 00:28:01,C,9.092
04/12/19 00:43:01,C,9.092
04/12/19 00:58:01,C,9.594
04/12/19 01:13:01,C,9.594
04/12/19 01:28:01,C,9.594
04/12/19 01:43:01,C,9.092
04/12/19 01:58:01,C,9.594
04/12/19 02:13:01,C,9.594
04/12/19 02:28:01,C,9.594
04/12/19 02:43:01,C,9.092
04/12/19 02:58:01,C,9.594
04/12/19 03:13:01,C,9.594
04/12/19 03:28:01,C,9.594
04/12/19 03:43:01,C,9.092
04/12/19 03:58:01,C,9.092
04/12/19 04:13:01,C,9.092
04/12/19 04:28:01,C,9.092
04/12/19 04:43:01,C,9.092
04/12/19 04:58:01,C,9.092
04/12/19 05:13:01,C,9.594
04/12/19 05:28:01,C,9.594
04/12/19 05:43:01,C,9.092
04/12/19 05:58:01,C,9.594
04/12/19 06:13:01,C,9.594
04/12/19 06:28:01,C,9.594
04/12/19 06:43:01,C,9.092
04/12/19 06:58:01,C,9.594
04/12/19 07:13:01,C,9.594
04/12/19 07:28:01,C,9.594
04/12/19 07:43:01,C,9.092
04/12/19 07:58:01,C,9.092
04/12/19 08:13:01,C,9.092
04/12/19 08:28:01,C,9.092
04/12/19 08:43:01,C,9.092
04/12/19 08:58:01,C,9.092
04/12/19 09:13:01,C,9.092
04/12/19 09:28:01,C,9.594
04/12/19 09:43:01,C,9.594
04/12/19 09:58:01,C,9.594
04/12/19 10:13:01,C,9.594
04/12/19 10:28:01,C,9.594
04/12/19 10:43:01,C,9.092
04/12/19 10:58:01,C,9.594
04/12/19 11:13:01,C,9.594
04/12/19 11:28:01,C,9.594
04/12/19 11:43:01,C,9.092
04/12/19 11:58:01,C,9.092
04/12/19 12:13:01,C,9.594
04/12/19 12:28:01,C,9.594
04/12/19 12:43:01,C,9.092
04/12/19 12:58:01,C,9.594
04/12/19 13:13:01,C,10.096
04/12/19 13:28:01,C,10.096
04/12/19 13:43:01,C,10.096
04/12/19 13:58:01,C,10.096
04/12/19 14:13:01,C,10.096
04/12/19 14:28:01,C,10.096
04/12/19 14:43:01,C,10.096
04/12/19 14:58:01,C,10.096
04/12/19 15:13:01,C,10.096
04/12/19 15:28:01,C,10.096
04/12/19 15:43:01,C,10.096
04/12/19 15:58:01,C,10.096
04/12/19 16:13:01,C,10.096
04/12/19 16:28:01,C,10.096
04/12/19 16:43:01,C,10.096
04/12/19 16:58:01,C,10.096
04/12/19 17:13:01,C,10.096
04/12/19 17:28:01,C,10.096
04/12/19 17:43:01,C,10.096
04/12/19 17:58:01,C,10.096
04/12/19 18:13:01,C,10.096
04/12/19 18:28:01,C,10.096
04/12/19 18:43:01,C,10.096
04/12/19 18:58:01,C,10.096
04/12/19 19:13:01,C,10.096
04/12/19 19:28:01,C,10.096
04/12/19 19:43:01,C,10.096
04/12/19 19:58:01,C,10.096
04/12/19 20:13:01,C,10.096
04/12/19 20:28:01,C,10.096
04/12/19 20:43:01,C,10.096
04/12/19 20:58:01,C,10.096
04/12/19 21:13:01,C,10.096
04/12/19 21:28:01,C,10.096
04/12/19 21:43:01,C,10.096
04/12/19 21:58:01,C,10.096
04/12/19 22:13:01,C,10.096
04/12/19 22:28:01,C,10.096
04/12/19 22:43:01,C,10.096
04/12/19 22:58:01,C,10.096
04/12/19 23:13:01,C,10.096
04/12/19 23:28:01,C,10.096
04/12/19 23:43:01,C,10.096
04/12/19 23:58:01,C,10.096
05/12/19 00:13:01,C,10.096
05/12/19 00:28:01,C,10.096
05/12/19 00:43:01,C,10.096
05/12/19 00:58:01,C,10.096
05/12/19 01:13:01,C,10.096
05/12/19 01:28:01,C,10.096
05/12/19 01:43:01,C,10.096
05/12/19 01:58:01,C,10.096
05/12/19 02:13:01,C,10.096
05/12/19 02:28:01,C,10.096
05/12/19 02:43:01,C,10.096
05/12/19 02:58:01,C,10.096
05/12/19 03:13:01,C,10.096
05/12/19 03:28:01,C,10.096
05/12/19 03:43:01,C,10.096
05/12/19 03:58:01,C,10.096
05/12/19 04:13:01,C,10.096
05/12/19 04:28:01,C,10.096
05/12/19 04:43:01,C,10.096
05/12/19 04:58:01,C,10.096
05/12/19 05:13:01,C,10.096
05/12/19 05:28:01,C,10.096
05/12/19 05:43:01,C,10.096
05/12/19 05:58:01,C,10.096
05/12/19 06:13:01,C,10.096
05/12/19 06:28:01,C,10.096
05/12/19 06:43:01,C,10.096
05/12/19 06:58:01,C,10.096
05/12/19 07:13:01,C,10.096
05/12/19 07:28:01,C,10.096
05/12/19 07:43:01,C,10.096
05/12/19 07:58:01,C,10.096
05/12/19 08:13:01,C,10.096
05/12/19 08:28:01,C,10.096
05/12/19 08:43:01,C,10.096
05/12/19 08:58:01,C,10.096
05/12/19 09:13:01,C,10.096
05/12/19 09:28:01,C,10.096
05/12/19 09:43:01,C,10.096
05/12/19 09:58:01,C,10.096
05/12/19 10:13:01,C,10.096
05/12/19 10:28:01,C,10.096
05/12/19 10:43:01,C,10.096
05/12/19 10:58:01,C,10.096
05/12/19 11:13:01,C,10.096
05/12/19 11:28:01,C,10.096
05/12/19 11:43:01,C,10.096
05/12/19 11:58:01,C,10.096
05/12/19 12:13:01,C,10.096
05/12/19 12:28:01,C,10.096
05/12/19 12:43:01,C,10.096
05/12/19 12:58:01,C,10.096
05/12/19 13:13:01,C,10.096
05/12/19 13:28:01,C,10.096
05/12/19 13:43:01,C,10.096
05/12/19 13:58:01,C,10.096
05/12/19 14:13:01,C,10.096
05/12/19 14:28:01,C,10.096
05/12/19 14:43:01,C,10.096
05/12/19 14:58:01,C,10.096
05/12/19 15:13:01,C,10.096
05/12/19 15:28:01,C,10.096
05/12/19 15:43:01,C,10.096
05/12/19 15:58:01,C,10.096
05/12/19 16:13:01,C,9.594
05/12/19 16:28:01,C,9.594
05/12/19 16:43:01,C,12.603
05/12/19 16:58:01,C,12.102
05/12/19 17:13:01,C,11.099
05/12/19 17:28:01,C,10.597
05/12/19 17:43:01,C,10.597
05/12/19 17:58:01,C,10.096
05/12/19 18:13:01,C,10.096
05/12/19 18:28:01,C,10.096
05/12/19 18:43:01,C,9.594
05/12/19 18:58:01,C,9.594
05/12/19 19:13:01,C,9.594
05/12/19 19:28:01,C,9.594
05/12/19 19:43:01,C,9.594
05/12/19 19:58:01,C,9.594
05/12/19 20:13:01,C,9.594
05/12/19 20:28:01,C,9.594
05/12/19 20:43:01,C,9.594
05/12/19 20:58:01,C,9.594
05/12/19 21:13:01,C,9.594
05/12/19 21:28:01,C,9.594
05/12/19 21:43:01,C,9.594
05/12/19 21:58:01,C,9.594
05/12/19 22:13:01,C,9.594
05/12/19 22:28:01,C,9.594
05/12/19 22:43:01,C,9.092
05/12/19 22:58:01,C,9.092
05/12/19 23:13:01,C,9.092
05/12/19 23:28:01,C,9.092
05/12/19 23:43:01,C,9.092
05/12/19 23:58:01,C,9.092
06/12/19 00:13:01,C,9.092
06/12/19 00:28:01,C,9.092
06/12/19 00:43:01,C,9.092
06/12/19 00:58:01,C,9.092
06/12/19 01:13:01,C,9.092
06/12/19 01:28:01,C,9.092
06/12/19 01:43:01,C,9.092
06/12/19 01:58:01,C,9.092
06/12/19 02:13:01,C,9.092
06/12/19 02:28:01,C,9.092
06/12/19 02:43:01,C,9.092
06/12/19 02:58:01,C,9.092
06/12/19 03:13:01,C,9.092
06/12/19 03:28:01,C,9.092
06/12/19 03:43:01,C,9.092
06/12/19 03:58:01,C,9.092
06/12/19 04:13:01,C,9.092
06/12/19 04:28:01,C,9.092
06/12/19 04:43:01,C,9.092
06/12/19 04:58:01,C,9.092
06/12/19 05:13:01,C,9.092
06/12/19 05:28:01,C,9.092
06/12/19 05:43:01,C,9.092
06/12/19 05:58:01,C,9.092
06/12/19 06:13:01,C,9.092
06/12/19 06:28:01,C,9.092
06/12/19 06:43:01,C,9.092
06/12/19 06:58:01,C,9.092
06/12/19 07:13:01,C,9.092
06/12/19 07:28:01,C,9.092
06/12/19 07:43:01,C,9.092
06/12/19 07:58:01,C,9.092
06/12/19 08:13:01,C,9.092
06/12/19 08:28:01,C,9.092
06/12/19 08:43:01,C,9.092
06/12/19 08:58:01,C,9.092
06/12/19 09:13:01,C,9.092
06/12/19 09:28:01,C,9.092
06/12/19 09:43:01,C,9.092
06/12/19 09:58:01,C,9.092
06/12/19 10:13:01,C,9.092
06/12/19 10:28:01,C,9.092
06/12/19 10:43:01,C,9.092
06/12/19 10:58:01,C,9.092
06/12/19 11:13:01,C,9.092
06/12/19 11:28:01,C,9.092
06/12/19 11:43:01,C,9.092
06/12/19 11:58:01,C,9.092
06/12/19 12:13:01,C,9.092
06/12/19 12:28:01,C,9.092
06/12/19 12:43:01,C,9.092
06/12/19 12:58:01,C,9.092
06/12/19 13:13:01,C,9.092
06/12/19 13:28:01,C,9.092
06/12/19 13:43:01,C,9.092
06/12/19 13:58:01,C,9.092
06/12/19 14:13:01,C,9.092
06/12/19 14:28:01,C,9.092
06/12/19 14:43:01,C,9.092
06/12/19 14:58:01,C,9.092
06/12/19 15:13:01,C,9.092
06/12/19 15:28:01,C,9.092
06/12/19 15:43:01,C,9.092
06/12/19 15:58:01,C,9.092
06/12/19 16:13:01,C,9.092
06/12/19 16:28:01,C,9.092
06/12/19 16:43:01,C,10.597
06/12/19 16:58:01,C,10.597
06/12/19 17:13:01,C,10.597
06/12/19 17:28:01,C,10.597
06/12/19 17:43:01,C,10.597
06/12/19 17:58:01,C,10.597
06/12/19 18:13:01,C,10.597
06/12/19 18:28:01,C,10.597
06/12/19 18:43:01,C,10.597
06/12/19 18:58:01,C,10.597
06/12/19 19:13:01,C,10.597
06/12/19 19:28:01,C,10.597
06/12/19 19:43:01,C,10.597
06/12/19 19:58:01,C,10.597
06/12/19 20:13:01,C,10.597
06/12/19 20:28:01,C,-8
06/12/19 20:43:01,C,-25.157
06/12/19 20:58:01,C,-41.363
06/12/19 21:13:01,C,10.597
06/12/19 21:28:01,C,-9.008
06/12/19 21:43:01,C,10.597
06/12/19 21:58:01,C,10.597
06/12/19 22:13:01,C,10.597
06/12/19 22:28:01,C,-41.363
06/12/19 22:43:01,C,10.597
06/12/19 22:58:01,C,10.597
06/12/19 23:13:01,C,-41.363
06/12/19 23:28:01,C,-41.363
06/12/19 23:43:01,C,-40.856
06/12/19 23:58:01,C,10.597
07/12/19 00:13:01,C,10.597
07/12/19 00:28:01,C,10.597
07/12/19 00:43:01,C,10.597
07/12/19 00:58:01,C,10.597
07/12/19 01:13:01,C,10.597
07/12/19 01:28:01,C,10.597
07/12/19 01:43:01,C,10.597
07/12/19 01:58:01,C,10.597
07/12/19 02:13:01,C,10.597
07/12/19 02:28:01,C,10.597
07/12/19 02:43:01,C,10.597
07/12/19 02:58:01,C,10.597
07/12/19 03:13:01,C,10.597
07/12/19 03:28:01,C,10.597
07/12/19 03:43:01,C,10.597
07/12/19 03:58:01,C,10.597
07/12/19 04:13:01,C,10.597
07/12/19 04:28:01,C,10.597
07/12/19 04:43:01,C,10.597
07/12/19 04:58:01,C,10.597
07/12/19 05:13:01,C,10.597
07/12/19 05:28:01,C,10.597
07/12/19 05:43:01,C,10.597
07/12/19 05:58:01,C,10.597
07/12/19 06:13:01,C,10.597
07/12/19 06:28:01,C,10.597
07/12/19 06:43:01,C,10.597
07/12/19 06:58:01,C,10.597
07/12/19 07:13:01,C,10.597
07/12/19 07:28:01,C,10.597
07/12/19 07:43:01,C,10.597
07/12/19 07:58:01,C,10.597
07/12/19 08:13:01,C,10.597
07/12/19 08:28:01,C,10.597
07/12/19 08:43:01,C,10.597
07/12/19 08:58:01,C,10.597
07/12/19 09:13:01,C,10.597
07/12/19 09:28:01,C,10.597
07/12/19 09:43:01,C,10.597
07/12/19 09:58:01,C,10.597
07/12/19 10:13:01,C,10.597
07/12/19 10:28:01,C,10.597
07/12/19 10:43:01,C,10.597
07/12/19 10:58:01,C,10.597
07/12/19 11:13:01,C,10.597
07/12/19 11:28:01,C,10.597
07/12/19 11:43:01,C,10.597
07/12/19 11:58:01,C,10.597
07/12/19 12:13:01,C,11.099
07/12/19 12:28:01,C,10.597
07/12/19 12:43:01,C,10.597
07/12/19 12:58:01,C,10.597
07/12/19 13:13:01,C,10.597
07/12/19 13:28:01,C,10.597
07/12/19 13:43:01,C,10.597
07/12/19 13:58:01,C,10.597
07/12/19 14:13:01,C,10.597
07/12/19 14:28:01,C,10.597
07/12/19 14:43:01,C,10.597
07/12/19 14:58:01,C,10.597
07/12/19 15:13:01,C,10.597
07/12/19 15:28:01,C,10.597
07/12/19 15:43:01,C,10.597
07/12/19 15:58:01,C,10.597
07/12/19 16:13:01,C,10.597
07/12/19 16:28:01,C,10.597
07/12/19 16:43:01,C,10.597
07/12/19 16:58:01,C,10.597
07/12/19 17:13:01,C,10.597
07/12/19 17:28:01,C,10.597
07/12/19 17:43:01,C,10.597
07/12/19 17:58:01,C,10.597
07/12/19 18:13:01,C,10.597
07/12/19 18:28:01,C,10.597
07/12/19 18:43:01,C,10.597
07/12/19 18:58:01,C,10.597
07/12/19 19:13:01,C,10.597
07/12/19 19:28:01,C,10.597
07/12/19 19:43:01,C,10.597
07/12/19 19:58:01,C,10.597
07/12/19 20:13:01,C,10.597
07/12/19 20:28:01,C,10.597
07/12/19 20:43:01,C,10.597
07/12/19 20:58:01,C,10.597
07/12/19 21:13:01,C,10.597
07/12/19 21:28:01,C,10.597
07/12/19 21:43:01,C,10.597
07/12/19 21:58:01,C,10.597
07/12/19 22:13:01,C,10.597
07/12/19 22:28:01,C,10.597
07/12/19 22:43:01,C,10.597
07/12/19 22:58:01,C,10.597
07/12/19 23:13:01,C,10.597
07/12/19 23:28:01,C,10.597
07/12/19 23:43:01,C,10.597
07/12/19 23:58:01,C,10.597
08/12/19 00:13:01,C,10.597
08/12/19 00:28:01,C,10.597
08/12/19 00:43:01,C,10.597
08/12/19 00:58:01,C,10.597
08/12/19 01:13:01,C,10.597
08/12/19 01:28:01,C,10.597
08/12/19 01:43:01,C,10.597
08/12/19 01:58:01,C,10.597
08/12/19 02:13:01,C,10.597
08/12/19 02:28:01,C,10.597
08/12/19 02:43:01,C,10.597
08/12/19 02:58:01,C,10.597
08/12/19 03:13:01,C,10.597
08/12/19 03:28:01,C,10.597
08/12/19 03:43:01,C,10.597
08/12/19 03:58:01,C,10.597
08/12/19 04:13:01,C,10.597
08/12/19 04:28:01,C,10.597
08/12/19 04:43:01,C,10.597
08/12/19 04:58:01,C,10.597
08/12/19 05:13:01,C,10.597
08/12/19 05:28:01,C,10.597
08/12/19 05:43:01,C,10.597
08/12/19 05:58:01,C,10.597
08/12/19 06:13:01,C,10.597
08/12/19 06:28:01,C,11.099
08/12/19 06:43:01,C,10.597
08/12/19 06:58:01,C,10.597
08/12/19 07:13:01,C,10.597
08/12/19 07:28:01,C,10.597
08/12/19 07:43:01,C,10.597
08/12/19 07:58:01,C,10.597
08/12/19 08:13:01,C,10.597
08/12/19 08:28:01,C,10.597
08/12/19 08:43:01,C,10.597
08/12/19 08:58:01,C,10.597
08/12/19 09:13:01,C,10.597
08/12/19 09:28:01,C,10.597
08/12/19 09:43:01,C,10.597
08/12/19 09:58:01,C,10.597
08/12/19 10:13:01,C,10.597
08/12/19 10:28:01,C,10.597
08/12/19 10:43:01,C,10.597
08/12/19 10:58:01,C,10.597
08/12/19 11:13:01,C,10.597
08/12/19 11:28:01,C,10.597
08/12/19 11:43:01,C,10.597
08/12/19 11:58:01,C,10.597
08/12/19 12:13:01,C,10.597
08/12/19 12:28:01,C,10.597
08/12/19 12:43:01,C,11.099
08/12/19 12:58:01,C,11.099
08/12/19 13:13:01,C,11.099
08/12/19 13:28:01,C,11.099
08/12/19 13:43:01,C,11.099
08/12/19 13:58:01,C,11.099
08/12/19 14:13:01,C,11.099
08/12/19 14:28:01,C,11.099
08/12/19 14:43:01,C,11.099
08/12/19 14:58:01,C,11.099
08/12/19 15:13:01,C,11.099
08/12/19 15:28:01,C,11.099
08/12/19 15:43:01,C,11.099
08/12/19 15:58:01,C,11.099
08/12/19 16:13:01,C,11.099
08/12/19 16:28:01,C,11.099
08/12/19 16:43:01,C,11.099
08/12/19 16:58:01,C,11.099
08/12/19 17:13:01,C,11.099
08/12/19 17:28:01,C,11.099
08/12/19 17:43:01,C,11.099
08/12/19 17:58:01,C,11.099
08/12/19 18:13:01,C,11.099
08/12/19 18:28:01,C,11.099
08/12/19 18:43:01,C,11.099
08/12/19 18:58:01,C,11.099
08/12/19 19:13:01,C,11.099
08/12/19 19:28:01,C,11.099
08/12/19 19:43:01,C,11.099
08/12/19 19:58:01,C,11.099
08/12/19 20:13:01,C,11.099
08/12/19 20:28:01,C,11.099
08/12/19 20:43:01,C,11.099
08/12/19 20:58:01,C,11.099
08/12/19 21:13:01,C,11.099
08/12/19 21:28:01,C,11.099
08/12/19 21:43:01,C,11.099
08/12/19 21:58:01,C,11.099
08/12/19 22:13:01,C,11.099
08/12/19 22:28:01,C,11.099
08/12/19 22:43:01,C,11.099
08/12/19 22:58:01,C,11.099
08/12/19 23:13:01,C,11.099
08/12/19 23:28:01,C,11.099
08/12/19 23:43:01,C,11.099
08/12/19 23:58:01,C,11.099
09/12/19 00:13:01,C,11.099
09/12/19 00:28:01,C,11.099
09/12/19 00:43:01,C,11.099
09/12/19 00:58:01,C,11.099
09/12/19 01:13:01,C,11.099
09/12/19 01:28:01,C,11.099
09/12/19 01:43:01,C,11.099
09/12/19 01:58:01,C,11.099
09/12/19 02:13:01,C,11.099
09/12/19 02:28:01,C,11.099
09/12/19 02:43:01,C,11.099
09/12/19 02:58:01,C,11.099
09/12/19 03:13:01,C,11.099
09/12/19 03:28:01,C,11.099
09/12/19 03:43:01,C,11.099
09/12/19 03:58:01,C,11.099
09/12/19 04:13:01,C,11.099
09/12/19 04:28:01,C,11.099
09/12/19 04:43:01,C,11.099
09/12/19 04:58:01,C,11.099
09/12/19 05:13:01,C,11.099
09/12/19 05:28:01,C,11.099
09/12/19 05:43:01,C,11.099
09/12/19 05:58:01,C,11.099
09/12/19 06:13:01,C,11.099
09/12/19 06:28:01,C,11.601
09/12/19 06:43:01,C,12.102
09/12/19 06:58:01,C,12.102
09/12/19 07:13:01,C,12.102
09/12/19 07:28:01,C,12.102
09/12/19 07:43:01,C,12.102
09/12/19 07:58:01,C,12.102
09/12/19 08:13:01,C,12.102
09/12/19 08:28:01,C,12.102
09/12/19 08:43:01,C,11.601
09/12/19 08:58:01,C,11.099
09/12/19 09:13:01,C,11.099
09/12/19 09:28:01,C,11.099
09/12/19 09:43:01,C,11.099
09/12/19 09:58:01,C,11.099
09/12/19 10:13:01,C,11.099
09/12/19 10:28:01,C,11.099
09/12/19 10:43:01,C,11.099
09/12/19 10:58:01,C,11.099
09/12/19 11:13:01,C,11.099
09/12/19 11:28:01,C,11.099
09/12/19 11:43:01,C,11.099
09/12/19 11:58:01,C,11.099
09/12/19 12:13:01,C,11.099
09/12/19 12:28:01,C,11.099
09/12/19 12:43:01,C,11.099
09/12/19 12:58:01,C,11.099
09/12/19 13:13:01,C,11.099
09/12/19 13:28:01,C,11.099
09/12/19 13:43:01,C,11.099
09/12/19 13:58:01,C,11.099
09/12/19 14:13:01,C,11.099
09/12/19 14:28:01,C,11.099
09/12/19 14:43:01,C,11.099
09/12/19 14:58:01,C,11.099
09/12/19 15:13:01,C,11.099
09/12/19 15:28:01,C,11.099
09/12/19 15:43:01,C,11.099
09/12/19 15:58:01,C,11.099
09/12/19 16:13:01,C,11.099
09/12/19 16:28:01,C,11.099
09/12/19 16:43:01,C,11.099
09/12/19 16:58:01,C,11.099
09/12/19 17:13:01,C,11.099
09/12/19 17:28:01,C,11.099
09/12/19 17:43:01,C,11.099
09/12/19 17:58:01,C,11.099
09/12/19 18:13:01,C,11.099
09/12/19 18:28:01,C,11.099
09/12/19 18:43:01,C,11.099
09/12/19 18:58:01,C,11.099
09/12/19 19:13:01,C,11.099
09/12/19 19:28:01,C,11.099
09/12/19 19:43:01,C,11.099
09/12/19 19:58:01,C,11.099
09/12/19 20:13:01,C,11.099
09/12/19 20:28:01,C,11.099
09/12/19 20:43:01,C,11.099
09/12/19 20:58:01,C,11.099
09/12/19 21:13:01,C,11.099
09/12/19 21:28:01,C,11.099
09/12/19 21:43:01,C,11.099
09/12/19 21:58:01,C,11.099
09/12/19 22:13:01,C,11.099
09/12/19 22:28:01,C,11.099
09/12/19 22:43:01,C,11.099
09/12/19 22:58:01,C,11.099
09/12/19 23:13:01,C,11.099
09/12/19 23:28:01,C,11.099
09/12/19 23:43:01,C,11.099
09/12/19 23:58:01,C,11.099
10/12/19 00:13:01,C,11.099
10/12/19 00:28:01,C,11.099
10/12/19 00:43:01,C,11.099
10/12/19 00:58:01,C,11.099
10/12/19 01:13:01,C,11.099
10/12/19 01:28:01,C,11.099
10/12/19 01:43:01,C,11.099
10/12/19 01:58:01,C,11.099
10/12/19 02:13:01,C,11.099
10/12/19 02:28:01,C,11.099
10/12/19 02:43:01,C,11.099
10/12/19 02:58:01,C,11.099
10/12/19 03:13:01,C,11.099
10/12/19 03:28:01,C,11.099
10/12/19 03:43:01,C,11.099
10/12/19 03:58:01,C,11.099
10/12/19 04:13:01,C,11.099
10/12/19 04:28:01,C,11.099
10/12/19 04:43:01,C,11.099
10/12/19 04:58:01,C,11.099
10/12/19 05:13:01,C,11.099
10/12/19 05:28:01,C,11.099
10/12/19 05:43:01,C,11.099
10/12/19 05:58:01,C,11.099
10/12/19 06:13:01,C,11.099
10/12/19 06:28:01,C,11.099
10/12/19 06:43:01,C,11.099
10/12/19 06:58:01,C,11.099
10/12/19 07:13:01,C,11.099
10/12/19 07:28:01,C,11.099
10/12/19 07:43:01,C,11.099
10/12/19 07:58:01,C,11.099
10/12/19 08:13:01,C,11.099
10/12/19 08:28:01,C,11.099
10/12/19 08:43:01,C,11.099
10/12/19 08:58:01,C,11.099
10/12/19 09:13:01,C,11.099
10/12/19 09:28:01,C,11.099
10/12/19 09:43:01,C,11.099
10/12/19 09:58:01,C,11.099
10/12/19 10:13:01,C,11.099
10/12/19 10:28:01,C,11.099
10/12/19 10:43:01,C,11.099
10/12/19 10:58:01,C,11.099
10/12/19 11:13:01,C,11.099
10/12/19 11:28:01,C,11.099
10/12/19 11:43:01,C,11.099
10/12/19 11:58:01,C,11.099
10/12/19 12:13:01,C,11.099
10/12/19 12:28:01,C,11.099
10/12/19 12:43:01,C,11.099
10/12/19 12:58:01,C,11.099
10/12/19 13:13:01,C,11.099
10/12/19 13:28:01,C,11.099
10/12/19 13:43:01,C,11.099
10/12/19 13:58:01,C,11.099
10/12/19 14:13:01,C,11.099
10/12/19 14:28:01,C,15.11
10/12/19 14:43:01,C,15.11
10/12/19 14:58:01,C,15.11
10/12/19 15:13:01,C,15.611
10/12/19 15:28:01,C,15.611
10/12/19 15:43:01,C,16.112
10/12/19 15:58:01,C,16.112
10/12/19 16:13:01,C,16.112
10/12/19 16:28:01,C,16.112
10/12/19 16:43:01,C,16.112
10/12/19 16:58:01,C,16.112
10/12/19 17:13:01,C,16.112
10/12/19 17:28:01,C,16.112
10/12/19 17:43:01,C,16.112
10/12/19 17:58:01,C,16.112
10/12/19 18:13:01,C,16.112
10/12/19 18:28:01,C,16.112
10/12/19 18:43:01,C,16.112
10/12/19 18:58:01,C,16.112
10/12/19 19:13:01,C,16.112
10/12/19 19:28:01,C,16.112
10/12/19 19:43:01,C,16.112
10/12/19 19:58:01,C,16.112
10/12/19 20:13:01,C,16.112
10/12/19 20:28:01,C,16.112
10/12/19 20:43:01,C,16.112
10/12/19 20:58:01,C,16.112
10/12/19 21:13:01,C,16.112
10/12/19 21:28:01,C,16.112
10/12/19 21:43:01,C,16.112
10/12/19 21:58:01,C,16.112
10/12/19 22:13:01,C,16.112
10/12/19 22:28:01,C,16.112
10/12/19 22:43:01,C,16.112
10/12/19 22:58:01,C,16.112
10/12/19 23:13:01,C,16.112
10/12/19 23:28:01,C,16.112
10/12/19 23:43:01,C,16.112
10/12/19 23:58:01,C,16.112
11/12/19 00:13:01,C,16.112
11/12/19 00:28:01,C,16.112
11/12/19 00:43:01,C,16.112
11/12/19 00:58:01,C,16.112
11/12/19 01:13:01,C,16.112
11/12/19 01:28:01,C,16.112
11/12/19 01:43:01,C,16.112
11/12/19 01:58:01,C,16.112
11/12/19 02:13:01,C,16.112
11/12/19 02:28:01,C,16.112
11/12/19 02:43:01,C,16.112
11/12/19 02:58:01,C,16.112
11/12/19 03:13:01,C,16.112
11/12/19 03:28:01,C,16.112
11/12/19 03:43:01,C,16.112
11/12/19 03:58:01,C,16.112
11/12/19 04:13:01,C,16.112
11/12/19 04:28:01,C,16.112
11/12/19 04:43:01,C,16.112
11/12/19 04:58:01,C,16.112
11/12/19 05:13:01,C,16.112
11/12/19 05:28:01,C,16.112
11/12/19 05:43:01,C,16.112
11/12/19 05:58:01,C,16.112
11/12/19 06:13:01,C,16.112
11/12/19 06:28:01,C,16.112
11/12/19 06:43:01,C,16.112
11/12/19 06:58:01,C,16.112
11/12/19 07:13:01,C,16.112
11/12/19 07:28:01,C,16.112
11/12/19 07:43:01,C,16.112
11/12/19 07:58:01,C,16.112
11/12/19 08:13:01,C,16.112
11/12/19 08:28:01,C,16.112
11/12/19 08:43:01,C,16.112
11/12/19 08:58:01,C,16.112
11/12/19 09:13:01,C,16.112
11/12/19 09:28:01,C,16.112
11/12/19 09:43:01,C,16.112
11/12/19 09:58:01,C,16.112
11/12/19 10:13:01,C,16.112
11/12/19 10:28:01,C,16.112
11/12/19 10:43:01,C,16.112
11/12/19 10:58:01,C,16.112
11/12/19 11:13:01,C,16.112
11/12/19 11:28:01,C,16.112
11/12/19 11:43:01,C,16.112
11/12/19 11:58:01,C,16.112
11/12/19 12:13:01,C,16.112
11/12/19 12:28:01,C,16.112
11/12/19 12:43:01,C,16.112
11/12/19 12:58:01,C,16.112
11/12/19 13:13:01,C,16.112
11/12/19 13:28:01,C,16.112
11/12/19 13:43:01,C,16.112
11/12/19 13:58:01,C,16.112
11/12/19 14:13:01,C,16.112
11/12/19 14:28:01,C,16.112
11/12/19 14:43:01,C,16.112
11/12/19 14:58:01,C,16.112
11/12/19 15:13:01,C,16.112
11/12/19 15:28:01,C,16.112
11/12/19 15:43:01,C,16.112
11/12/19 15:58:01,C,16.112
11/12/19 16:13:01,C,16.112
11/12/19 16:28:01,C,16.112
11/12/19 16:43:01,C,16.112
11/12/19 16:58:01,C,16.112
11/12/19 17:13:01,C,16.112
11/12/19 17:28:01,C,16.112
11/12/19 17:43:01,C,16.112
11/12/19 17:58:01,C,16.112
11/12/19 18:13:01,C,16.112
11/12/19 18:28:01,C,16.112
11/12/19 18:43:01,C,16.112
11/12/19 18:58:01,C,16.112
11/12/19 19:13:01,C,16.112
11/12/19 19:28:01,C,16.112
11/12/19 19:43:01,C,16.112
11/12/19 19:58:01,C,16.112
11/12/19 20:13:01,C,16.112
11/12/19 20:28:01,C,16.112
11/12/19 20:43:01,C,16.112
11/12/19 20:58:01,C,16.112
11/12/19 21:13:01,C,16.112
11/12/19 21:28:01,C,16.112
11/12/19 21:43:01,C,16.112
11/12/19 21:58:01,C,16.112
11/12/19 22:13:01,C,16.112
11/12/19 22:28:01,C,16.112
11/12/19 22:43:01,C,16.112
11/12/19 22:58:01,C,16.112
11/12/19 23:13:01,C,16.112
11/12/19 23:28:01,C,16.112
11/12/19 23:43:01,C,16.112
11/12/19 23:58:01,C,16.112
12/12/19 00:13:01,C,16.112
12/12/19 00:28:01,C,16.112
12/12/19 00:43:01,C,16.112
12/12/19 00:58:01,C,16.112
12/12/19 01:13:01,C,16.112
12/12/19 01:28:01,C,16.112
12/12/19 01:43:01,C,16.112
12/12/19 01:58:01,C,16.112
12/12/19 02:13:01,C,16.112
12/12/19 02:28:01,C,16.112
12/12/19 02:43:01,C,16.112
12/12/19 02:58:01,C,16.112
12/12/19 03:13:01,C,16.112
12/12/19 03:28:01,C,16.112
12/12/19 03:43:01,C,16.112
12/12/19 03:58:01,C,16.112
12/12/19 04:13:01,C,16.112
12/12/19 04:28:01,C,16.112
12/12/19 04:43:01,C,16.112
12/12/19 04:58:01,C,16.112
12/12/19 05:13:01,C,16.112
12/12/19 05:28:01,C,16.112
12/12/19 05:43:01,C,16.112
12/12/19 05:58:01,C,16.112
12/12/19 06:13:01,C,16.112
12/12/19 06:28:01,C,16.112
12/12/19 06:43:01,C,16.112
12/12/19 06:58:01,C,16.112
12/12/19 07:13:01,C,16.112
12/12/19 07:28:01,C,16.112
12/12/19 07:43:01,C,16.112
12/12/19 07:58:01,C,16.112
12/12/19 08:13:01,C,16.112
12/12/19 08:28:01,C,16.112
12/12/19 08:43:01,C,16.112
12/12/19 08:58:01,C,16.112
12/12/19 09:13:01,C,16.613
12/12/19 09:28:01,C,16.112
12/12/19 09:43:01,C,16.112
12/12/19 09:58:01,C,16.112
12/12/19 10:13:01,C,16.112
12/12/19 10:28:01,C,16.112
12/12/19 10:43:01,C,16.112
12/12/19 10:58:01,C,16.112
12/12/19 11:13:01,C,16.112
12/12/19 11:28:01,C,16.112
12/12/19 11:43:01,C,16.112
12/12/19 11:58:01,C,16.112
12/12/19 12:13:01,C,16.112
12/12/19 12:28:01,C,16.112
12/12/19 12:43:01,C,16.112
12/12/19 12:58:01,C,16.112
12/12/19 13:13:01,C,16.112
12/12/19 13:28:01,C,16.112
12/12/19 13:43:01,C,16.112
12/12/19 13:58:01,C,16.112
12/12/19 14:13:01,C,16.112
12/12/19 14:28:01,C,16.112
12/12/19 14:43:01,C,16.112
12/12/19 14:58:01,C,16.112
12/12/19 15:13:01,C,16.112
12/12/19 15:28:01,C,16.112
12/12/19 15:43:01,C,16.112
12/12/19 15:58:01,C,16.112
12/12/19 16:13:01,C,16.112
12/12/19 16:28:01,C,16.112
12/12/19 16:43:01,C,16.112
12/12/19 16:58:01,C,16.112
12/12/19 17:13:01,C,16.112
12/12/19 17:28:01,C,16.112
12/12/19 17:43:01,C,16.112
12/12/19 17:58:01,C,16.112
12/12/19 18:13:01,C,16.112
12/12/19 18:28:01,C,16.112
12/12/19 18:43:01,C,16.112
12/12/19 18:58:01,C,16.112
12/12/19 19:13:01,C,16.112
12/12/19 19:28:01,C,16.112
12/12/19 19:43:01,C,16.112
12/12/19 19:58:01,C,16.112
12/12/19 20:13:01,C,16.112
12/12/19 20:28:01,C,16.112
12/12/19 20:43:01,C,16.112
12/12/19 20:58:01,C,16.112
12/12/19 21:13:01,C,16.112
12/12/19 21:28:01,C,16.112
12/12/19 21:43:01,C,16.112
12/12/19 21:58:01,C,16.112
12/12/19 22:13:01,C,16.112
12/12/19 22:28:01,C,16.112
12/12/19 22:43:01,C,16.112
12/12/19 22:58:01,C,16.112
12/12/19 23:13:01,C,16.112
12/12/19 23:28:01,C,16.112
12/12/19 23:43:01,C,16.112
12/12/19 23:58:01,C,16.112
13/12/19 00:13:01,C,16.112
13/12/19 00:28:01,C,16.112
13/12/19 00:43:01,C,16.112
13/12/19 00:58:01,C,16.112
13/12/19 01:13:01,C,16.112
13/12/19 01:28:01,C,16.112
13/12/19 01:43:01,C,16.112
13/12/19 01:58:01,C,16.112
13/12/19 02:13:01,C,16.112
13/12/19 02:28:01,C,16.112
13/12/19 02:43:01,C,16.112
13/12/19 02:58:01,C,16.112
13/12/19 03:13:01,C,16.112
13/12/19 03:28:01,C,16.112
13/12/19 03:43:01,C,16.112
13/12/19 03:58:01,C,16.112
13/12/19 04:13:01,C,16.112
13/12/19 04:28:01,C,16.112
13/12/19 04:43:01,C,16.112
13/12/19 04:58:01,C,16.112
13/12/19 05:13:01,C,16.112
13/12/19 05:28:01,C,16.112
13/12/19 05:43:01,C,16.112
13/12/19 05:58:01,C,16.112
13/12/19 06:13:01,C,16.112
13/12/19 06:28:01,C,16.112
13/12/19 06:43:01,C,16.112
13/12/19 06:58:01,C,16.112
13/12/19 07:13:01,C,16.112
13/12/19 07:28:01,C,16.613
13/12/19 07:43:01,C,16.112
13/12/19 07:58:01,C,16.112
13/12/19 08:13:01,C,16.112
13/12/19 08:28:01,C,16.112
13/12/19 08:43:01,C,16.112
13/12/19 08:58:01,C,15.611
13/12/19 09:13:01,C,15.611
13/12/19 09:28:01,C,15.611
13/12/19 09:43:01,C,15.611
13/12/19 09:58:01,C,15.611
13/12/19 10:13:01,C,15.611
13/12/19 10:28:01,C,15.611
13/12/19 10:43:01,C,15.611
13/12/19 10:58:01,C,15.611
13/12/19 11:13:01,C,15.611
13/12/19 11:28:01,C,15.611
13/12/19 11:43:01,C,15.611
13/12/19 11:58:01,C,15.611
13/12/19 12:13:01,C,15.611
13/12/19 12:28:01,C,15.611
13/12/19 12:43:01,C,15.611
13/12/19 12:58:01,C,15.611
13/12/19 13:13:01,C,15.611
13/12/19 13:28:01,C,15.611
13/12/19 13:43:01,C,15.611
13/12/19 13:58:01,C,15.611
13/12/19 14:13:01,C,15.611
13/12/19 14:28:01,C,15.611
13/12/19 14:43:01,C,15.611
13/12/19 14:58:01,C,15.611
13/12/19 15:13:01,C,15.611
13/12/19 15:28:01,C,15.611
13/12/19 15:43:01,C,15.611
13/12/19 15:58:01,C,15.611
13/12/19 16:13:01,C,15.611
13/12/19 16:28:01,C,15.611
13/12/19 16:43:01,C,15.611
13/12/19 16:58:01,C,15.611
13/12/19 17:13:01,C,15.611
13/12/19 17:28:01,C,15.611
13/12/19 17:43:01,C,15.611
13/12/19 17:58:01,C,15.611
13/12/19 18:13:01,C,15.611
13/12/19 18:28:01,C,15.611
13/12/19 18:43:01,C,15.611
13/12/19 18:58:01,C,15.611
13/12/19 19:13:01,C,15.611
13/12/19 19:28:01,C,15.611
13/12/19 19:43:01,C,15.611
13/12/19 19:58:01,C,15.611
13/12/19 20:13:01,C,15.611
13/12/19 20:28:01,C,15.611
13/12/19 20:43:01,C,15.611
13/12/19 20:58:01,C,15.611
13/12/19 21:13:01,C,15.611
13/12/19 21:28:01,C,15.611
13/12/19 21:43:01,C,15.611
13/12/19 21:58:01,C,15.611
13/12/19 22:13:01,C,15.611
13/12/19 22:28:01,C,15.611
13/12/19 22:43:01,C,15.611
13/12/19 22:58:01,C,15.611
13/12/19 23:13:01,C,15.611
13/12/19 23:28:01,C,15.611
13/12/19 23:43:01,C,15.611
13/12/19 23:58:01,C,15.611
14/12/19 00:13:01,C,15.611
14/12/19 00:28:01,C,15.611
14/12/19 00:43:01,C,15.611
14/12/19 00:58:01,C,15.611
14/12/19 01:13:01,C,15.611
14/12/19 01:28:01,C,15.611
14/12/19 01:43:01,C,15.611
14/12/19 01:58:01,C,15.611
14/12/19 02:13:01,C,15.611
14/12/19 02:28:01,C,15.611
14/12/19 02:43:01,C,15.611
14/12/19 02:58:01,C,15.611
14/12/19 03:13:01,C,15.611
14/12/19 03:28:01,C,15.611
14/12/19 03:43:01,C,15.611
14/12/19 03:58:01,C,15.611
14/12/19 04:13:01,C,15.611
14/12/19 04:28:01,C,15.611
14/12/19 04:43:01,C,15.611
14/12/19 04:58:01,C,15.611
14/12/19 05:13:01,C,15.611
14/12/19 05:28:01,C,15.611
14/12/19 05:43:01,C,15.611
14/12/19 05:58:01,C,15.611
14/12/19 06:13:01,C,15.611
14/12/19 06:28:01,C,15.611
14/12/19 06:43:01,C,15.611
14/12/19 06:58:01,C,15.611
14/12/19 07:13:01,C,15.611
14/12/19 07:28:01,C,15.611
14/12/19 07:43:01,C,15.611
14/12/19 07:58:01,C,15.611
14/12/19 08:13:01,C,15.611
14/12/19 08:28:01,C,15.611
14/12/19 08:43:01,C,15.611
14/12/19 08:58:01,C,15.611
14/12/19 09:13:01,C,15.611
14/12/19 09:28:01,C,15.611
14/12/19 09:43:01,C,15.611
14/12/19 09:58:01,C,15.611
14/12/19 10:13:01,C,15.611
14/12/19 10:28:01,C,15.611
14/12/19 10:43:01,C,15.611
14/12/19 10:58:01,C,15.611
14/12/19 11:13:01,C,15.611
14/12/19 11:28:01,C,15.611
14/12/19 11:43:01,C,15.611
14/12/19 11:58:01,C,15.611
14/12/19 12:13:01,C,15.611
14/12/19 12:28:01,C,15.611
14/12/19 12:43:01,C,15.611
14/12/19 12:58:01,C,15.611
14/12/19 13:13:01,C,15.611
14/12/19 13:28:01,C,15.611
14/12/19 13:43:01,C,15.611
14/12/19 13:58:01,C,15.611
14/12/19 14:13:01,C,15.611
14/12/19 14:28:01,C,15.611
14/12/19 14:43:01,C,15.611
14/12/19 14:58:01,C,15.611
14/12/19 15:13:01,C,15.611
14/12/19 15:28:01,C,15.611
14/12/19 15:43:01,C,15.611
14/12/19 15:58:01,C,15.611
14/12/19 16:13:01,C,15.611
14/12/19 16:28:01,C,15.611
14/12/19 16:43:01,C,15.611
14/12/19 16:58:01,C,15.611
14/12/19 17:13:01,C,15.611
14/12/19 17:28:01,C,15.611
14/12/19 17:43:01,C,15.611
14/12/19 17:58:01,C,15.611
14/12/19 18:13:01,C,15.611
14/12/19 18:28:01,C,15.611
14/12/19 18:43:01,C,15.611
14/12/19 18:58:01,C,15.611
14/12/19 19:13:01,C,15.611
14/12/19 19:28:01,C,15.611
14/12/19 19:43:01,C,15.611
14/12/19 19:58:01,C,15.611
14/12/19 20:13:01,C,15.611
14/12/19 20:28:01,C,15.611
14/12/19 20:43:01,C,15.611
14/12/19 20:58:01,C,15.611
14/12/19 21:13:01,C,15.611
14/12/19 21:28:01,C,15.611
14/12/19 21:43:01,C,15.611
14/12/19 21:58:01,C,15.611
14/12/19 22:13:01,C,15.611
14/12/19 22:28:01,C,15.611
14/12/19 22:43:01,C,15.611
14/12/19 22:58:01,C,15.611
14/12/19 23:13:01,C,15.611
14/12/19 23:28:01,C,15.611
14/12/19 23:43:01,C,15.611
14/12/19 23:58:01,C,15.611
15/12/19 00:13:01,C,15.611
15/12/19 00:28:01,C,15.611
15/12/19 00:43:01,C,15.611
15/12/19 00:58:01,C,15.611
15/12/19 01:13:01,C,15.611
15/12/19 01:28:01,C,15.611
15/12/19 01:43:01,C,15.611
15/12/19 01:58:01,C,15.611
15/12/19 02:13:01,C,15.611
15/12/19 02:28:01,C,15.611
15/12/19 02:43:01,C,15.611
15/12/19 02:58:01,C,15.611
15/12/19 03:13:01,C,15.611
15/12/19 03:28:01,C,15.611
15/12/19 03:43:01,C,15.611
15/12/19 03:58:01,C,15.611
15/12/19 04:13:01,C,15.611
15/12/19 04:28:01,C,15.611
15/12/19 04:43:01,C,15.611
15/12/19 04:58:01,C,15.611
15/12/19 05:13:01,C,15.611
15/12/19 05:28:01,C,15.611
15/12/19 05:43:01,C,15.611
15/12/19 05:58:01,C,15.611
15/12/19 06:13:01,C,15.611
15/12/19 06:28:01,C,15.611
15/12/19 06:43:01,C,15.611
15/12/19 06:58:01,C,15.611
15/12/19 07:13:01,C,15.611
15/12/19 07:28:01,C,15.611
15/12/19 07:43:01,C,15.611
15/12/19 07:58:01,C,15.611
15/12/19 08:13:01,C,15.611
15/12/19 08:28:01,C,15.611
15/12/19 08:43:01,C,15.611
15/12/19 08:58:01,C,15.611
15/12/19 09:13:01,C,15.611
15/12/19 09:28:01,C,15.611
15/12/19 09:43:01,C,15.611
15/12/19 09:58:01,C,15.611
15/12/19 10:13:01,C,15.611
15/12/19 10:28:01,C,15.611
15/12/19 10:43:01,C,15.611
15/12/19 10:58:01,C,15.611
15/12/19 11:13:01,C,15.611
15/12/19 11:28:01,C,15.611
15/12/19 11:43:01,C,15.611
15/12/19 11:58:01,C,15.611
15/12/19 12:13:01,C,15.611
15/12/19 12:28:01,C,15.611
15/12/19 12:43:01,C,15.611
15/12/19 12:58:01,C,15.611
15/12/19 13:13:01,C,15.611
15/12/19 13:28:01,C,15.611
15/12/19 13:43:01,C,15.611
15/12/19 13:58:01,C,15.611
15/12/19 14:13:01,C,15.611
15/12/19 14:28:01,C,15.611
15/12/19 14:43:01,C,15.611
15/12/19 14:58:01,C,15.611
15/12/19 15:13:01,C,15.611
15/12/19 15:28:01,C,15.611
15/12/19 15:43:01,C,15.611
15/12/19 15:58:01,C,15.611
15/12/19 16:13:01,C,15.611
15/12/19 16:28:01,C,15.611
15/12/19 16:43:01,C,15.611
15/12/19 16:58:01,C,15.611
15/12/19 17:13:01,C,15.611
15/12/19 17:28:01,C,15.611
15/12/19 17:43:01,C,15.611
15/12/19 17:58:01,C,15.611
15/12/19 18:13:01,C,15.611
15/12/19 18:28:01,C,15.611
15/12/19 18:43:01,C,15.611
15/12/19 18:58:01,C,15.611
15/12/19 19:13:01,C,15.611
15/12/19 19:28:01,C,15.611
15/12/19 19:43:01,C,15.611
15/12/19 19:58:01,C,15.611
15/12/19 20:13:01,C,15.611
15/12/19 20:28:01,C,15.611
15/12/19 20:43:01,C,15.611
15/12/19 20:58:01,C,15.611
15/12/19 21:13:01,C,15.611
15/12/19 21:28:01,C,15.611
15/12/19 21:43:01,C,15.611
15/12/19 21:58:01,C,15.611
15/12/19 22:13:01,C,15.611
15/12/19 22:28:01,C,15.611
15/12/19 22:43:01,C,15.611
15/12/19 22:58:01,C,15.611
15/12/19 23:13:01,C,15.611
15/12/19 23:28:01,C,15.611
15/12/19 23:43:01,C,15.611
15/12/19 23:58:01,C,15.611
16/12/19 00:13:01,C,15.611
16/12/19 00:28:01,C,15.611
16/12/19 00:43:01,C,15.611
16/12/19 00:58:01,C,15.611
16/12/19 01:13:01,C,15.611
16/12/19 01:28:01,C,15.611
16/12/19 01:43:01,C,15.611
16/12/19 01:58:01,C,15.611
16/12/19 02:13:01,C,15.611
16/12/19 02:28:01,C,15.611
16/12/19 02:43:01,C,15.611
16/12/19 02:58:01,C,15.611
16/12/19 03:13:01,C,15.611
16/12/19 03:28:01,C,15.611
16/12/19 03:43:01,C,15.611
16/12/19 03:58:01,C,15.611
16/12/19 04:13:01,C,15.611
16/12/19 04:28:01,C,15.611
16/12/19 04:43:01,C,15.611
16/12/19 04:58:01,C,15.611
16/12/19 05:13:01,C,15.611
16/12/19 05:28:01,C,15.611
16/12/19 05:43:01,C,15.611
16/12/19 05:58:01,C,15.611
16/12/19 06:13:01,C,15.611
16/12/19 06:28:01,C,15.611
16/12/19 06:43:01,C,15.611
16/12/19 06:58:01,C,15.611
16/12/19 07:13:01,C,15.611
16/12/19 07:28:01,C,15.611
16/12/19 07:43:01,C,15.611
16/12/19 07:58:01,C,15.611
16/12/19 08:13:01,C,15.611
16/12/19 08:28:01,C,15.611
16/12/19 08:43:01,C,15.611
16/12/19 08:58:01,C,15.611
16/12/19 09:13:01,C,15.611
16/12/19 09:28:01,C,15.611
16/12/19 09:43:01,C,15.611
16/12/19 09:58:01,C,15.611
16/12/19 10:13:01,C,15.611
16/12/19 10:28:01,C,15.611
16/12/19 10:43:01,C,15.611
16/12/19 10:58:01,C,15.611
16/12/19 11:13:01,C,15.611
16/12/19 11:28:01,C,15.611
16/12/19 11:43:01,C,15.611
16/12/19 11:58:01,C,15.611
16/12/19 12:13:01,C,15.611
16/12/19 12:28:01,C,15.611
16/12/19 12:43:01,C,15.611
16/12/19 12:58:01,C,15.611
16/12/19 13:13:01,C,15.611
16/12/19 13:28:01,C,15.611
16/12/19 13:43:01,C,15.611
16/12/19 13:58:01,C,15.611
16/12/19 14:13:01,C,15.611
16/12/19 14:28:01,C,15.611
16/12/19 14:43:01,C,15.611
16/12/19 14:58:01,C,15.611
16/12/19 15:13:01,C,15.611
16/12/19 15:28:01,C,15.611
16/12/19 15:43:01,C,15.611
16/12/19 15:58:01,C,15.611
16/12/19 16:13:01,C,15.611
16/12/19 16:28:01,C,15.611
16/12/19 16:43:01,C,15.611
16/12/19 16:58:01,C,15.611
16/12/19 17:13:01,C,15.611
16/12/19 17:28:01,C,15.611
16/12/19 17:43:01,C,15.611
16/12/19 17:58:01,C,15.611
16/12/19 18:13:01,C,15.611
16/12/19 18:28:01,C,15.611
16/12/19 18:43:01,C,15.611
16/12/19 18:58:01,C,15.611
16/12/19 19:13:01,C,15.611
16/12/19 19:28:01,C,15.611
16/12/19 19:43:01,C,15.611
16/12/19 19:58:01,C,15.611
16/12/19 20:13:01,C,15.611
16/12/19 20:28:01,C,15.611
16/12/19 20:43:01,C,15.611
16/12/19 20:58:01,C,15.611
16/12/19 21:13:01,C,15.611
16/12/19 21:28:01,C,15.611
16/12/19 21:43:01,C,15.611
16/12/19 21:58:01,C,15.611
16/12/19 22:13:01,C,15.611
16/12/19 22:28:01,C,15.611
16/12/19 22:43:01,C,15.611
16/12/19 22:58:01,C,15.611
16/12/19 23:13:01,C,15.611
16/12/19 23:28:01,C,15.611
16/12/19 23:43:01,C,15.611
16/12/19 23:58:01,C,15.611
17/12/19 00:13:01,C,15.611
17/12/19 00:28:01,C,15.611
17/12/19 00:43:01,C,15.611
17/12/19 00:58:01,C,15.611
17/12/19 01:13:01,C,15.611
17/12/19 01:28:01,C,15.611
17/12/19 01:43:01,C,15.611
17/12/19 01:58:01,C,15.611
17/12/19 02:13:01,C,15.611
17/12/19 02:28:01,C,15.611
17/12/19 02:43:01,C,15.611
17/12/19 02:58:01,C,15.611
17/12/19 03:13:01,C,15.611
17/12/19 03:28:01,C,15.611
17/12/19 03:43:01,C,15.611
17/12/19 03:58:01,C,15.611
17/12/19 04:13:01,C,15.611
17/12/19 04:28:01,C,15.611
17/12/19 04:43:01,C,15.611
17/12/19 04:58:01,C,15.611
17/12/19 05:13:01,C,15.611
17/12/19 05:28:01,C,15.611
17/12/19 05:43:01,C,15.611
17/12/19 05:58:01,C,15.611
17/12/19 06:13:01,C,15.611
17/12/19 06:28:01,C,15.611
17/12/19 06:43:01,C,15.611
17/12/19 06:58:01,C,15.611
17/12/19 07:13:01,C,15.611
17/12/19 07:28:01,C,15.611
17/12/19 07:43:01,C,15.611
17/12/19 07:58:01,C,15.611
17/12/19 08:13:01,C,15.611
17/12/19 08:28:01,C,15.611
17/12/19 08:43:01,C,15.611
17/12/19 08:58:01,C,15.611
17/12/19 09:13:01,C,15.611
17/12/19 09:28:01,C,15.611
17/12/19 09:43:01,C,-13.04
17/12/19 09:58:01,C,-37.813
17/12/19 10:13:01,C,-41.363
17/12/19 10:28:01,C,-41.363
17/12/19 10:43:01,C,-38.32
17/12/19 10:58:01,C,86.204
17/12/19 11:13:01,C,-41.363
17/12/19 11:28:01,C,-41.363
17/12/19 11:43:01,C,-41.363
17/12/19 11:58:01,C,32.116
17/12/19 12:13:01,C,-41.363
17/12/19 12:28:01,C,-41.363
17/12/19 12:43:01,C,-41.363
17/12/19 12:58:01,C,-41.363
17/12/19 13:13:01,C,-41.363
17/12/19 13:28:01,C,-23.135
17/12/19 13:43:01,C,-41.363
17/12/19 13:58:01,C,-41.363
17/12/19 14:13:01,C,-41.363
17/12/19 14:28:01,C,-41.363
17/12/19 14:43:01,C,-41.363
17/12/19 14:58:01,C,-41.363
17/12/19 15:13:01,C,-41.363
17/12/19 15:28:01,C,-41.363
17/12/19 15:43:01,C,-25.157
17/12/19 15:58:01,C,9.092
17/12/19 16:13:01,C,13.105
17/12/19 16:28:01,C,15.611
